# Supplementary material for: Comparison of ultraconserved elements (UCEs) to microsatellite markers for the study of avian hybrid zones: a test in Aphelocoma jays
Source: BMC Res Notes. 2019 Jul 24;12:456. doi: 10.1186/s13104-019-4481-z (PMC6657088; doi:10.1186/s13104-019-4481-z)
Supplement: Supplementary file 2 — Additional file 2: Table S1. Statistics on sequenced DNA data for individual museum specimens. [file 13104_2019_4481_MOESM2_ESM.xlsx]

## Sheet: Sheet1
Museum	Catolog Number	Species	Locality	Latitude	Longitude	Raw reads	Clean reads	Contigs	N50	UCE loci	Avg length	95 CI	> 1kb	Mapped (%)	Duplicates (%)
FMNH	333928	Aphelocoma californica	Alturas, 6 mi NW, California, USA	41.55	-120.667	1039584	1029890	183507	694	4365	555.237	2.91982	60	0.211	0.073911
FMNH	333930	Aphelocoma californica	Alturas, 6 mi NW, California, USA	41.55	-120.667	1769036	1747288	289155	774	4447	657.686	3.35774	250	0.2284	0.081487
FMNH	333949	Aphelocoma californica	Beckwourth, 10 km S, California, USA	39.75	-120.367	2079698	2059906	358589	784	4411	677.589	3.45753	318	0.2105	0.078724
FMNH	333950	Aphelocoma californica	Beckwourth, 6 mi S, California, USA	39.75	-120.367	1757654	1741636	315654	784	4419	663.199	3.49082	302	0.207	0.074986
FMNH	333991	Aphelocoma californica x woodhouseii	Virginia Mts, 10 km N, 9 km E Steamboat, Storey Co., Nevada, USA	39.4977	-119.634	2884570	2856886	441349	813	4308	737.358	3.85263	654	0.2186	0.114088
FMNH	333994	Aphelocoma californica x woodhouseii	Virginia Mts, 10 km N, 9 km E Steamboat, Storey Co., Nevada, USA	39.4977	-119.634	1372290	1356864	235649	776	4420	647.635	3.39911	226	0.2234	0.074855
MVZ	179861	Aphelocoma californica x woodhouseii	Lebo Spring, Sunrise Pass Rd., W. slope Pine Nut Mtns, Douglas Co., Nevada, USA	39.0557	-119.57	2784828	2757046	404886	673	3695	543.359	3.27471	46	0.2037	0.151963
MVZ	179865	Aphelocoma californica x woodhouseii	Lebo Spring, Sunrise Pass Rd., W. slope Pine Nut Mtns, Douglas Co., Nevada, USA	39.0557	-119.57	1881540	1868892	334423	747	4370	636.391	3.24344	180	0.2258	0.084001
FMNH	333999	Aphelocoma californica x woodhouseii	Gardnerville, 10 mi SE, Douglas Co., Nevada, USA	38.8333	-119.617	2202862	2179878	346621	795	4364	692.114	3.50606	348	0.2173	0.105809
FMNH	334000	Aphelocoma californica x woodhouseii	Gardnerville, 10 mi SE, Douglas Co., Nevada, USA	38.8333	-119.617	1314021	1259226	214903	770	4445	639.638	3.39277	201	0.222	0.065881
MVZ	178496	Aphelocoma woodhouseii	Nye Canyon, Pine Grove Hills, Lyon Co., Nevada, USA	38.5703	-119.208	1603278	1587340	218584	710	4312	594.294	3.01732	78	0.2452	0.1389
MVZ	178497	Aphelocoma woodhouseii	Nye Canyon, Pine Grove Hills, Lyon Co., Nevada, USA	38.5703	-119.208	1845084	1830892	302495	696	4175	570.712	3.0376	64	0.2337	0.095773
MVZ	179171	Aphelocoma woodhouseii	North Canyon, E slope Wassuk Range, Mineral Co., Nevada, USA	38.4625	-118.647	1813630	1798808	298098	795	4312	681.32	3.59604	348	0.2237	0.113147
MVZ	179172	Aphelocoma woodhouseii	North Canyon, E slope Wassuk Range, Mineral Co., Nevada, USA	38.4625	-118.647	2431654	2408492	333224	770	4277	661.789	3.53917	256	0.2136	0.142652
FMNH	334086	Aphelocoma woodhouseii	6.5 mi N Mt. Charleston, Clark Co., Nevada, USA	36.3667	-115.633	2365546	2326616	367043	824	4391	728.903	3.71875	578	0.216	0.112143
FMNH	334087	Aphelocoma woodhouseii	6.5 mi N Mt. Charleston, Clark Co., Nevada, USA	36.3667	-115.633	1585632	1572948	231975	766	4461	647.146	3.25693	186	0.2517	0.119268
