# Supplementary material for: Comparison of ultraconserved elements (UCEs) to microsatellite markers for the study of avian hybrid zones: a test in Aphelocoma jays
Source: BMC Res Notes. 2019 Jul 24;12:456. doi: 10.1186/s13104-019-4481-z (PMC6657088; doi:10.1186/s13104-019-4481-z)
Supplement: Supplementary file 6 — Additional file 6. VCF file of SNPs from UCE loci. [file 13104_2019_4481_MOESM6_ESM.vcf]

##fileformat=VCFv4.1
##FILTER=<ID=BadValidation,Description="MQ0 >= 4 && ((MQ0 / (1.0 * DP)) > 0.1)">
##FILTER=<ID=FisherStrand,Description="FS > 60">
##FILTER=<ID=InDel,Description="Overlaps a user-input mask">
##FILTER=<ID=LowQual,Description="Low quality">
##FILTER=<ID=LowQual,Description="QUAL < 30.0">
##FILTER=<ID=LowQualByDepth,Description="QD < 5.0">
##FILTER=<ID=SnpCluster,Description="SNPs found in clusters">
##FORMAT=<ID=AD,Number=.,Type=Integer,Description="Allelic depths for the ref and alt alleles in the order listed">
##FORMAT=<ID=DP,Number=1,Type=Integer,Description="Approximate read depth (reads with MQ=255 or with bad mates are filtered)">
##FORMAT=<ID=GQ,Number=1,Type=Integer,Description="Genotype Quality">
##FORMAT=<ID=GT,Number=1,Type=String,Description="Genotype">
##FORMAT=<ID=PL,Number=G,Type=Integer,Description="Normalized, Phred-scaled likelihoods for genotypes as defined in the VCF specification">
##GATKCommandLine.UnifiedGenotyper=<ID=UnifiedGenotyper,Version=3.4-0-g7e26428,Date="Mon Jul 03 20:25:46 EDT 2017",Epoch=1499127946249,CommandLineOptions="analysis_type=UnifiedGenotyper input_file=[8_GATK/merged-realigned.bam] showFullBamList=false read_buffer_size=null phone_home=AWS gatk_key=null tag=NA read_filter=[] disable_read_filter=[] intervals=null excludeIntervals=null interval_set_rule=UNION interval_merging=ALL interval_padding=0 reference_sequence=6_mapping/333991.unaligned.fasta nonDeterministicRandomSeed=false disableDithering=false maxRuntime=-1 maxRuntimeUnits=MINUTES downsampling_type=BY_SAMPLE downsample_to_fraction=null downsample_to_coverage=250 baq=OFF baqGapOpenPenalty=40.0 refactor_NDN_cigar_string=false fix_misencoded_quality_scores=false allow_potentially_misencoded_quality_scores=false useOriginalQualities=false defaultBaseQualities=-1 performanceLog=null BQSR=null quantize_quals=0 disable_indel_quals=false emit_original_quals=false preserve_qscores_less_than=6 globalQScorePrior=-1.0 validation_strictness=SILENT remove_program_records=false keep_program_records=false sample_rename_mapping_file=null unsafe=null disable_auto_index_creation_and_locking_when_reading_rods=false no_cmdline_in_header=false sites_only=false never_trim_vcf_format_field=false bcf=false bam_compression=null simplifyBAM=false disable_bam_indexing=false generate_md5=false num_threads=1 num_cpu_threads_per_data_thread=1 num_io_threads=0 monitorThreadEfficiency=false num_bam_file_handles=null read_group_black_list=null pedigree=[] pedigreeString=[] pedigreeValidationType=STRICT allow_intervals_with_unindexed_bam=false generateShadowBCF=false variant_index_type=DYNAMIC_SEEK variant_index_parameter=-1 logging_level=INFO log_to_file=null help=false version=false genotype_likelihoods_model=SNP pcr_error_rate=1.0E-4 computeSLOD=false pair_hmm_implementation=LOGLESS_CACHING min_base_quality_score=17 max_deletion_fraction=0.05 min_indel_count_for_genotyping=5 min_indel_fraction_per_sample=0.25 indelGapContinuationPenalty=10 indelGapOpenPenalty=45 indelHaplotypeSize=80 indelDebug=false ignoreSNPAlleles=false allReadsSP=false ignoreLaneInfo=false reference_sample_calls=(RodBinding name= source=UNBOUND) reference_sample_name=null min_quality_score=1 max_quality_score=40 site_quality_prior=20 min_power_threshold_for_calling=0.95 annotateNDA=false heterozygosity=0.001 indel_heterozygosity=1.25E-4 standard_min_confidence_threshold_for_calling=30.0 standard_min_confidence_threshold_for_emitting=10.0 max_alternate_alleles=6 input_prior=[] sample_ploidy=2 genotyping_mode=DISCOVERY alleles=(RodBinding name= source=UNBOUND) contamination_fraction_to_filter=0.0 contamination_fraction_per_sample_file=null p_nonref_model=null exactcallslog=null output_mode=EMIT_VARIANTS_ONLY allSitePLs=false dbsnp=(RodBinding name= source=UNBOUND) comp=[] out=/Users/evo/Documents/sjhzone/8_GATK/rawSNPS-Q30.vcf onlyEmitSamples=[] debug_file=null metrics_file=null annotation=[] excludeAnnotation=[] filter_reads_with_N_cigar=false filter_mismatching_base_and_quals=false filter_bases_not_stored=false">
##GATKCommandLine.VariantAnnotator=<ID=VariantAnnotator,Version=3.4-0-g7e26428,Date="Mon Jul 03 20:45:29 EDT 2017",Epoch=1499129129398,CommandLineOptions="analysis_type=VariantAnnotator input_file=[8_GATK/merged-realigned.bam] showFullBamList=false read_buffer_size=null phone_home=AWS gatk_key=null tag=NA read_filter=[] disable_read_filter=[] intervals=null excludeIntervals=null interval_set_rule=UNION interval_merging=ALL interval_padding=0 reference_sequence=6_mapping/333991.unaligned.fasta nonDeterministicRandomSeed=false disableDithering=false maxRuntime=-1 maxRuntimeUnits=MINUTES downsampling_type=BY_SAMPLE downsample_to_fraction=null downsample_to_coverage=250 baq=OFF baqGapOpenPenalty=40.0 refactor_NDN_cigar_string=false fix_misencoded_quality_scores=false allow_potentially_misencoded_quality_scores=false useOriginalQualities=false defaultBaseQualities=-1 performanceLog=null BQSR=null quantize_quals=0 disable_indel_quals=false emit_original_quals=false preserve_qscores_less_than=6 globalQScorePrior=-1.0 validation_strictness=SILENT remove_program_records=false keep_program_records=false sample_rename_mapping_file=null unsafe=null disable_auto_index_creation_and_locking_when_reading_rods=false no_cmdline_in_header=false sites_only=false never_trim_vcf_format_field=false bcf=false bam_compression=null simplifyBAM=false disable_bam_indexing=false generate_md5=false num_threads=1 num_cpu_threads_per_data_thread=1 num_io_threads=0 monitorThreadEfficiency=false num_bam_file_handles=null read_group_black_list=null pedigree=[] pedigreeString=[] pedigreeValidationType=STRICT allow_intervals_with_unindexed_bam=false generateShadowBCF=false variant_index_type=DYNAMIC_SEEK variant_index_parameter=-1 logging_level=INFO log_to_file=null help=false version=false variant=(RodBinding name=variant source=8_GATK/rawSNPS-Q30.vcf) snpEffFile=(RodBinding name= source=UNBOUND) dbsnp=(RodBinding name= source=UNBOUND) comp=[] resource=[] out=/Users/evo/Documents/sjhzone/8_GATK/rawSNPS-Q30-annotated.vcf annotation=[] excludeAnnotation=[SnpEff] group=[StandardAnnotation] expression={} useAllAnnotations=false list=false alwaysAppendDbsnpId=false MendelViolationGenotypeQualityThreshold=0.0 filter_reads_with_N_cigar=false filter_mismatching_base_and_quals=false filter_bases_not_stored=false">
##GATKCommandLine.VariantFiltration=<ID=VariantFiltration,Version=3.4-0-g7e26428,Date="Mon Jul 03 21:35:42 EDT 2017",Epoch=1499132142716,CommandLineOptions="analysis_type=VariantFiltration input_file=[] showFullBamList=false read_buffer_size=null phone_home=AWS gatk_key=null tag=NA read_filter=[] disable_read_filter=[] intervals=null excludeIntervals=null interval_set_rule=UNION interval_merging=ALL interval_padding=0 reference_sequence=6_mapping/333991.unaligned.fasta nonDeterministicRandomSeed=false disableDithering=false maxRuntime=-1 maxRuntimeUnits=MINUTES downsampling_type=BY_SAMPLE downsample_to_fraction=null downsample_to_coverage=1000 baq=OFF baqGapOpenPenalty=40.0 refactor_NDN_cigar_string=false fix_misencoded_quality_scores=false allow_potentially_misencoded_quality_scores=false useOriginalQualities=false defaultBaseQualities=-1 performanceLog=null BQSR=null quantize_quals=0 disable_indel_quals=false emit_original_quals=false preserve_qscores_less_than=6 globalQScorePrior=-1.0 validation_strictness=SILENT remove_program_records=false keep_program_records=false sample_rename_mapping_file=null unsafe=null disable_auto_index_creation_and_locking_when_reading_rods=false no_cmdline_in_header=false sites_only=false never_trim_vcf_format_field=false bcf=false bam_compression=null simplifyBAM=false disable_bam_indexing=false generate_md5=false num_threads=1 num_cpu_threads_per_data_thread=1 num_io_threads=0 monitorThreadEfficiency=false num_bam_file_handles=null read_group_black_list=null pedigree=[] pedigreeString=[] pedigreeValidationType=STRICT allow_intervals_with_unindexed_bam=false generateShadowBCF=false variant_index_type=DYNAMIC_SEEK variant_index_parameter=-1 logging_level=INFO log_to_file=null help=false version=false variant=(RodBinding name=variant source=8_GATK/rawSNPS-Q30-annotated.vcf) mask=(RodBinding name=mask source=8_GATK/inDels-Q30.vcf) out=/Users/evo/Documents/sjhzone/8_GATK/Q30-SNPs.vcf filterExpression=[MQ0 >= 4 && ((MQ0 / (1.0 * DP)) > 0.1), QUAL < 30.0, QD < 5.0, FS > 60] filterName=[BadValidation, LowQual, LowQualByDepth, FisherStrand] genotypeFilterExpression=[] genotypeFilterName=[] clusterSize=3 clusterWindowSize=10 maskExtension=5 maskName=InDel filterNotInMask=false missingValuesInExpressionsShouldEvaluateAsFailing=false invalidatePreviousFilters=false invert_filter_expression=false invert_genotype_filter_expression=false filter_reads_with_N_cigar=false filter_mismatching_base_and_quals=false filter_bases_not_stored=false">
##INFO=<ID=AC,Number=A,Type=Integer,Description="Allele count in genotypes, for each ALT allele, in the same order as listed">
##INFO=<ID=AF,Number=A,Type=Float,Description="Allele Frequency, for each ALT allele, in the same order as listed">
##INFO=<ID=AN,Number=1,Type=Integer,Description="Total number of alleles in called genotypes">
##INFO=<ID=BaseQRankSum,Number=1,Type=Float,Description="Z-score from Wilcoxon rank sum test of Alt Vs. Ref base qualities">
##INFO=<ID=DP,Number=1,Type=Integer,Description="Approximate read depth; some reads may have been filtered">
##INFO=<ID=DS,Number=0,Type=Flag,Description="Were any of the samples downsampled?">
##INFO=<ID=Dels,Number=1,Type=Float,Description="Fraction of Reads Containing Spanning Deletions">
##INFO=<ID=FS,Number=1,Type=Float,Description="Phred-scaled p-value using Fisher's exact test to detect strand bias">
##INFO=<ID=HaplotypeScore,Number=1,Type=Float,Description="Consistency of the site with at most two segregating haplotypes">
##INFO=<ID=InbreedingCoeff,Number=1,Type=Float,Description="Inbreeding coefficient as estimated from the genotype likelihoods per-sample when compared against the Hardy-Weinberg expectation">
##INFO=<ID=MLEAC,Number=A,Type=Integer,Description="Maximum likelihood expectation (MLE) for the allele counts (not necessarily the same as the AC), for each ALT allele, in the same order as listed">
##INFO=<ID=MLEAF,Number=A,Type=Float,Description="Maximum likelihood expectation (MLE) for the allele frequency (not necessarily the same as the AF), for each ALT allele, in the same order as listed">
##INFO=<ID=MQ,Number=1,Type=Float,Description="RMS Mapping Quality">
##INFO=<ID=MQ0,Number=1,Type=Integer,Description="Total Mapping Quality Zero Reads">
##INFO=<ID=MQRankSum,Number=1,Type=Float,Description="Z-score From Wilcoxon rank sum test of Alt vs. Ref read mapping qualities">
##INFO=<ID=QD,Number=1,Type=Float,Description="Variant Confidence/Quality by Depth">
##INFO=<ID=RPA,Number=.,Type=Integer,Description="Number of times tandem repeat unit is repeated, for each allele (including reference)">
##INFO=<ID=RU,Number=1,Type=String,Description="Tandem repeat unit (bases)">
##INFO=<ID=ReadPosRankSum,Number=1,Type=Float,Description="Z-score from Wilcoxon rank sum test of Alt vs. Ref read position bias">
##INFO=<ID=SOR,Number=1,Type=Float,Description="Symmetric Odds Ratio of 2x2 contingency table to detect strand bias">
##INFO=<ID=STR,Number=0,Type=Flag,Description="Variant is a short tandem repeat">
##contig=<ID=uce-6534_wj_3_333991,length=852>
##contig=<ID=uce-5895_wj_3_333991,length=347>
##contig=<ID=uce-3280_wj_3_333991,length=767>
##contig=<ID=uce-6468_wj_3_333991,length=660>
##contig=<ID=uce-175_wj_3_333991,length=864>
##contig=<ID=uce-5619_wj_3_333991,length=551>
##contig=<ID=uce-6620_wj_3_333991,length=871>
##contig=<ID=uce-5192_wj_3_333991,length=969>
##contig=<ID=uce-6446_wj_3_333991,length=902>
##contig=<ID=uce-3427_wj_3_333991,length=584>
##contig=<ID=uce-6411_wj_3_333991,length=789>
##contig=<ID=uce-1236_wj_3_333991,length=660>
##contig=<ID=uce-2831_wj_3_333991,length=768>
##contig=<ID=uce-3073_wj_3_333991,length=842>
##contig=<ID=uce-2646_wj_3_333991,length=513>
##contig=<ID=uce-6379_wj_3_333991,length=969>
##contig=<ID=uce-5917_wj_3_333991,length=714>
##contig=<ID=uce-6586_wj_3_333991,length=593>
##contig=<ID=uce-257_wj_3_333991,length=583>
##contig=<ID=uce-4947_wj_3_333991,length=683>
##contig=<ID=uce-7080_wj_3_333991,length=328>
##contig=<ID=uce-3919_wj_3_333991,length=738>
##contig=<ID=uce-4673_wj_3_333991,length=1085>
##contig=<ID=uce-7352_wj_3_333991,length=894>
##contig=<ID=uce-4537_wj_3_333991,length=585>
##contig=<ID=uce-3845_wj_3_333991,length=1073>
##contig=<ID=uce-39_wj_3_333991,length=722>
##contig=<ID=uce-1342_wj_3_333991,length=899>
##contig=<ID=uce-6188_wj_3_333991,length=533>
##contig=<ID=uce-6717_wj_3_333991,length=543>
##contig=<ID=uce-6105_wj_3_333991,length=741>
##contig=<ID=uce-1121_wj_3_333991,length=551>
##contig=<ID=uce-812_wj_3_333991,length=1047>
##contig=<ID=uce-4364_wj_3_333991,length=725>
##contig=<ID=uce-7947_wj_3_333991,length=367>
##contig=<ID=uce-7747_wj_3_333991,length=167>
##contig=<ID=uce-4813_wj_3_333991,length=303>
##contig=<ID=uce-4547_wj_3_333991,length=505>
##contig=<ID=uce-7710_wj_3_333991,length=576>
##contig=<ID=uce-1820_wj_3_333991,length=918>
##contig=<ID=uce-5018_wj_3_333991,length=509>
##contig=<ID=uce-7699_wj_3_333991,length=1086>
##contig=<ID=uce-2611_wj_3_333991,length=118>
##contig=<ID=uce-519_wj_3_333991,length=664>
##contig=<ID=uce-3602_wj_3_333991,length=734>
##contig=<ID=uce-5694_wj_3_333991,length=774>
##contig=<ID=uce-7961_wj_3_333991,length=745>
##contig=<ID=uce-771_wj_3_333991,length=459>
##contig=<ID=uce-2111_wj_3_333991,length=520>
##contig=<ID=uce-42_wj_3_333991,length=1117>
##contig=<ID=uce-6449_wj_3_333991,length=119>
##contig=<ID=uce-2728_wj_3_333991,length=348>
##contig=<ID=uce-5923_wj_3_333991,length=779>
##contig=<ID=uce-2736_wj_3_333991,length=687>
##contig=<ID=uce-7082_wj_3_333991,length=892>
##contig=<ID=uce-4367_wj_3_333991,length=416>
##contig=<ID=uce-3423_wj_3_333991,length=464>
##contig=<ID=uce-4434_wj_3_333991,length=863>
##contig=<ID=uce-4714_wj_3_333991,length=437>
##contig=<ID=uce-1703_wj_3_333991,length=973>
##contig=<ID=uce-7188_wj_3_333991,length=635>
##contig=<ID=uce-2114_wj_3_333991,length=1081>
##contig=<ID=uce-6193_wj_3_333991,length=181>
##contig=<ID=uce-4704_wj_3_333991,length=812>
##contig=<ID=uce-6295_wj_3_333991,length=251>
##contig=<ID=uce-6671_wj_3_333991,length=858>
##contig=<ID=uce-6157_wj_3_333991,length=1027>
##contig=<ID=uce-5969_wj_3_333991,length=651>
##contig=<ID=uce-3995_wj_3_333991,length=1085>
##contig=<ID=uce-7624_wj_3_333991,length=440>
##contig=<ID=uce-5772_wj_3_333991,length=251>
##contig=<ID=uce-6291_wj_3_333991,length=644>
##contig=<ID=uce-5469_wj_3_333991,length=663>
##contig=<ID=uce-2498_wj_3_333991,length=874>
##contig=<ID=uce-2851_wj_3_333991,length=838>
##contig=<ID=uce-647_wj_3_333991,length=279>
##contig=<ID=uce-3713_wj_3_333991,length=800>
##contig=<ID=uce-1893_wj_3_333991,length=902>
##contig=<ID=uce-5989_wj_3_333991,length=541>
##contig=<ID=uce-7010_wj_3_333991,length=792>
##contig=<ID=uce-6610_wj_3_333991,length=414>
##contig=<ID=uce-3689_wj_3_333991,length=693>
##contig=<ID=uce-3997_wj_3_333991,length=870>
##contig=<ID=uce-5311_wj_3_333991,length=536>
##contig=<ID=uce-2692_wj_3_333991,length=465>
##contig=<ID=uce-5158_wj_3_333991,length=663>
##contig=<ID=uce-5363_wj_3_333991,length=534>
##contig=<ID=uce-3140_wj_3_333991,length=674>
##contig=<ID=uce-1242_wj_3_333991,length=919>
##contig=<ID=uce-4396_wj_3_333991,length=699>
##contig=<ID=uce-4760_wj_3_333991,length=522>
##contig=<ID=uce-4160_wj_3_333991,length=628>
##contig=<ID=uce-7719_wj_3_333991,length=729>
##contig=<ID=uce-3893_wj_3_333991,length=986>
##contig=<ID=uce-6050_wj_3_333991,length=689>
##contig=<ID=uce-2530_wj_3_333991,length=866>
##contig=<ID=uce-1211_wj_3_333991,length=640>
##contig=<ID=uce-4174_wj_3_333991,length=514>
##contig=<ID=uce-5345_wj_3_333991,length=538>
##contig=<ID=uce-5531_wj_3_333991,length=735>
##contig=<ID=uce-7778_wj_3_333991,length=821>
##contig=<ID=uce-5258_wj_3_333991,length=650>
##contig=<ID=uce-5076_wj_3_333991,length=930>
##contig=<ID=uce-1878_wj_3_333991,length=1121>
##contig=<ID=uce-6692_wj_3_333991,length=800>
##contig=<ID=uce-5868_wj_3_333991,length=315>
##contig=<ID=uce-6299_wj_3_333991,length=365>
##contig=<ID=uce-5955_wj_3_333991,length=832>
##contig=<ID=uce-7320_wj_3_333991,length=901>
##contig=<ID=uce-6902_wj_3_333991,length=570>
##contig=<ID=uce-4541_wj_3_333991,length=540>
##contig=<ID=uce-621_wj_3_333991,length=437>
##contig=<ID=uce-6742_wj_3_333991,length=214>
##contig=<ID=uce-4079_wj_3_333991,length=782>
##contig=<ID=uce-2698_wj_3_333991,length=166>
##contig=<ID=uce-2257_wj_3_333991,length=653>
##contig=<ID=uce-4631_wj_3_333991,length=883>
##contig=<ID=uce-4303_wj_3_333991,length=1008>
##contig=<ID=uce-3652_wj_3_333991,length=1153>
##contig=<ID=uce-3774_wj_3_333991,length=404>
##contig=<ID=uce-6462_wj_3_333991,length=886>
##contig=<ID=uce-5874_wj_3_333991,length=541>
##contig=<ID=uce-8044_wj_3_333991,length=1018>
##contig=<ID=uce-6508_wj_3_333991,length=447>
##contig=<ID=uce-4198_wj_3_333991,length=356>
##contig=<ID=uce-3832_wj_3_333991,length=579>
##contig=<ID=uce-1906_wj_3_333991,length=884>
##contig=<ID=uce-3931_wj_3_333991,length=876>
##contig=<ID=uce-7873_wj_3_333991,length=677>
##contig=<ID=uce-276_wj_3_333991,length=919>
##contig=<ID=uce-1912_wj_3_333991,length=442>
##contig=<ID=uce-5080_wj_3_333991,length=712>
##contig=<ID=uce-556_wj_3_333991,length=853>
##contig=<ID=uce-3122_wj_3_333991,length=910>
##contig=<ID=uce-4837_wj_3_333991,length=978>
##contig=<ID=uce-5493_wj_3_333991,length=697>
##contig=<ID=uce-5133_wj_3_333991,length=549>
##contig=<ID=uce-6352_wj_3_333991,length=764>
##contig=<ID=uce-7120_wj_3_333991,length=1044>
##contig=<ID=uce-6987_wj_3_333991,length=548>
##contig=<ID=uce-274_wj_3_333991,length=765>
##contig=<ID=uce-251_wj_3_333991,length=950>
##contig=<ID=uce-3349_wj_3_333991,length=622>
##contig=<ID=uce-5156_wj_3_333991,length=546>
##contig=<ID=uce-694_wj_3_333991,length=460>
##contig=<ID=uce-6575_wj_3_333991,length=489>
##contig=<ID=uce-419_wj_3_333991,length=545>
##contig=<ID=uce-400_wj_3_333991,length=908>
##contig=<ID=uce-6371_wj_3_333991,length=997>
##contig=<ID=uce-273_wj_3_333991,length=886>
##contig=<ID=uce-4336_wj_3_333991,length=722>
##contig=<ID=uce-7877_wj_3_333991,length=1010>
##contig=<ID=uce-4403_wj_3_333991,length=327>
##contig=<ID=uce-2987_wj_3_333991,length=433>
##contig=<ID=uce-5661_wj_3_333991,length=645>
##contig=<ID=uce-7291_wj_3_333991,length=778>
##contig=<ID=uce-7163_wj_3_333991,length=697>
##contig=<ID=uce-4189_wj_3_333991,length=1055>
##contig=<ID=uce-5719_wj_3_333991,length=881>
##contig=<ID=uce-1492_wj_3_333991,length=925>
##contig=<ID=uce-4651_wj_3_333991,length=1216>
##contig=<ID=uce-6564_wj_3_333991,length=543>
##contig=<ID=uce-2224_wj_3_333991,length=289>
##contig=<ID=uce-5733_wj_3_333991,length=914>
##contig=<ID=uce-4536_wj_3_333991,length=524>
##contig=<ID=uce-7886_wj_3_333991,length=647>
##contig=<ID=uce-6270_wj_3_333991,length=508>
##contig=<ID=uce-6258_wj_3_333991,length=867>
##contig=<ID=uce-2455_wj_3_333991,length=629>
##contig=<ID=uce-3895_wj_3_333991,length=476>
##contig=<ID=uce-3243_wj_3_333991,length=672>
##contig=<ID=uce-1417_wj_3_333991,length=813>
##contig=<ID=uce-4528_wj_3_333991,length=887>
##contig=<ID=uce-2487_wj_3_333991,length=919>
##contig=<ID=uce-2509_wj_3_333991,length=629>
##contig=<ID=uce-3607_wj_3_333991,length=658>
##contig=<ID=uce-7270_wj_3_333991,length=1003>
##contig=<ID=uce-3775_wj_3_333991,length=867>
##contig=<ID=uce-5091_wj_3_333991,length=952>
##contig=<ID=uce-2135_wj_3_333991,length=433>
##contig=<ID=uce-7981_wj_3_333991,length=1111>
##contig=<ID=uce-5173_wj_3_333991,length=464>
##contig=<ID=uce-703_wj_3_333991,length=1021>
##contig=<ID=uce-1644_wj_3_333991,length=752>
##contig=<ID=uce-4049_wj_3_333991,length=575>
##contig=<ID=uce-432_wj_3_333991,length=766>
##contig=<ID=uce-7811_wj_3_333991,length=504>
##contig=<ID=uce-3434_wj_3_333991,length=787>
##contig=<ID=uce-5141_wj_3_333991,length=421>
##contig=<ID=uce-3264_wj_3_333991,length=776>
##contig=<ID=uce-6459_wj_3_333991,length=609>
##contig=<ID=uce-6718_wj_3_333991,length=1110>
##contig=<ID=uce-3585_wj_3_333991,length=477>
##contig=<ID=uce-4587_wj_3_333991,length=792>
##contig=<ID=uce-1748_wj_3_333991,length=927>
##contig=<ID=uce-1641_wj_3_333991,length=212>
##contig=<ID=uce-6826_wj_3_333991,length=833>
##contig=<ID=uce-4347_wj_3_333991,length=192>
##contig=<ID=uce-7958_wj_3_333991,length=875>
##contig=<ID=uce-3999_wj_3_333991,length=677>
##contig=<ID=uce-6399_wj_3_333991,length=742>
##contig=<ID=uce-3725_wj_3_333991,length=928>
##contig=<ID=uce-2998_wj_3_333991,length=900>
##contig=<ID=uce-1375_wj_3_333991,length=759>
##contig=<ID=uce-3081_wj_3_333991,length=523>
##contig=<ID=uce-3320_wj_3_333991,length=1119>
##contig=<ID=uce-3782_wj_3_333991,length=456>
##contig=<ID=uce-6330_wj_3_333991,length=447>
##contig=<ID=uce-7044_wj_3_333991,length=711>
##contig=<ID=uce-5419_wj_3_333991,length=833>
##contig=<ID=uce-6801_wj_3_333991,length=415>
##contig=<ID=uce-5451_wj_3_333991,length=933>
##contig=<ID=uce-7245_wj_3_333991,length=779>
##contig=<ID=uce-5630_wj_3_333991,length=345>
##contig=<ID=uce-5021_wj_3_333991,length=849>
##contig=<ID=uce-4489_wj_3_333991,length=433>
##contig=<ID=uce-1339_wj_3_333991,length=815>
##contig=<ID=uce-1451_wj_3_333991,length=461>
##contig=<ID=uce-4511_wj_3_333991,length=652>
##contig=<ID=uce-7037_wj_3_333991,length=920>
##contig=<ID=uce-4452_wj_3_333991,length=637>
##contig=<ID=uce-2866_wj_3_333991,length=688>
##contig=<ID=uce-2740_wj_3_333991,length=684>
##contig=<ID=uce-3425_wj_3_333991,length=532>
##contig=<ID=uce-3077_wj_3_333991,length=829>
##contig=<ID=uce-3446_wj_3_333991,length=1093>
##contig=<ID=uce-6141_wj_3_333991,length=434>
##contig=<ID=uce-4293_wj_3_333991,length=832>
##contig=<ID=uce-584_wj_3_333991,length=565>
##contig=<ID=uce-3493_wj_3_333991,length=977>
##contig=<ID=uce-5956_wj_3_333991,length=646>
##contig=<ID=uce-7213_wj_3_333991,length=304>
##contig=<ID=uce-7145_wj_3_333991,length=810>
##contig=<ID=uce-2678_wj_3_333991,length=447>
##contig=<ID=uce-7799_wj_3_333991,length=913>
##contig=<ID=uce-3124_wj_3_333991,length=780>
##contig=<ID=uce-5928_wj_3_333991,length=487>
##contig=<ID=uce-6249_wj_3_333991,length=728>
##contig=<ID=uce-6268_wj_3_333991,length=269>
##contig=<ID=uce-3260_wj_3_333991,length=499>
##contig=<ID=uce-260_wj_3_333991,length=901>
##contig=<ID=uce-1092_wj_3_333991,length=625>
##contig=<ID=uce-2694_wj_3_333991,length=724>
##contig=<ID=uce-287_wj_3_333991,length=1062>
##contig=<ID=uce-4046_wj_3_333991,length=324>
##contig=<ID=uce-5433_wj_3_333991,length=727>
##contig=<ID=uce-1058_wj_3_333991,length=544>
##contig=<ID=uce-5560_wj_3_333991,length=602>
##contig=<ID=uce-5508_wj_3_333991,length=899>
##contig=<ID=uce-5632_wj_3_333991,length=475>
##contig=<ID=uce-7496_wj_3_333991,length=384>
##contig=<ID=uce-5448_wj_3_333991,length=645>
##contig=<ID=uce-976_wj_3_333991,length=956>
##contig=<ID=uce-1256_wj_3_333991,length=299>
##contig=<ID=uce-6002_wj_3_333991,length=336>
##contig=<ID=uce-2845_wj_3_333991,length=1047>
##contig=<ID=uce-1257_wj_3_333991,length=1163>
##contig=<ID=uce-5966_wj_3_333991,length=1179>
##contig=<ID=uce-2357_wj_3_333991,length=876>
##contig=<ID=uce-3338_wj_3_333991,length=647>
##contig=<ID=uce-6367_wj_3_333991,length=1018>
##contig=<ID=uce-3200_wj_3_333991,length=927>
##contig=<ID=uce-573_wj_3_333991,length=562>
##contig=<ID=uce-6538_wj_3_333991,length=746>
##contig=<ID=uce-6010_wj_3_333991,length=1374>
##contig=<ID=uce-6321_wj_3_333991,length=513>
##contig=<ID=uce-5390_wj_3_333991,length=429>
##contig=<ID=uce-6397_wj_3_333991,length=788>
##contig=<ID=uce-2116_wj_3_333991,length=967>
##contig=<ID=uce-3670_wj_3_333991,length=1312>
##contig=<ID=uce-6447_wj_3_333991,length=933>
##contig=<ID=uce-3798_wj_3_333991,length=687>
##contig=<ID=uce-4719_wj_3_333991,length=643>
##contig=<ID=uce-5055_wj_3_333991,length=463>
##contig=<ID=uce-4605_wj_3_333991,length=514>
##contig=<ID=uce-7578_wj_3_333991,length=508>
##contig=<ID=uce-5545_wj_3_333991,length=537>
##contig=<ID=uce-6135_wj_3_333991,length=696>
##contig=<ID=uce-3806_wj_3_333991,length=621>
##contig=<ID=uce-169_wj_3_333991,length=1001>
##contig=<ID=uce-7336_wj_3_333991,length=427>
##contig=<ID=uce-4585_wj_3_333991,length=1060>
##contig=<ID=uce-1397_wj_3_333991,length=262>
##contig=<ID=uce-1403_wj_3_333991,length=804>
##contig=<ID=uce-1181_wj_3_333991,length=911>
##contig=<ID=uce-2689_wj_3_333991,length=543>
##contig=<ID=uce-3429_wj_3_333991,length=485>
##contig=<ID=uce-5216_wj_3_333991,length=749>
##contig=<ID=uce-5954_wj_3_333991,length=322>
##contig=<ID=uce-1948_wj_3_333991,length=938>
##contig=<ID=uce-4917_wj_3_333991,length=395>
##contig=<ID=uce-5292_wj_3_333991,length=892>
##contig=<ID=uce-7201_wj_3_333991,length=279>
##contig=<ID=uce-3219_wj_3_333991,length=833>
##contig=<ID=uce-3400_wj_3_333991,length=735>
##contig=<ID=uce-727_wj_3_333991,length=612>
##contig=<ID=uce-1565_wj_3_333991,length=105>
##contig=<ID=uce-4607_wj_3_333991,length=1107>
##contig=<ID=uce-374_wj_3_333991,length=1039>
##contig=<ID=uce-6043_wj_3_333991,length=668>
##contig=<ID=uce-3904_wj_3_333991,length=156>
##contig=<ID=uce-134_wj_3_333991,length=632>
##contig=<ID=uce-2313_wj_3_333991,length=335>
##contig=<ID=uce-3393_wj_3_333991,length=944>
##contig=<ID=uce-1200_wj_3_333991,length=823>
##contig=<ID=uce-805_wj_3_333991,length=749>
##contig=<ID=uce-6806_wj_3_333991,length=837>
##contig=<ID=uce-1193_wj_3_333991,length=612>
##contig=<ID=uce-7746_wj_3_333991,length=583>
##contig=<ID=uce-1488_wj_3_333991,length=659>
##contig=<ID=uce-7752_wj_3_333991,length=446>
##contig=<ID=uce-3850_wj_3_333991,length=710>
##contig=<ID=uce-627_wj_3_333991,length=872>
##contig=<ID=uce-6906_wj_3_333991,length=1029>
##contig=<ID=uce-2180_wj_3_333991,length=681>
##contig=<ID=uce-6388_wj_3_333991,length=578>
##contig=<ID=uce-7484_wj_3_333991,length=242>
##contig=<ID=uce-2299_wj_3_333991,length=844>
##contig=<ID=uce-5425_wj_3_333991,length=966>
##contig=<ID=uce-5996_wj_3_333991,length=732>
##contig=<ID=uce-6451_wj_3_333991,length=638>
##contig=<ID=uce-674_wj_3_333991,length=602>
##contig=<ID=uce-7768_wj_3_333991,length=132>
##contig=<ID=uce-1597_wj_3_333991,length=312>
##contig=<ID=uce-5260_wj_3_333991,length=874>
##contig=<ID=uce-2126_wj_3_333991,length=675>
##contig=<ID=uce-1621_wj_3_333991,length=497>
##contig=<ID=uce-5853_wj_3_333991,length=738>
##contig=<ID=uce-2145_wj_3_333991,length=729>
##contig=<ID=uce-4945_wj_3_333991,length=964>
##contig=<ID=uce-5427_wj_3_333991,length=916>
##contig=<ID=uce-6191_wj_3_333991,length=691>
##contig=<ID=uce-5919_wj_3_333991,length=1026>
##contig=<ID=uce-5348_wj_3_333991,length=480>
##contig=<ID=uce-2486_wj_3_333991,length=576>
##contig=<ID=uce-4465_wj_3_333991,length=866>
##contig=<ID=uce-3864_wj_3_333991,length=725>
##contig=<ID=uce-8014_wj_3_333991,length=766>
##contig=<ID=uce-5893_wj_3_333991,length=582>
##contig=<ID=uce-6777_wj_3_333991,length=762>
##contig=<ID=uce-1535_wj_3_333991,length=659>
##contig=<ID=uce-4928_wj_3_333991,length=699>
##contig=<ID=uce-2092_wj_3_333991,length=722>
##contig=<ID=uce-1900_wj_3_333991,length=375>
##contig=<ID=uce-7530_wj_3_333991,length=1055>
##contig=<ID=uce-4661_wj_3_333991,length=710>
##contig=<ID=uce-5051_wj_3_333991,length=671>
##contig=<ID=uce-5130_wj_3_333991,length=402>
##contig=<ID=uce-263_wj_3_333991,length=648>
##contig=<ID=uce-2529_wj_3_333991,length=819>
##contig=<ID=uce-1423_wj_3_333991,length=706>
##contig=<ID=uce-5910_wj_3_333991,length=431>
##contig=<ID=uce-2997_wj_3_333991,length=1018>
##contig=<ID=uce-5440_wj_3_333991,length=260>
##contig=<ID=uce-4456_wj_3_333991,length=1044>
##contig=<ID=uce-3477_wj_3_333991,length=995>
##contig=<ID=uce-1255_wj_3_333991,length=905>
##contig=<ID=uce-5164_wj_3_333991,length=732>
##contig=<ID=uce-6839_wj_3_333991,length=376>
##contig=<ID=uce-7468_wj_3_333991,length=897>
##contig=<ID=uce-2267_wj_3_333991,length=706>
##contig=<ID=uce-2442_wj_3_333991,length=789>
##contig=<ID=uce-305_wj_3_333991,length=431>
##contig=<ID=uce-4254_wj_3_333991,length=545>
##contig=<ID=uce-7461_wj_3_333991,length=777>
##contig=<ID=uce-4010_wj_3_333991,length=895>
##contig=<ID=uce-2975_wj_3_333991,length=1362>
##contig=<ID=uce-3324_wj_3_333991,length=725>
##contig=<ID=uce-1110_wj_3_333991,length=855>
##contig=<ID=uce-7126_wj_3_333991,length=605>
##contig=<ID=uce-5102_wj_3_333991,length=750>
##contig=<ID=uce-7889_wj_3_333991,length=1091>
##contig=<ID=uce-7453_wj_3_333991,length=670>
##contig=<ID=uce-4445_wj_3_333991,length=551>
##contig=<ID=uce-4150_wj_3_333991,length=339>
##contig=<ID=uce-3282_wj_3_333991,length=1066>
##contig=<ID=uce-7396_wj_3_333991,length=255>
##contig=<ID=uce-2970_wj_3_333991,length=946>
##contig=<ID=uce-4400_wj_3_333991,length=936>
##contig=<ID=uce-3854_wj_3_333991,length=573>
##contig=<ID=uce-608_wj_3_333991,length=889>
##contig=<ID=uce-2131_wj_3_333991,length=922>
##contig=<ID=uce-5280_wj_3_333991,length=747>
##contig=<ID=uce-4863_wj_3_333991,length=1265>
##contig=<ID=uce-7442_wj_3_333991,length=756>
##contig=<ID=uce-554_wj_3_333991,length=841>
##contig=<ID=uce-4184_wj_3_333991,length=880>
##contig=<ID=uce-3592_wj_3_333991,length=268>
##contig=<ID=uce-1659_wj_3_333991,length=235>
##contig=<ID=uce-3278_wj_3_333991,length=419>
##contig=<ID=uce-2279_wj_3_333991,length=728>
##contig=<ID=uce-2109_wj_3_333991,length=913>
##contig=<ID=uce-7229_wj_3_333991,length=600>
##contig=<ID=uce-7985_wj_3_333991,length=989>
##contig=<ID=uce-352_wj_3_333991,length=700>
##contig=<ID=uce-1408_wj_3_333991,length=476>
##contig=<ID=uce-4195_wj_3_333991,length=1095>
##contig=<ID=uce-494_wj_3_333991,length=858>
##contig=<ID=uce-8040_wj_3_333991,length=940>
##contig=<ID=uce-816_wj_3_333991,length=858>
##contig=<ID=uce-2457_wj_3_333991,length=714>
##contig=<ID=uce-392_wj_3_333991,length=533>
##contig=<ID=uce-2069_wj_3_333991,length=1053>
##contig=<ID=uce-7485_wj_3_333991,length=273>
##contig=<ID=uce-3215_wj_3_333991,length=830>
##contig=<ID=uce-3058_wj_3_333991,length=757>
##contig=<ID=uce-7797_wj_3_333991,length=1106>
##contig=<ID=uce-7786_wj_3_333991,length=745>
##contig=<ID=uce-7951_wj_3_333991,length=198>
##contig=<ID=uce-4838_wj_3_333991,length=857>
##contig=<ID=uce-7659_wj_3_333991,length=868>
##contig=<ID=uce-5987_wj_3_333991,length=576>
##contig=<ID=uce-1732_wj_3_333991,length=988>
##contig=<ID=uce-2399_wj_3_333991,length=698>
##contig=<ID=uce-7456_wj_3_333991,length=549>
##contig=<ID=uce-5478_wj_3_333991,length=102>
##contig=<ID=uce-98_wj_3_333991,length=1051>
##contig=<ID=uce-5098_wj_3_333991,length=806>
##contig=<ID=uce-1291_wj_3_333991,length=1043>
##contig=<ID=uce-2_wj_3_333991,length=521>
##contig=<ID=uce-6137_wj_3_333991,length=780>
##contig=<ID=uce-6719_wj_3_333991,length=782>
##contig=<ID=uce-1977_wj_3_333991,length=520>
##contig=<ID=uce-215_wj_3_333991,length=664>
##contig=<ID=uce-3384_wj_3_333991,length=582>
##contig=<ID=uce-1456_wj_3_333991,length=1043>
##contig=<ID=uce-7421_wj_3_333991,length=838>
##contig=<ID=uce-2666_wj_3_333991,length=645>
##contig=<ID=uce-6946_wj_3_333991,length=828>
##contig=<ID=uce-4098_wj_3_333991,length=703>
##contig=<ID=uce-7820_wj_3_333991,length=459>
##contig=<ID=uce-4339_wj_3_333991,length=769>
##contig=<ID=uce-3358_wj_3_333991,length=302>
##contig=<ID=uce-1253_wj_3_333991,length=940>
##contig=<ID=uce-4963_wj_3_333991,length=992>
##contig=<ID=uce-2079_wj_3_333991,length=824>
##contig=<ID=uce-6052_wj_3_333991,length=367>
##contig=<ID=uce-3420_wj_3_333991,length=231>
##contig=<ID=uce-2864_wj_3_333991,length=997>
##contig=<ID=uce-4320_wj_3_333991,length=982>
##contig=<ID=uce-3419_wj_3_333991,length=251>
##contig=<ID=uce-4845_wj_3_333991,length=404>
##contig=<ID=uce-7902_wj_3_333991,length=898>
##contig=<ID=uce-269_wj_3_333991,length=315>
##contig=<ID=uce-6750_wj_3_333991,length=624>
##contig=<ID=uce-7630_wj_3_333991,length=140>
##contig=<ID=uce-2639_wj_3_333991,length=988>
##contig=<ID=uce-3170_wj_3_333991,length=824>
##contig=<ID=uce-6169_wj_3_333991,length=860>
##contig=<ID=uce-1209_wj_3_333991,length=818>
##contig=<ID=uce-1828_wj_3_333991,length=1072>
##contig=<ID=uce-4009_wj_3_333991,length=788>
##contig=<ID=uce-4011_wj_3_333991,length=706>
##contig=<ID=uce-5477_wj_3_333991,length=949>
##contig=<ID=uce-7734_wj_3_333991,length=682>
##contig=<ID=uce-2057_wj_3_333991,length=536>
##contig=<ID=uce-912_wj_3_333991,length=565>
##contig=<ID=uce-3158_wj_3_333991,length=421>
##contig=<ID=uce-4776_wj_3_333991,length=788>
##contig=<ID=uce-1675_wj_3_333991,length=475>
##contig=<ID=uce-3337_wj_3_333991,length=685>
##contig=<ID=uce-5219_wj_3_333991,length=645>
##contig=<ID=uce-2088_wj_3_333991,length=1250>
##contig=<ID=uce-7562_wj_3_333991,length=199>
##contig=<ID=uce-2612_wj_3_333991,length=948>
##contig=<ID=uce-6254_wj_3_333991,length=883>
##contig=<ID=uce-6591_wj_3_333991,length=988>
##contig=<ID=uce-3965_wj_3_333991,length=162>
##contig=<ID=uce-1809_wj_3_333991,length=948>
##contig=<ID=uce-6628_wj_3_333991,length=625>
##contig=<ID=uce-3014_wj_3_333991,length=638>
##contig=<ID=uce-4389_wj_3_333991,length=118>
##contig=<ID=uce-6585_wj_3_333991,length=470>
##contig=<ID=uce-6281_wj_3_333991,length=448>
##contig=<ID=uce-2869_wj_3_333991,length=987>
##contig=<ID=uce-6183_wj_3_333991,length=958>
##contig=<ID=uce-285_wj_3_333991,length=920>
##contig=<ID=uce-2265_wj_3_333991,length=841>
##contig=<ID=uce-7522_wj_3_333991,length=787>
##contig=<ID=uce-408_wj_3_333991,length=1068>
##contig=<ID=uce-170_wj_3_333991,length=614>
##contig=<ID=uce-693_wj_3_333991,length=767>
##contig=<ID=uce-2790_wj_3_333991,length=999>
##contig=<ID=uce-3061_wj_3_333991,length=1125>
##contig=<ID=uce-7322_wj_3_333991,length=1207>
##contig=<ID=uce-7489_wj_3_333991,length=578>
##contig=<ID=uce-7791_wj_3_333991,length=979>
##contig=<ID=uce-7313_wj_3_333991,length=456>
##contig=<ID=uce-6235_wj_3_333991,length=235>
##contig=<ID=uce-5068_wj_3_333991,length=886>
##contig=<ID=uce-5970_wj_3_333991,length=550>
##contig=<ID=uce-4833_wj_3_333991,length=717>
##contig=<ID=uce-5422_wj_3_333991,length=1117>
##contig=<ID=uce-2928_wj_3_333991,length=550>
##contig=<ID=uce-3039_wj_3_333991,length=453>
##contig=<ID=uce-2504_wj_3_333991,length=866>
##contig=<ID=uce-320_wj_3_333991,length=370>
##contig=<ID=uce-2810_wj_3_333991,length=175>
##contig=<ID=uce-3191_wj_3_333991,length=688>
##contig=<ID=uce-5702_wj_3_333991,length=563>
##contig=<ID=uce-1658_wj_3_333991,length=277>
##contig=<ID=uce-7083_wj_3_333991,length=815>
##contig=<ID=uce-2553_wj_3_333991,length=938>
##contig=<ID=uce-1313_wj_3_333991,length=806>
##contig=<ID=uce-6019_wj_3_333991,length=796>
##contig=<ID=uce-5756_wj_3_333991,length=738>
##contig=<ID=uce-2966_wj_3_333991,length=391>
##contig=<ID=uce-81_wj_3_333991,length=909>
##contig=<ID=uce-7076_wj_3_333991,length=519>
##contig=<ID=uce-7455_wj_3_333991,length=608>
##contig=<ID=uce-4681_wj_3_333991,length=907>
##contig=<ID=uce-2407_wj_3_333991,length=238>
##contig=<ID=uce-1869_wj_3_333991,length=588>
##contig=<ID=uce-1063_wj_3_333991,length=785>
##contig=<ID=uce-2010_wj_3_333991,length=1209>
##contig=<ID=uce-4159_wj_3_333991,length=840>
##contig=<ID=uce-1606_wj_3_333991,length=910>
##contig=<ID=uce-157_wj_3_333991,length=164>
##contig=<ID=uce-6461_wj_3_333991,length=609>
##contig=<ID=uce-773_wj_3_333991,length=991>
##contig=<ID=uce-7865_wj_3_333991,length=1088>
##contig=<ID=uce-7576_wj_3_333991,length=816>
##contig=<ID=uce-4539_wj_3_333991,length=835>
##contig=<ID=uce-7903_wj_3_333991,length=805>
##contig=<ID=uce-7533_wj_3_333991,length=620>
##contig=<ID=uce-7222_wj_3_333991,length=808>
##contig=<ID=uce-558_wj_3_333991,length=1026>
##contig=<ID=uce-1877_wj_3_333991,length=821>
##contig=<ID=uce-5708_wj_3_333991,length=179>
##contig=<ID=uce-2242_wj_3_333991,length=107>
##contig=<ID=uce-7697_wj_3_333991,length=1031>
##contig=<ID=uce-3247_wj_3_333991,length=722>
##contig=<ID=uce-5732_wj_3_333991,length=700>
##contig=<ID=uce-6385_wj_3_333991,length=236>
##contig=<ID=uce-7253_wj_3_333991,length=306>
##contig=<ID=uce-1989_wj_3_333991,length=805>
##contig=<ID=uce-5072_wj_3_333991,length=783>
##contig=<ID=uce-4421_wj_3_333991,length=354>
##contig=<ID=uce-3348_wj_3_333991,length=178>
##contig=<ID=uce-7410_wj_3_333991,length=757>
##contig=<ID=uce-4170_wj_3_333991,length=653>
##contig=<ID=uce-360_wj_3_333991,length=665>
##contig=<ID=uce-301_wj_3_333991,length=1187>
##contig=<ID=uce-4703_wj_3_333991,length=969>
##contig=<ID=uce-370_wj_3_333991,length=1093>
##contig=<ID=uce-3863_wj_3_333991,length=1262>
##contig=<ID=uce-5837_wj_3_333991,length=1024>
##contig=<ID=uce-5356_wj_3_333991,length=815>
##contig=<ID=uce-5635_wj_3_333991,length=768>
##contig=<ID=uce-7545_wj_3_333991,length=810>
##contig=<ID=uce-383_wj_3_333991,length=255>
##contig=<ID=uce-1304_wj_3_333991,length=763>
##contig=<ID=uce-3027_wj_3_333991,length=666>
##contig=<ID=uce-5391_wj_3_333991,length=1052>
##contig=<ID=uce-6275_wj_3_333991,length=788>
##contig=<ID=uce-620_wj_3_333991,length=1033>
##contig=<ID=uce-3223_wj_3_333991,length=582>
##contig=<ID=uce-3964_wj_3_333991,length=741>
##contig=<ID=uce-7557_wj_3_333991,length=919>
##contig=<ID=uce-4175_wj_3_333991,length=1054>
##contig=<ID=uce-7514_wj_3_333991,length=971>
##contig=<ID=uce-6347_wj_3_333991,length=503>
##contig=<ID=uce-3157_wj_3_333991,length=593>
##contig=<ID=uce-7538_wj_3_333991,length=1180>
##contig=<ID=uce-2187_wj_3_333991,length=806>
##contig=<ID=uce-607_wj_3_333991,length=598>
##contig=<ID=uce-2841_wj_3_333991,length=1011>
##contig=<ID=uce-357_wj_3_333991,length=749>
##contig=<ID=uce-3532_wj_3_333991,length=306>
##contig=<ID=uce-5301_wj_3_333991,length=493>
##contig=<ID=uce-2665_wj_3_333991,length=633>
##contig=<ID=uce-2737_wj_3_333991,length=954>
##contig=<ID=uce-1723_wj_3_333991,length=842>
##contig=<ID=uce-4500_wj_3_333991,length=901>
##contig=<ID=uce-2589_wj_3_333991,length=161>
##contig=<ID=uce-2089_wj_3_333991,length=985>
##contig=<ID=uce-7884_wj_3_333991,length=851>
##contig=<ID=uce-1776_wj_3_333991,length=951>
##contig=<ID=uce-4450_wj_3_333991,length=656>
##contig=<ID=uce-1005_wj_3_333991,length=134>
##contig=<ID=uce-7609_wj_3_333991,length=756>
##contig=<ID=uce-624_wj_3_333991,length=1113>
##contig=<ID=uce-5187_wj_3_333991,length=299>
##contig=<ID=uce-7640_wj_3_333991,length=376>
##contig=<ID=uce-243_wj_3_333991,length=805>
##contig=<ID=uce-4616_wj_3_333991,length=453>
##contig=<ID=uce-5450_wj_3_333991,length=1088>
##contig=<ID=uce-3627_wj_3_333991,length=755>
##contig=<ID=uce-5442_wj_3_333991,length=346>
##contig=<ID=uce-1458_wj_3_333991,length=814>
##contig=<ID=uce-2915_wj_3_333991,length=647>
##contig=<ID=uce-5396_wj_3_333991,length=909>
##contig=<ID=uce-2766_wj_3_333991,length=718>
##contig=<ID=uce-7303_wj_3_333991,length=311>
##contig=<ID=uce-978_wj_3_333991,length=820>
##contig=<ID=uce-6808_wj_3_333991,length=648>
##contig=<ID=uce-3099_wj_3_333991,length=986>
##contig=<ID=uce-3538_wj_3_333991,length=315>
##contig=<ID=uce-744_wj_3_333991,length=537>
##contig=<ID=uce-1113_wj_3_333991,length=345>
##contig=<ID=uce-4318_wj_3_333991,length=426>
##contig=<ID=uce-5377_wj_3_333991,length=683>
##contig=<ID=uce-3814_wj_3_333991,length=194>
##contig=<ID=uce-2550_wj_3_333991,length=663>
##contig=<ID=uce-3436_wj_3_333991,length=866>
##contig=<ID=uce-7657_wj_3_333991,length=610>
##contig=<ID=uce-2875_wj_3_333991,length=697>
##contig=<ID=uce-1381_wj_3_333991,length=725>
##contig=<ID=uce-6502_wj_3_333991,length=629>
##contig=<ID=uce-2446_wj_3_333991,length=923>
##contig=<ID=uce-6210_wj_3_333991,length=1265>
##contig=<ID=uce-6698_wj_3_333991,length=212>
##contig=<ID=uce-2348_wj_3_333991,length=723>
##contig=<ID=uce-1176_wj_3_333991,length=218>
##contig=<ID=uce-6356_wj_3_333991,length=939>
##contig=<ID=uce-6140_wj_3_333991,length=729>
##contig=<ID=uce-561_wj_3_333991,length=450>
##contig=<ID=uce-6033_wj_3_333991,length=485>
##contig=<ID=uce-4724_wj_3_333991,length=722>
##contig=<ID=uce-6109_wj_3_333991,length=499>
##contig=<ID=uce-6287_wj_3_333991,length=709>
##contig=<ID=uce-7021_wj_3_333991,length=541>
##contig=<ID=uce-915_wj_3_333991,length=774>
##contig=<ID=uce-1051_wj_3_333991,length=739>
##contig=<ID=uce-5871_wj_3_333991,length=668>
##contig=<ID=uce-1678_wj_3_333991,length=1046>
##contig=<ID=uce-2328_wj_3_333991,length=781>
##contig=<ID=uce-5026_wj_3_333991,length=658>
##contig=<ID=uce-3194_wj_3_333991,length=383>
##contig=<ID=uce-4132_wj_3_333991,length=340>
##contig=<ID=uce-5773_wj_3_333991,length=791>
##contig=<ID=uce-1367_wj_3_333991,length=839>
##contig=<ID=uce-2193_wj_3_333991,length=401>
##contig=<ID=uce-2122_wj_3_333991,length=957>
##contig=<ID=uce-5008_wj_3_333991,length=428>
##contig=<ID=uce-5240_wj_3_333991,length=459>
##contig=<ID=uce-3082_wj_3_333991,length=707>
##contig=<ID=uce-7849_wj_3_333991,length=862>
##contig=<ID=uce-6013_wj_3_333991,length=783>
##contig=<ID=uce-857_wj_3_333991,length=771>
##contig=<ID=uce-5821_wj_3_333991,length=773>
##contig=<ID=uce-1698_wj_3_333991,length=722>
##contig=<ID=uce-3761_wj_3_333991,length=538>
##contig=<ID=uce-7386_wj_3_333991,length=834>
##contig=<ID=uce-7515_wj_3_333991,length=732>
##contig=<ID=uce-1469_wj_3_333991,length=613>
##contig=<ID=uce-3529_wj_3_333991,length=414>
##contig=<ID=uce-4619_wj_3_333991,length=379>
##contig=<ID=uce-7692_wj_3_333991,length=828>
##contig=<ID=uce-2638_wj_3_333991,length=820>
##contig=<ID=uce-1410_wj_3_333991,length=893>
##contig=<ID=uce-2201_wj_3_333991,length=462>
##contig=<ID=uce-2291_wj_3_333991,length=358>
##contig=<ID=uce-7251_wj_3_333991,length=435>
##contig=<ID=uce-2960_wj_3_333991,length=571>
##contig=<ID=uce-4986_wj_3_333991,length=896>
##contig=<ID=uce-7852_wj_3_333991,length=595>
##contig=<ID=uce-708_wj_3_333991,length=793>
##contig=<ID=uce-6619_wj_3_333991,length=574>
##contig=<ID=uce-1143_wj_3_333991,length=658>
##contig=<ID=uce-5334_wj_3_333991,length=823>
##contig=<ID=uce-7636_wj_3_333991,length=599>
##contig=<ID=uce-1359_wj_3_333991,length=823>
##contig=<ID=uce-5453_wj_3_333991,length=794>
##contig=<ID=uce-601_wj_3_333991,length=1049>
##contig=<ID=uce-4334_wj_3_333991,length=694>
##contig=<ID=uce-7539_wj_3_333991,length=177>
##contig=<ID=uce-4207_wj_3_333991,length=988>
##contig=<ID=uce-6060_wj_3_333991,length=846>
##contig=<ID=uce-7690_wj_3_333991,length=680>
##contig=<ID=uce-5818_wj_3_333991,length=240>
##contig=<ID=uce-3033_wj_3_333991,length=780>
##contig=<ID=uce-5598_wj_3_333991,length=1048>
##contig=<ID=uce-3747_wj_3_333991,length=299>
##contig=<ID=uce-6386_wj_3_333991,length=343>
##contig=<ID=uce-7788_wj_3_333991,length=770>
##contig=<ID=uce-7709_wj_3_333991,length=747>
##contig=<ID=uce-4274_wj_3_333991,length=186>
##contig=<ID=uce-7018_wj_3_333991,length=800>
##contig=<ID=uce-4778_wj_3_333991,length=956>
##contig=<ID=uce-1879_wj_3_333991,length=624>
##contig=<ID=uce-4842_wj_3_333991,length=770>
##contig=<ID=uce-1777_wj_3_333991,length=238>
##contig=<ID=uce-2531_wj_3_333991,length=687>
##contig=<ID=uce-7956_wj_3_333991,length=251>
##contig=<ID=uce-4798_wj_3_333991,length=337>
##contig=<ID=uce-5381_wj_3_333991,length=264>
##contig=<ID=uce-15_wj_3_333991,length=891>
##contig=<ID=uce-1333_wj_3_333991,length=512>
##contig=<ID=uce-7107_wj_3_333991,length=580>
##contig=<ID=uce-7503_wj_3_333991,length=781>
##contig=<ID=uce-79_wj_3_333991,length=362>
##contig=<ID=uce-2195_wj_3_333991,length=979>
##contig=<ID=uce-2448_wj_3_333991,length=392>
##contig=<ID=uce-4512_wj_3_333991,length=620>
##contig=<ID=uce-4504_wj_3_333991,length=846>
##contig=<ID=uce-4904_wj_3_333991,length=366>
##contig=<ID=uce-3448_wj_3_333991,length=790>
##contig=<ID=uce-1288_wj_3_333991,length=765>
##contig=<ID=uce-7419_wj_3_333991,length=992>
##contig=<ID=uce-3528_wj_3_333991,length=887>
##contig=<ID=uce-516_wj_3_333991,length=590>
##contig=<ID=uce-1072_wj_3_333991,length=569>
##contig=<ID=uce-7984_wj_3_333991,length=622>
##contig=<ID=uce-3902_wj_3_333991,length=712>
##contig=<ID=uce-1185_wj_3_333991,length=205>
##contig=<ID=uce-3812_wj_3_333991,length=846>
##contig=<ID=uce-5196_wj_3_333991,length=480>
##contig=<ID=uce-1526_wj_3_333991,length=797>
##contig=<ID=uce-411_wj_3_333991,length=784>
##contig=<ID=uce-3918_wj_3_333991,length=938>
##contig=<ID=uce-1667_wj_3_333991,length=1017>
##contig=<ID=uce-5123_wj_3_333991,length=645>
##contig=<ID=uce-3668_wj_3_333991,length=923>
##contig=<ID=uce-5852_wj_3_333991,length=1100>
##contig=<ID=uce-2552_wj_3_333991,length=365>
##contig=<ID=uce-1850_wj_3_333991,length=619>
##contig=<ID=uce-2239_wj_3_333991,length=252>
##contig=<ID=uce-587_wj_3_333991,length=667>
##contig=<ID=uce-2320_wj_3_333991,length=368>
##contig=<ID=uce-424_wj_3_333991,length=819>
##contig=<ID=uce-334_wj_3_333991,length=1076>
##contig=<ID=uce-2881_wj_3_333991,length=160>
##contig=<ID=uce-366_wj_3_333991,length=720>
##contig=<ID=uce-5647_wj_3_333991,length=846>
##contig=<ID=uce-4799_wj_3_333991,length=411>
##contig=<ID=uce-4666_wj_3_333991,length=811>
##contig=<ID=uce-1634_wj_3_333991,length=853>
##contig=<ID=uce-2465_wj_3_333991,length=851>
##contig=<ID=uce-4950_wj_3_333991,length=426>
##contig=<ID=uce-146_wj_3_333991,length=984>
##contig=<ID=uce-1126_wj_3_333991,length=775>
##contig=<ID=uce-2082_wj_3_333991,length=893>
##contig=<ID=uce-5221_wj_3_333991,length=761>
##contig=<ID=uce-949_wj_3_333991,length=927>
##contig=<ID=uce-351_wj_3_333991,length=950>
##contig=<ID=uce-4305_wj_3_333991,length=763>
##contig=<ID=uce-5599_wj_3_333991,length=651>
##contig=<ID=uce-6441_wj_3_333991,length=1028>
##contig=<ID=uce-5908_wj_3_333991,length=424>
##contig=<ID=uce-6969_wj_3_333991,length=477>
##contig=<ID=uce-1158_wj_3_333991,length=1018>
##contig=<ID=uce-7537_wj_3_333991,length=782>
##contig=<ID=uce-1036_wj_3_333991,length=601>
##contig=<ID=uce-5542_wj_3_333991,length=1045>
##contig=<ID=uce-4738_wj_3_333991,length=207>
##contig=<ID=uce-1053_wj_3_333991,length=1156>
##contig=<ID=uce-6956_wj_3_333991,length=685>
##contig=<ID=uce-3601_wj_3_333991,length=404>
##contig=<ID=uce-2005_wj_3_333991,length=994>
##contig=<ID=uce-4239_wj_3_333991,length=330>
##contig=<ID=uce-1371_wj_3_333991,length=793>
##contig=<ID=uce-5500_wj_3_333991,length=763>
##contig=<ID=uce-6048_wj_3_333991,length=934>
##contig=<ID=uce-2030_wj_3_333991,length=560>
##contig=<ID=uce-3329_wj_3_333991,length=805>
##contig=<ID=uce-7055_wj_3_333991,length=757>
##contig=<ID=uce-2163_wj_3_333991,length=475>
##contig=<ID=uce-5007_wj_3_333991,length=748>
##contig=<ID=uce-5494_wj_3_333991,length=827>
##contig=<ID=uce-5672_wj_3_333991,length=628>
##contig=<ID=uce-6643_wj_3_333991,length=1141>
##contig=<ID=uce-3258_wj_3_333991,length=441>
##contig=<ID=uce-4180_wj_3_333991,length=991>
##contig=<ID=uce-867_wj_3_333991,length=107>
##contig=<ID=uce-1148_wj_3_333991,length=721>
##contig=<ID=uce-6521_wj_3_333991,length=444>
##contig=<ID=uce-6726_wj_3_333991,length=396>
##contig=<ID=uce-6748_wj_3_333991,length=576>
##contig=<ID=uce-4867_wj_3_333991,length=323>
##contig=<ID=uce-538_wj_3_333991,length=1004>
##contig=<ID=uce-46_wj_3_333991,length=546>
##contig=<ID=uce-7170_wj_3_333991,length=336>
##contig=<ID=uce-2745_wj_3_333991,length=599>
##contig=<ID=uce-3398_wj_3_333991,length=619>
##contig=<ID=uce-3630_wj_3_333991,length=950>
##contig=<ID=uce-4629_wj_3_333991,length=653>
##contig=<ID=uce-2693_wj_3_333991,length=411>
##contig=<ID=uce-2041_wj_3_333991,length=285>
##contig=<ID=uce-4267_wj_3_333991,length=246>
##contig=<ID=uce-4067_wj_3_333991,length=839>
##contig=<ID=uce-4118_wj_3_333991,length=769>
##contig=<ID=uce-4615_wj_3_333991,length=1244>
##contig=<ID=uce-551_wj_3_333991,length=528>
##contig=<ID=uce-7429_wj_3_333991,length=464>
##contig=<ID=uce-2893_wj_3_333991,length=447>
##contig=<ID=uce-868_wj_3_333991,length=839>
##contig=<ID=uce-3661_wj_3_333991,length=739>
##contig=<ID=uce-3813_wj_3_333991,length=922>
##contig=<ID=uce-308_wj_3_333991,length=925>
##contig=<ID=uce-2796_wj_3_333991,length=729>
##contig=<ID=uce-6413_wj_3_333991,length=513>
##contig=<ID=uce-6566_wj_3_333991,length=631>
##contig=<ID=uce-14_wj_3_333991,length=762>
##contig=<ID=uce-3516_wj_3_333991,length=919>
##contig=<ID=uce-6992_wj_3_333991,length=1027>
##contig=<ID=uce-497_wj_3_333991,length=1455>
##contig=<ID=uce-5675_wj_3_333991,length=103>
##contig=<ID=uce-7143_wj_3_333991,length=597>
##contig=<ID=uce-1194_wj_3_333991,length=1139>
##contig=<ID=uce-7482_wj_3_333991,length=831>
##contig=<ID=uce-5812_wj_3_333991,length=537>
##contig=<ID=uce-7067_wj_3_333991,length=625>
##contig=<ID=uce-1552_wj_3_333991,length=182>
##contig=<ID=uce-4747_wj_3_333991,length=665>
##contig=<ID=uce-7235_wj_3_333991,length=386>
##contig=<ID=uce-2223_wj_3_333991,length=894>
##contig=<ID=uce-6584_wj_3_333991,length=763>
##contig=<ID=uce-4623_wj_3_333991,length=415>
##contig=<ID=uce-6998_wj_3_333991,length=697>
##contig=<ID=uce-6473_wj_3_333991,length=783>
##contig=<ID=uce-5683_wj_3_333991,length=528>
##contig=<ID=uce-2315_wj_3_333991,length=737>
##contig=<ID=uce-6725_wj_3_333991,length=401>
##contig=<ID=uce-3152_wj_3_333991,length=669>
##contig=<ID=uce-5637_wj_3_333991,length=267>
##contig=<ID=uce-3561_wj_3_333991,length=313>
##contig=<ID=uce-3517_wj_3_333991,length=513>
##contig=<ID=uce-3262_wj_3_333991,length=1028>
##contig=<ID=uce-240_wj_3_333991,length=487>
##contig=<ID=uce-1044_wj_3_333991,length=657>
##contig=<ID=uce-5409_wj_3_333991,length=761>
##contig=<ID=uce-4001_wj_3_333991,length=507>
##contig=<ID=uce-7330_wj_3_333991,length=208>
##contig=<ID=uce-6776_wj_3_333991,length=358>
##contig=<ID=uce-4753_wj_3_333991,length=395>
##contig=<ID=uce-5502_wj_3_333991,length=589>
##contig=<ID=uce-3945_wj_3_333991,length=414>
##contig=<ID=uce-1389_wj_3_333991,length=706>
##contig=<ID=uce-2682_wj_3_333991,length=1017>
##contig=<ID=uce-7212_wj_3_333991,length=453>
##contig=<ID=uce-5925_wj_3_333991,length=1075>
##contig=<ID=uce-4874_wj_3_333991,length=696>
##contig=<ID=uce-2400_wj_3_333991,length=662>
##contig=<ID=uce-5025_wj_3_333991,length=1039>
##contig=<ID=uce-8036_wj_3_333991,length=1280>
##contig=<ID=uce-3313_wj_3_333991,length=432>
##contig=<ID=uce-7304_wj_3_333991,length=1388>
##contig=<ID=uce-1054_wj_3_333991,length=1285>
##contig=<ID=uce-3101_wj_3_333991,length=455>
##contig=<ID=uce-3509_wj_3_333991,length=656>
##contig=<ID=uce-5483_wj_3_333991,length=292>
##contig=<ID=uce-2385_wj_3_333991,length=1133>
##contig=<ID=uce-906_wj_3_333991,length=914>
##contig=<ID=uce-3000_wj_3_333991,length=262>
##contig=<ID=uce-2217_wj_3_333991,length=820>
##contig=<ID=uce-5783_wj_3_333991,length=840>
##contig=<ID=uce-7122_wj_3_333991,length=1010>
##contig=<ID=uce-1752_wj_3_333991,length=900>
##contig=<ID=uce-4300_wj_3_333991,length=701>
##contig=<ID=uce-67_wj_3_333991,length=513>
##contig=<ID=uce-6250_wj_3_333991,length=905>
##contig=<ID=uce-4897_wj_3_333991,length=1029>
##contig=<ID=uce-6557_wj_3_333991,length=818>
##contig=<ID=uce-6715_wj_3_333991,length=759>
##contig=<ID=uce-7941_wj_3_333991,length=833>
##contig=<ID=uce-7368_wj_3_333991,length=113>
##contig=<ID=uce-2927_wj_3_333991,length=361>
##contig=<ID=uce-5710_wj_3_333991,length=742>
##contig=<ID=uce-264_wj_3_333991,length=769>
##contig=<ID=uce-2514_wj_3_333991,length=599>
##contig=<ID=uce-5497_wj_3_333991,length=591>
##contig=<ID=uce-62_wj_3_333991,length=505>
##contig=<ID=uce-1178_wj_3_333991,length=564>
##contig=<ID=uce-1969_wj_3_333991,length=460>
##contig=<ID=uce-1168_wj_3_333991,length=609>
##contig=<ID=uce-5230_wj_3_333991,length=788>
##contig=<ID=uce-636_wj_3_333991,length=444>
##contig=<ID=uce-667_wj_3_333991,length=536>
##contig=<ID=uce-6240_wj_3_333991,length=163>
##contig=<ID=uce-3361_wj_3_333991,length=313>
##contig=<ID=uce-6315_wj_3_333991,length=583>
##contig=<ID=uce-3930_wj_3_333991,length=607>
##contig=<ID=uce-1454_wj_3_333991,length=418>
##contig=<ID=uce-6296_wj_3_333991,length=819>
##contig=<ID=uce-3515_wj_3_333991,length=256>
##contig=<ID=uce-3662_wj_3_333991,length=985>
##contig=<ID=uce-4324_wj_3_333991,length=1113>
##contig=<ID=uce-5135_wj_3_333991,length=783>
##contig=<ID=uce-5937_wj_3_333991,length=859>
##contig=<ID=uce-7219_wj_3_333991,length=881>
##contig=<ID=uce-5064_wj_3_333991,length=780>
##contig=<ID=uce-2645_wj_3_333991,length=828>
##contig=<ID=uce-2932_wj_3_333991,length=426>
##contig=<ID=uce-7036_wj_3_333991,length=775>
##contig=<ID=uce-6523_wj_3_333991,length=458>
##contig=<ID=uce-6512_wj_3_333991,length=634>
##contig=<ID=uce-4173_wj_3_333991,length=1043>
##contig=<ID=uce-851_wj_3_333991,length=265>
##contig=<ID=uce-6779_wj_3_333991,length=885>
##contig=<ID=uce-3352_wj_3_333991,length=621>
##contig=<ID=uce-937_wj_3_333991,length=697>
##contig=<ID=uce-6827_wj_3_333991,length=1100>
##contig=<ID=uce-3913_wj_3_333991,length=684>
##contig=<ID=uce-4287_wj_3_333991,length=1183>
##contig=<ID=uce-1069_wj_3_333991,length=499>
##contig=<ID=uce-4964_wj_3_333991,length=1016>
##contig=<ID=uce-2623_wj_3_333991,length=761>
##contig=<ID=uce-4094_wj_3_333991,length=709>
##contig=<ID=uce-5968_wj_3_333991,length=716>
##contig=<ID=uce-5289_wj_3_333991,length=644>
##contig=<ID=uce-4884_wj_3_333991,length=878>
##contig=<ID=uce-649_wj_3_333991,length=1010>
##contig=<ID=uce-4580_wj_3_333991,length=862>
##contig=<ID=uce-3322_wj_3_333991,length=885>
##contig=<ID=uce-1770_wj_3_333991,length=338>
##contig=<ID=uce-1972_wj_3_333991,length=801>
##contig=<ID=uce-5842_wj_3_333991,length=1016>
##contig=<ID=uce-3939_wj_3_333991,length=657>
##contig=<ID=uce-662_wj_3_333991,length=986>
##contig=<ID=uce-3309_wj_3_333991,length=414>
##contig=<ID=uce-3184_wj_3_333991,length=1006>
##contig=<ID=uce-3929_wj_3_333991,length=667>
##contig=<ID=uce-6433_wj_3_333991,length=781>
##contig=<ID=uce-6657_wj_3_333991,length=1103>
##contig=<ID=uce-4330_wj_3_333991,length=708>
##contig=<ID=uce-3671_wj_3_333991,length=757>
##contig=<ID=uce-3728_wj_3_333991,length=236>
##contig=<ID=uce-1362_wj_3_333991,length=919>
##contig=<ID=uce-3263_wj_3_333991,length=1079>
##contig=<ID=uce-4848_wj_3_333991,length=691>
##contig=<ID=uce-3129_wj_3_333991,length=859>
##contig=<ID=uce-4513_wj_3_333991,length=488>
##contig=<ID=uce-3195_wj_3_333991,length=511>
##contig=<ID=uce-7982_wj_3_333991,length=755>
##contig=<ID=uce-2138_wj_3_333991,length=795>
##contig=<ID=uce-7676_wj_3_333991,length=995>
##contig=<ID=uce-5528_wj_3_333991,length=811>
##contig=<ID=uce-3326_wj_3_333991,length=588>
##contig=<ID=uce-5551_wj_3_333991,length=747>
##contig=<ID=uce-4133_wj_3_333991,length=1047>
##contig=<ID=uce-785_wj_3_333991,length=604>
##contig=<ID=uce-2902_wj_3_333991,length=681>
##contig=<ID=uce-7200_wj_3_333991,length=952>
##contig=<ID=uce-6762_wj_3_333991,length=1087>
##contig=<ID=uce-7483_wj_3_333991,length=747>
##contig=<ID=uce-7236_wj_3_333991,length=894>
##contig=<ID=uce-3667_wj_3_333991,length=600>
##contig=<ID=uce-4466_wj_3_333991,length=348>
##contig=<ID=uce-1094_wj_3_333991,length=1034>
##contig=<ID=uce-1415_wj_3_333991,length=809>
##contig=<ID=uce-838_wj_3_333991,length=807>
##contig=<ID=uce-5083_wj_3_333991,length=788>
##contig=<ID=uce-2230_wj_3_333991,length=715>
##contig=<ID=uce-3978_wj_3_333991,length=1077>
##contig=<ID=uce-7108_wj_3_333991,length=531>
##contig=<ID=uce-252_wj_3_333991,length=414>
##contig=<ID=uce-4939_wj_3_333991,length=600>
##contig=<ID=uce-7869_wj_3_333991,length=1017>
##contig=<ID=uce-2677_wj_3_333991,length=620>
##contig=<ID=uce-3730_wj_3_333991,length=652>
##contig=<ID=uce-2043_wj_3_333991,length=771>
##contig=<ID=uce-3892_wj_3_333991,length=252>
##contig=<ID=uce-3426_wj_3_333991,length=644>
##contig=<ID=uce-6664_wj_3_333991,length=1193>
##contig=<ID=uce-5016_wj_3_333991,length=1267>
##contig=<ID=uce-6932_wj_3_333991,length=909>
##contig=<ID=uce-2378_wj_3_333991,length=1032>
##contig=<ID=uce-4983_wj_3_333991,length=809>
##contig=<ID=uce-3716_wj_3_333991,length=1197>
##contig=<ID=uce-4859_wj_3_333991,length=475>
##contig=<ID=uce-4135_wj_3_333991,length=165>
##contig=<ID=uce-3032_wj_3_333991,length=637>
##contig=<ID=uce-1131_wj_3_333991,length=1218>
##contig=<ID=uce-5460_wj_3_333991,length=308>
##contig=<ID=uce-6571_wj_3_333991,length=865>
##contig=<ID=uce-1873_wj_3_333991,length=914>
##contig=<ID=uce-5142_wj_3_333991,length=754>
##contig=<ID=uce-4604_wj_3_333991,length=248>
##contig=<ID=uce-5788_wj_3_333991,length=523>
##contig=<ID=uce-1102_wj_3_333991,length=718>
##contig=<ID=uce-1326_wj_3_333991,length=632>
##contig=<ID=uce-7379_wj_3_333991,length=940>
##contig=<ID=uce-2251_wj_3_333991,length=250>
##contig=<ID=uce-5557_wj_3_333991,length=1043>
##contig=<ID=uce-4313_wj_3_333991,length=863>
##contig=<ID=uce-3492_wj_3_333991,length=768>
##contig=<ID=uce-4850_wj_3_333991,length=508>
##contig=<ID=uce-7265_wj_3_333991,length=390>
##contig=<ID=uce-5395_wj_3_333991,length=218>
##contig=<ID=uce-790_wj_3_333991,length=859>
##contig=<ID=uce-1219_wj_3_333991,length=244>
##contig=<ID=uce-1508_wj_3_333991,length=423>
##contig=<ID=uce-1622_wj_3_333991,length=678>
##contig=<ID=uce-2788_wj_3_333991,length=821>
##contig=<ID=uce-1979_wj_3_333991,length=741>
##contig=<ID=uce-2025_wj_3_333991,length=492>
##contig=<ID=uce-1128_wj_3_333991,length=984>
##contig=<ID=uce-814_wj_3_333991,length=508>
##contig=<ID=uce-6044_wj_3_333991,length=674>
##contig=<ID=uce-3533_wj_3_333991,length=607>
##contig=<ID=uce-7959_wj_3_333991,length=714>
##contig=<ID=uce-1299_wj_3_333991,length=1119>
##contig=<ID=uce-6604_wj_3_333991,length=1098>
##contig=<ID=uce-7249_wj_3_333991,length=793>
##contig=<ID=uce-1690_wj_3_333991,length=482>
##contig=<ID=uce-2671_wj_3_333991,length=1062>
##contig=<ID=uce-6800_wj_3_333991,length=769>
##contig=<ID=uce-4355_wj_3_333991,length=934>
##contig=<ID=uce-887_wj_3_333991,length=213>
##contig=<ID=uce-3442_wj_3_333991,length=461>
##contig=<ID=uce-4110_wj_3_333991,length=1044>
##contig=<ID=uce-6907_wj_3_333991,length=943>
##contig=<ID=uce-2076_wj_3_333991,length=563>
##contig=<ID=uce-5364_wj_3_333991,length=437>
##contig=<ID=uce-7383_wj_3_333991,length=800>
##contig=<ID=uce-4598_wj_3_333991,length=837>
##contig=<ID=uce-2371_wj_3_333991,length=579>
##contig=<ID=uce-4782_wj_3_333991,length=596>
##contig=<ID=uce-3637_wj_3_333991,length=655>
##contig=<ID=uce-16_wj_3_333991,length=939>
##contig=<ID=uce-2833_wj_3_333991,length=559>
##contig=<ID=uce-1909_wj_3_333991,length=453>
##contig=<ID=uce-642_wj_3_333991,length=652>
##contig=<ID=uce-469_wj_3_333991,length=863>
##contig=<ID=uce-3328_wj_3_333991,length=976>
##contig=<ID=uce-3910_wj_3_333991,length=855>
##contig=<ID=uce-3003_wj_3_333991,length=435>
##contig=<ID=uce-1061_wj_3_333991,length=671>
##contig=<ID=uce-4612_wj_3_333991,length=341>
##contig=<ID=uce-3790_wj_3_333991,length=906>
##contig=<ID=uce-4601_wj_3_333991,length=1077>
##contig=<ID=uce-1476_wj_3_333991,length=638>
##contig=<ID=uce-7898_wj_3_333991,length=921>
##contig=<ID=uce-2055_wj_3_333991,length=624>
##contig=<ID=uce-2995_wj_3_333991,length=353>
##contig=<ID=uce-4967_wj_3_333991,length=866>
##contig=<ID=uce-7289_wj_3_333991,length=611>
##contig=<ID=uce-734_wj_3_333991,length=901>
##contig=<ID=uce-3896_wj_3_333991,length=280>
##contig=<ID=uce-6640_wj_3_333991,length=651>
##contig=<ID=uce-3815_wj_3_333991,length=908>
##contig=<ID=uce-4179_wj_3_333991,length=848>
##contig=<ID=uce-3514_wj_3_333991,length=673>
##contig=<ID=uce-6528_wj_3_333991,length=1078>
##contig=<ID=uce-343_wj_3_333991,length=907>
##contig=<ID=uce-502_wj_3_333991,length=881>
##contig=<ID=uce-5165_wj_3_333991,length=561>
##contig=<ID=uce-173_wj_3_333991,length=673>
##contig=<ID=uce-6294_wj_3_333991,length=817>
##contig=<ID=uce-1301_wj_3_333991,length=169>
##contig=<ID=uce-1354_wj_3_333991,length=879>
##contig=<ID=uce-4069_wj_3_333991,length=703>
##contig=<ID=uce-6588_wj_3_333991,length=484>
##contig=<ID=uce-6945_wj_3_333991,length=699>
##contig=<ID=uce-5137_wj_3_333991,length=569>
##contig=<ID=uce-712_wj_3_333991,length=872>
##contig=<ID=uce-7073_wj_3_333991,length=846>
##contig=<ID=uce-959_wj_3_333991,length=871>
##contig=<ID=uce-389_wj_3_333991,length=989>
##contig=<ID=uce-737_wj_3_333991,length=881>
##contig=<ID=uce-6475_wj_3_333991,length=259>
##contig=<ID=uce-2771_wj_3_333991,length=930>
##contig=<ID=uce-528_wj_3_333991,length=549>
##contig=<ID=uce-3808_wj_3_333991,length=904>
##contig=<ID=uce-3471_wj_3_333991,length=726>
##contig=<ID=uce-746_wj_3_333991,length=931>
##contig=<ID=uce-44_wj_3_333991,length=1034>
##contig=<ID=uce-1070_wj_3_333991,length=712>
##contig=<ID=uce-90_wj_3_333991,length=795>
##contig=<ID=uce-5161_wj_3_333991,length=550>
##contig=<ID=uce-1056_wj_3_333991,length=318>
##contig=<ID=uce-1422_wj_3_333991,length=1614>
##contig=<ID=uce-3265_wj_3_333991,length=635>
##contig=<ID=uce-4042_wj_3_333991,length=678>
##contig=<ID=uce-5205_wj_3_333991,length=1076>
##contig=<ID=uce-557_wj_3_333991,length=762>
##contig=<ID=uce-5524_wj_3_333991,length=253>
##contig=<ID=uce-4232_wj_3_333991,length=794>
##contig=<ID=uce-1435_wj_3_333991,length=884>
##contig=<ID=uce-4542_wj_3_333991,length=619>
##contig=<ID=uce-2823_wj_3_333991,length=1018>
##contig=<ID=uce-4614_wj_3_333991,length=447>
##contig=<ID=uce-7462_wj_3_333991,length=717>
##contig=<ID=uce-1986_wj_3_333991,length=422>
##contig=<ID=uce-5796_wj_3_333991,length=934>
##contig=<ID=uce-8016_wj_3_333991,length=506>
##contig=<ID=uce-5623_wj_3_333991,length=420>
##contig=<ID=uce-7904_wj_3_333991,length=768>
##contig=<ID=uce-2392_wj_3_333991,length=785>
##contig=<ID=uce-6098_wj_3_333991,length=636>
##contig=<ID=uce-1579_wj_3_333991,length=675>
##contig=<ID=uce-4484_wj_3_333991,length=850>
##contig=<ID=uce-2243_wj_3_333991,length=421>
##contig=<ID=uce-4698_wj_3_333991,length=168>
##contig=<ID=uce-5682_wj_3_333991,length=881>
##contig=<ID=uce-6558_wj_3_333991,length=856>
##contig=<ID=uce-3692_wj_3_333991,length=634>
##contig=<ID=uce-5278_wj_3_333991,length=996>
##contig=<ID=uce-3546_wj_3_333991,length=779>
##contig=<ID=uce-190_wj_3_333991,length=827>
##contig=<ID=uce-4858_wj_3_333991,length=917>
##contig=<ID=uce-2773_wj_3_333991,length=791>
##contig=<ID=uce-280_wj_3_333991,length=814>
##contig=<ID=uce-3527_wj_3_333991,length=572>
##contig=<ID=uce-4989_wj_3_333991,length=253>
##contig=<ID=uce-3504_wj_3_333991,length=466>
##contig=<ID=uce-6937_wj_3_333991,length=829>
##contig=<ID=uce-1497_wj_3_333991,length=700>
##contig=<ID=uce-4566_wj_3_333991,length=840>
##contig=<ID=uce-1474_wj_3_333991,length=580>
##contig=<ID=uce-4492_wj_3_333991,length=431>
##contig=<ID=uce-3053_wj_3_333991,length=894>
##contig=<ID=uce-4940_wj_3_333991,length=876>
##contig=<ID=uce-365_wj_3_333991,length=433>
##contig=<ID=uce-5845_wj_3_333991,length=1019>
##contig=<ID=uce-5595_wj_3_333991,length=672>
##contig=<ID=uce-5108_wj_3_333991,length=469>
##contig=<ID=uce-1100_wj_3_333991,length=878>
##contig=<ID=uce-4154_wj_3_333991,length=917>
##contig=<ID=uce-736_wj_3_333991,length=755>
##contig=<ID=uce-2598_wj_3_333991,length=1016>
##contig=<ID=uce-7763_wj_3_333991,length=1235>
##contig=<ID=uce-1361_wj_3_333991,length=571>
##contig=<ID=uce-1206_wj_3_333991,length=918>
##contig=<ID=uce-5464_wj_3_333991,length=814>
##contig=<ID=uce-5576_wj_3_333991,length=970>
##contig=<ID=uce-3912_wj_3_333991,length=1001>
##contig=<ID=uce-2204_wj_3_333991,length=470>
##contig=<ID=uce-5834_wj_3_333991,length=932>
##contig=<ID=uce-3456_wj_3_333991,length=390>
##contig=<ID=uce-2075_wj_3_333991,length=209>
##contig=<ID=uce-6253_wj_3_333991,length=831>
##contig=<ID=uce-1826_wj_3_333991,length=402>
##contig=<ID=uce-4377_wj_3_333991,length=749>
##contig=<ID=uce-3922_wj_3_333991,length=538>
##contig=<ID=uce-7833_wj_3_333991,length=836>
##contig=<ID=uce-4644_wj_3_333991,length=673>
##contig=<ID=uce-1566_wj_3_333991,length=751>
##contig=<ID=uce-5580_wj_3_333991,length=850>
##contig=<ID=uce-1859_wj_3_333991,length=232>
##contig=<ID=uce-8041_wj_3_333991,length=817>
##contig=<ID=uce-5042_wj_3_333991,length=676>
##contig=<ID=uce-7133_wj_3_333991,length=1246>
##contig=<ID=uce-6390_wj_3_333991,length=531>
##contig=<ID=uce-4440_wj_3_333991,length=223>
##contig=<ID=uce-6445_wj_3_333991,length=602>
##contig=<ID=uce-5723_wj_3_333991,length=815>
##contig=<ID=uce-3600_wj_3_333991,length=548>
##contig=<ID=uce-2842_wj_3_333991,length=809>
##contig=<ID=uce-3737_wj_3_333991,length=458>
##contig=<ID=uce-3938_wj_3_333991,length=337>
##contig=<ID=uce-8033_wj_3_333991,length=618>
##contig=<ID=uce-6809_wj_3_333991,length=994>
##contig=<ID=uce-3331_wj_3_333991,length=1062>
##contig=<ID=uce-2516_wj_3_333991,length=772>
##contig=<ID=uce-4586_wj_3_333991,length=819>
##contig=<ID=uce-6968_wj_3_333991,length=619>
##contig=<ID=uce-114_wj_3_333991,length=812>
##contig=<ID=uce-499_wj_3_333991,length=810>
##contig=<ID=uce-4875_wj_3_333991,length=829>
##contig=<ID=uce-2149_wj_3_333991,length=757>
##contig=<ID=uce-6658_wj_3_333991,length=472>
##contig=<ID=uce-7102_wj_3_333991,length=747>
##contig=<ID=uce-6127_wj_3_333991,length=1060>
##contig=<ID=uce-6700_wj_3_333991,length=559>
##contig=<ID=uce-3785_wj_3_333991,length=588>
##contig=<ID=uce-6229_wj_3_333991,length=775>
##contig=<ID=uce-186_wj_3_333991,length=1082>
##contig=<ID=uce-3932_wj_3_333991,length=828>
##contig=<ID=uce-869_wj_3_333991,length=741>
##contig=<ID=uce-833_wj_3_333991,length=703>
##contig=<ID=uce-571_wj_3_333991,length=339>
##contig=<ID=uce-4394_wj_3_333991,length=657>
##contig=<ID=uce-5037_wj_3_333991,length=641>
##contig=<ID=uce-726_wj_3_333991,length=911>
##contig=<ID=uce-872_wj_3_333991,length=783>
##contig=<ID=uce-3055_wj_3_333991,length=1190>
##contig=<ID=uce-6246_wj_3_333991,length=838>
##contig=<ID=uce-6875_wj_3_333991,length=732>
##contig=<ID=uce-6239_wj_3_333991,length=591>
##contig=<ID=uce-5696_wj_3_333991,length=566>
##contig=<ID=uce-6261_wj_3_333991,length=115>
##contig=<ID=uce-3350_wj_3_333991,length=465>
##contig=<ID=uce-1539_wj_3_333991,length=850>
##contig=<ID=uce-5146_wj_3_333991,length=1022>
##contig=<ID=uce-18_wj_3_333991,length=744>
##contig=<ID=uce-6207_wj_3_333991,length=306>
##contig=<ID=uce-6359_wj_3_333991,length=436>
##contig=<ID=uce-991_wj_3_333991,length=438>
##contig=<ID=uce-803_wj_3_333991,length=598>
##contig=<ID=uce-3007_wj_3_333991,length=822>
##contig=<ID=uce-7622_wj_3_333991,length=851>
##contig=<ID=uce-3333_wj_3_333991,length=844>
##contig=<ID=uce-1713_wj_3_333991,length=971>
##contig=<ID=uce-5920_wj_3_333991,length=665>
##contig=<ID=uce-4804_wj_3_333991,length=252>
##contig=<ID=uce-5167_wj_3_333991,length=1153>
##contig=<ID=uce-1671_wj_3_333991,length=256>
##contig=<ID=uce-5457_wj_3_333991,length=666>
##contig=<ID=uce-333_wj_3_333991,length=1166>
##contig=<ID=uce-7895_wj_3_333991,length=478>
##contig=<ID=uce-6730_wj_3_333991,length=711>
##contig=<ID=uce-1860_wj_3_333991,length=786>
##contig=<ID=uce-3051_wj_3_333991,length=660>
##contig=<ID=uce-3497_wj_3_333991,length=778>
##contig=<ID=uce-7490_wj_3_333991,length=702>
##contig=<ID=uce-2096_wj_3_333991,length=643>
##contig=<ID=uce-3111_wj_3_333991,length=803>
##contig=<ID=uce-7757_wj_3_333991,length=1046>
##contig=<ID=uce-7569_wj_3_333991,length=856>
##contig=<ID=uce-2427_wj_3_333991,length=531>
##contig=<ID=uce-4855_wj_3_333991,length=855>
##contig=<ID=uce-2112_wj_3_333991,length=1050>
##contig=<ID=uce-5645_wj_3_333991,length=985>
##contig=<ID=uce-5193_wj_3_333991,length=578>
##contig=<ID=uce-4674_wj_3_333991,length=635>
##contig=<ID=uce-4744_wj_3_333991,length=970>
##contig=<ID=uce-4416_wj_3_333991,length=802>
##contig=<ID=uce-1768_wj_3_333991,length=1256>
##contig=<ID=uce-4888_wj_3_333991,length=944>
##contig=<ID=uce-3064_wj_3_333991,length=751>
##contig=<ID=uce-7159_wj_3_333991,length=504>
##contig=<ID=uce-3161_wj_3_333991,length=625>
##contig=<ID=uce-6811_wj_3_333991,length=287>
##contig=<ID=uce-1290_wj_3_333991,length=965>
##contig=<ID=uce-678_wj_3_333991,length=895>
##contig=<ID=uce-7457_wj_3_333991,length=552>
##contig=<ID=uce-291_wj_3_333991,length=635>
##contig=<ID=uce-1233_wj_3_333991,length=699>
##contig=<ID=uce-6184_wj_3_333991,length=890>
##contig=<ID=uce-5827_wj_3_333991,length=1274>
##contig=<ID=uce-706_wj_3_333991,length=275>
##contig=<ID=uce-916_wj_3_333991,length=1292>
##contig=<ID=uce-7192_wj_3_333991,length=734>
##contig=<ID=uce-6731_wj_3_333991,length=525>
##contig=<ID=uce-6505_wj_3_333991,length=679>
##contig=<ID=uce-652_wj_3_333991,length=436>
##contig=<ID=uce-1693_wj_3_333991,length=871>
##contig=<ID=uce-3452_wj_3_333991,length=722>
##contig=<ID=uce-958_wj_3_333991,length=713>
##contig=<ID=uce-4414_wj_3_333991,length=448>
##contig=<ID=uce-4518_wj_3_333991,length=852>
##contig=<ID=uce-453_wj_3_333991,length=910>
##contig=<ID=uce-4521_wj_3_333991,length=679>
##contig=<ID=uce-2273_wj_3_333991,length=1046>
##contig=<ID=uce-4686_wj_3_333991,length=510>
##contig=<ID=uce-931_wj_3_333991,length=875>
##contig=<ID=uce-3569_wj_3_333991,length=839>
##contig=<ID=uce-2586_wj_3_333991,length=1053>
##contig=<ID=uce-6211_wj_3_333991,length=950>
##contig=<ID=uce-309_wj_3_333991,length=560>
##contig=<ID=uce-1819_wj_3_333991,length=943>
##contig=<ID=uce-3227_wj_3_333991,length=959>
##contig=<ID=uce-3837_wj_3_333991,length=850>
##contig=<ID=uce-2100_wj_3_333991,length=404>
##contig=<ID=uce-1029_wj_3_333991,length=572>
##contig=<ID=uce-837_wj_3_333991,length=1027>
##contig=<ID=uce-6790_wj_3_333991,length=962>
##contig=<ID=uce-1645_wj_3_333991,length=351>
##contig=<ID=uce-2196_wj_3_333991,length=807>
##contig=<ID=uce-5296_wj_3_333991,length=1144>
##contig=<ID=uce-7960_wj_3_333991,length=605>
##contig=<ID=uce-6219_wj_3_333991,length=778>
##contig=<ID=uce-2012_wj_3_333991,length=868>
##contig=<ID=uce-1636_wj_3_333991,length=1048>
##contig=<ID=uce-4302_wj_3_333991,length=1044>
##contig=<ID=uce-921_wj_3_333991,length=1080>
##contig=<ID=uce-1396_wj_3_333991,length=302>
##contig=<ID=uce-1633_wj_3_333991,length=710>
##contig=<ID=uce-5636_wj_3_333991,length=116>
##contig=<ID=uce-6635_wj_3_333991,length=908>
##contig=<ID=uce-5975_wj_3_333991,length=230>
##contig=<ID=uce-1008_wj_3_333991,length=852>
##contig=<ID=uce-7924_wj_3_333991,length=836>
##contig=<ID=uce-441_wj_3_333991,length=620>
##contig=<ID=uce-6627_wj_3_333991,length=514>
##contig=<ID=uce-4325_wj_3_333991,length=796>
##contig=<ID=uce-77_wj_3_333991,length=1060>
##contig=<ID=uce-4035_wj_3_333991,length=656>
##contig=<ID=uce-5148_wj_3_333991,length=659>
##contig=<ID=uce-4905_wj_3_333991,length=816>
##contig=<ID=uce-5611_wj_3_333991,length=524>
##contig=<ID=uce-6102_wj_3_333991,length=664>
##contig=<ID=uce-6094_wj_3_333991,length=710>
##contig=<ID=uce-6273_wj_3_333991,length=1221>
##contig=<ID=uce-4868_wj_3_333991,length=491>
##contig=<ID=uce-6187_wj_3_333991,length=1244>
##contig=<ID=uce-5013_wj_3_333991,length=106>
##contig=<ID=uce-3199_wj_3_333991,length=807>
##contig=<ID=uce-2014_wj_3_333991,length=618>
##contig=<ID=uce-7756_wj_3_333991,length=1024>
##contig=<ID=uce-395_wj_3_333991,length=908>
##contig=<ID=uce-5202_wj_3_333991,length=596>
##contig=<ID=uce-2445_wj_3_333991,length=1184>
##contig=<ID=uce-5688_wj_3_333991,length=848>
##contig=<ID=uce-2954_wj_3_333991,length=457>
##contig=<ID=uce-1743_wj_3_333991,length=814>
##contig=<ID=uce-3267_wj_3_333991,length=167>
##contig=<ID=uce-3105_wj_3_333991,length=754>
##contig=<ID=uce-7708_wj_3_333991,length=423>
##contig=<ID=uce-4075_wj_3_333991,length=873>
##contig=<ID=uce-7328_wj_3_333991,length=1113>
##contig=<ID=uce-6598_wj_3_333991,length=1081>
##contig=<ID=uce-385_wj_3_333991,length=1146>
##contig=<ID=uce-4530_wj_3_333991,length=323>
##contig=<ID=uce-6838_wj_3_333991,length=1077>
##contig=<ID=uce-1159_wj_3_333991,length=677>
##contig=<ID=uce-4131_wj_3_333991,length=570>
##contig=<ID=uce-7046_wj_3_333991,length=717>
##contig=<ID=uce-5005_wj_3_333991,length=1132>
##contig=<ID=uce-535_wj_3_333991,length=664>
##contig=<ID=uce-5075_wj_3_333991,length=593>
##contig=<ID=uce-1907_wj_3_333991,length=855>
##contig=<ID=uce-7398_wj_3_333991,length=332>
##contig=<ID=uce-6888_wj_3_333991,length=488>
##contig=<ID=uce-5836_wj_3_333991,length=410>
##contig=<ID=uce-2817_wj_3_333991,length=952>
##contig=<ID=uce-3966_wj_3_333991,length=766>
##contig=<ID=uce-1083_wj_3_333991,length=622>
##contig=<ID=uce-5459_wj_3_333991,length=1097>
##contig=<ID=uce-6653_wj_3_333991,length=517>
##contig=<ID=uce-3494_wj_3_333991,length=235>
##contig=<ID=uce-4912_wj_3_333991,length=1175>
##contig=<ID=uce-4335_wj_3_333991,length=822>
##contig=<ID=uce-6432_wj_3_333991,length=1050>
##contig=<ID=uce-1259_wj_3_333991,length=970>
##contig=<ID=uce-7617_wj_3_333991,length=814>
##contig=<ID=uce-7234_wj_3_333991,length=421>
##contig=<ID=uce-4402_wj_3_333991,length=605>
##contig=<ID=uce-6409_wj_3_333991,length=1046>
##contig=<ID=uce-6596_wj_3_333991,length=518>
##contig=<ID=uce-885_wj_3_333991,length=823>
##contig=<ID=uce-1813_wj_3_333991,length=523>
##contig=<ID=uce-544_wj_3_333991,length=867>
##contig=<ID=uce-4534_wj_3_333991,length=489>
##contig=<ID=uce-3891_wj_3_333991,length=546>
##contig=<ID=uce-249_wj_3_333991,length=845>
##contig=<ID=uce-2575_wj_3_333991,length=1027>
##contig=<ID=uce-6122_wj_3_333991,length=338>
##contig=<ID=uce-292_wj_3_333991,length=708>
##contig=<ID=uce-5866_wj_3_333991,length=781>
##contig=<ID=uce-1929_wj_3_333991,length=1092>
##contig=<ID=uce-7129_wj_3_333991,length=1115>
##contig=<ID=uce-3100_wj_3_333991,length=205>
##contig=<ID=uce-421_wj_3_333991,length=962>
##contig=<ID=uce-2485_wj_3_333991,length=598>
##contig=<ID=uce-7943_wj_3_333991,length=545>
##contig=<ID=uce-4692_wj_3_333991,length=308>
##contig=<ID=uce-2456_wj_3_333991,length=932>
##contig=<ID=uce-4007_wj_3_333991,length=935>
##contig=<ID=uce-6856_wj_3_333991,length=977>
##contig=<ID=uce-6649_wj_3_333991,length=785>
##contig=<ID=uce-7789_wj_3_333991,length=445>
##contig=<ID=uce-7354_wj_3_333991,length=955>
##contig=<ID=uce-971_wj_3_333991,length=875>
##contig=<ID=uce-3131_wj_3_333991,length=391>
##contig=<ID=uce-6642_wj_3_333991,length=979>
##contig=<ID=uce-3828_wj_3_333991,length=822>
##contig=<ID=uce-6555_wj_3_333991,length=928>
##contig=<ID=uce-1500_wj_3_333991,length=713>
##contig=<ID=uce-2564_wj_3_333991,length=918>
##contig=<ID=uce-8010_wj_3_333991,length=535>
##contig=<ID=uce-2124_wj_3_333991,length=368>
##contig=<ID=uce-4361_wj_3_333991,length=647>
##contig=<ID=uce-5801_wj_3_333991,length=191>
##contig=<ID=uce-2585_wj_3_333991,length=861>
##contig=<ID=uce-3371_wj_3_333991,length=726>
##contig=<ID=uce-5930_wj_3_333991,length=1003>
##contig=<ID=uce-345_wj_3_333991,length=831>
##contig=<ID=uce-6743_wj_3_333991,length=876>
##contig=<ID=uce-7793_wj_3_333991,length=538>
##contig=<ID=uce-6636_wj_3_333991,length=1021>
##contig=<ID=uce-1843_wj_3_333991,length=504>
##contig=<ID=uce-3734_wj_3_333991,length=366>
##contig=<ID=uce-95_wj_3_333991,length=103>
##contig=<ID=uce-5369_wj_3_333991,length=762>
##contig=<ID=uce-938_wj_3_333991,length=1131>
##contig=<ID=uce-1174_wj_3_333991,length=580>
##contig=<ID=uce-1562_wj_3_333991,length=701>
##contig=<ID=uce-3830_wj_3_333991,length=589>
##contig=<ID=uce-5904_wj_3_333991,length=512>
##contig=<ID=uce-4457_wj_3_333991,length=423>
##contig=<ID=uce-336_wj_3_333991,length=594>
##contig=<ID=uce-3681_wj_3_333991,length=957>
##contig=<ID=uce-7726_wj_3_333991,length=1153>
##contig=<ID=uce-2347_wj_3_333991,length=358>
##contig=<ID=uce-7560_wj_3_333991,length=688>
##contig=<ID=uce-3702_wj_3_333991,length=699>
##contig=<ID=uce-6233_wj_3_333991,length=884>
##contig=<ID=uce-3276_wj_3_333991,length=690>
##contig=<ID=uce-3724_wj_3_333991,length=680>
##contig=<ID=uce-4591_wj_3_333991,length=981>
##contig=<ID=uce-2785_wj_3_333991,length=682>
##contig=<ID=uce-3540_wj_3_333991,length=507>
##contig=<ID=uce-2656_wj_3_333991,length=646>
##contig=<ID=uce-5181_wj_3_333991,length=433>
##contig=<ID=uce-3317_wj_3_333991,length=528>
##contig=<ID=uce-7151_wj_3_333991,length=554>
##contig=<ID=uce-2752_wj_3_333991,length=615>
##contig=<ID=uce-6004_wj_3_333991,length=297>
##contig=<ID=uce-720_wj_3_333991,length=662>
##contig=<ID=uce-70_wj_3_333991,length=895>
##contig=<ID=uce-2136_wj_3_333991,length=658>
##contig=<ID=uce-3187_wj_3_333991,length=444>
##contig=<ID=uce-7317_wj_3_333991,length=402>
##contig=<ID=uce-1468_wj_3_333991,length=631>
##contig=<ID=uce-5664_wj_3_333991,length=837>
##contig=<ID=uce-1295_wj_3_333991,length=478>
##contig=<ID=uce-1970_wj_3_333991,length=817>
##contig=<ID=uce-3469_wj_3_333991,length=786>
##contig=<ID=uce-7287_wj_3_333991,length=619>
##contig=<ID=uce-5093_wj_3_333991,length=769>
##contig=<ID=uce-5782_wj_3_333991,length=670>
##contig=<ID=uce-3824_wj_3_333991,length=1109>
##contig=<ID=uce-6983_wj_3_333991,length=964>
##contig=<ID=uce-3789_wj_3_333991,length=469>
##contig=<ID=uce-8046_wj_3_333991,length=751>
##contig=<ID=uce-4588_wj_3_333991,length=860>
##contig=<ID=uce-4687_wj_3_333991,length=911>
##contig=<ID=uce-4564_wj_3_333991,length=771>
##contig=<ID=uce-1350_wj_3_333991,length=401>
##contig=<ID=uce-2518_wj_3_333991,length=1062>
##contig=<ID=uce-6997_wj_3_333991,length=1018>
##contig=<ID=uce-6669_wj_3_333991,length=485>
##contig=<ID=uce-5003_wj_3_333991,length=337>
##contig=<ID=uce-4044_wj_3_333991,length=505>
##contig=<ID=uce-3092_wj_3_333991,length=507>
##contig=<ID=uce-3503_wj_3_333991,length=518>
##contig=<ID=uce-7205_wj_3_333991,length=886>
##contig=<ID=uce-2780_wj_3_333991,length=635>
##contig=<ID=uce-5060_wj_3_333991,length=506>
##contig=<ID=uce-330_wj_3_333991,length=632>
##contig=<ID=uce-7298_wj_3_333991,length=680>
##contig=<ID=uce-4395_wj_3_333991,length=664>
##contig=<ID=uce-5157_wj_3_333991,length=564>
##contig=<ID=uce-388_wj_3_333991,length=951>
##contig=<ID=uce-6494_wj_3_333991,length=242>
##contig=<ID=uce-5316_wj_3_333991,length=463>
##contig=<ID=uce-4458_wj_3_333991,length=812>
##contig=<ID=uce-3869_wj_3_333991,length=577>
##contig=<ID=uce-261_wj_3_333991,length=897>
##contig=<ID=uce-7632_wj_3_333991,length=824>
##contig=<ID=uce-3555_wj_3_333991,length=403>
##contig=<ID=uce-7345_wj_3_333991,length=301>
##contig=<ID=uce-7955_wj_3_333991,length=385>
##contig=<ID=uce-836_wj_3_333991,length=266>
##contig=<ID=uce-2573_wj_3_333991,length=173>
##contig=<ID=uce-792_wj_3_333991,length=242>
##contig=<ID=uce-2308_wj_3_333991,length=554>
##contig=<ID=uce-4063_wj_3_333991,length=507>
##contig=<ID=uce-2754_wj_3_333991,length=636>
##contig=<ID=uce-5615_wj_3_333991,length=946>
##contig=<ID=uce-4066_wj_3_333991,length=648>
##contig=<ID=uce-7712_wj_3_333991,length=657>
##contig=<ID=uce-2992_wj_3_333991,length=654>
##contig=<ID=uce-2233_wj_3_333991,length=559>
##contig=<ID=uce-2825_wj_3_333991,length=272>
##contig=<ID=uce-2820_wj_3_333991,length=701>
##contig=<ID=uce-1335_wj_3_333991,length=235>
##contig=<ID=uce-7968_wj_3_333991,length=643>
##contig=<ID=uce-4459_wj_3_333991,length=374>
##contig=<ID=uce-7146_wj_3_333991,length=370>
##contig=<ID=uce-5178_wj_3_333991,length=1159>
##contig=<ID=uce-1946_wj_3_333991,length=792>
##contig=<ID=uce-4706_wj_3_333991,length=276>
##contig=<ID=uce-1207_wj_3_333991,length=457>
##contig=<ID=uce-864_wj_3_333991,length=1114>
##contig=<ID=uce-7278_wj_3_333991,length=1183>
##contig=<ID=uce-2849_wj_3_333991,length=953>
##contig=<ID=uce-6284_wj_3_333991,length=520>
##contig=<ID=uce-5393_wj_3_333991,length=1051>
##contig=<ID=uce-6063_wj_3_333991,length=252>
##contig=<ID=uce-6592_wj_3_333991,length=782>
##contig=<ID=uce-323_wj_3_333991,length=832>
##contig=<ID=uce-5074_wj_3_333991,length=239>
##contig=<ID=uce-2179_wj_3_333991,length=654>
##contig=<ID=uce-4641_wj_3_333991,length=1144>
##contig=<ID=uce-6171_wj_3_333991,length=660>
##contig=<ID=uce-5902_wj_3_333991,length=633>
##contig=<ID=uce-5505_wj_3_333991,length=967>
##contig=<ID=uce-3915_wj_3_333991,length=433>
##contig=<ID=uce-6554_wj_3_333991,length=1022>
##contig=<ID=uce-1138_wj_3_333991,length=934>
##contig=<ID=uce-7785_wj_3_333991,length=941>
##contig=<ID=uce-6582_wj_3_333991,length=978>
##contig=<ID=uce-1896_wj_3_333991,length=931>
##contig=<ID=uce-3740_wj_3_333991,length=378>
##contig=<ID=uce-2662_wj_3_333991,length=1135>
##contig=<ID=uce-2946_wj_3_333991,length=237>
##contig=<ID=uce-4638_wj_3_333991,length=1026>
##contig=<ID=uce-1318_wj_3_333991,length=1094>
##contig=<ID=uce-5343_wj_3_333991,length=251>
##contig=<ID=uce-105_wj_3_333991,length=471>
##contig=<ID=uce-2828_wj_3_333991,length=1077>
##contig=<ID=uce-3856_wj_3_333991,length=1015>
##contig=<ID=uce-66_wj_3_333991,length=342>
##contig=<ID=uce-162_wj_3_333991,length=484>
##contig=<ID=uce-4088_wj_3_333991,length=723>
##contig=<ID=uce-2715_wj_3_333991,length=403>
##contig=<ID=uce-1264_wj_3_333991,length=877>
##contig=<ID=uce-998_wj_3_333991,length=810>
##contig=<ID=uce-4637_wj_3_333991,length=152>
##contig=<ID=uce-7775_wj_3_333991,length=819>
##contig=<ID=uce-2506_wj_3_333991,length=1035>
##contig=<ID=uce-443_wj_3_333991,length=246>
##contig=<ID=uce-1482_wj_3_333991,length=520>
##contig=<ID=uce-7649_wj_3_333991,length=689>
##contig=<ID=uce-6860_wj_3_333991,length=679>
##contig=<ID=uce-2225_wj_3_333991,length=317>
##contig=<ID=uce-5220_wj_3_333991,length=687>
##contig=<ID=uce-7978_wj_3_333991,length=859>
##contig=<ID=uce-5973_wj_3_333991,length=1117>
##contig=<ID=uce-3202_wj_3_333991,length=658>
##contig=<ID=uce-2469_wj_3_333991,length=544>
##contig=<ID=uce-774_wj_3_333991,length=688>
##contig=<ID=uce-7408_wj_3_333991,length=1162>
##contig=<ID=uce-7309_wj_3_333991,length=1039>
##contig=<ID=uce-4224_wj_3_333991,length=878>
##contig=<ID=uce-3859_wj_3_333991,length=1036>
##contig=<ID=uce-3976_wj_3_333991,length=727>
##contig=<ID=uce-1446_wj_3_333991,length=802>
##contig=<ID=uce-3482_wj_3_333991,length=759>
##contig=<ID=uce-3870_wj_3_333991,length=534>
##contig=<ID=uce-6721_wj_3_333991,length=613>
##contig=<ID=uce-204_wj_3_333991,length=591>
##contig=<ID=uce-3075_wj_3_333991,length=449>
##contig=<ID=uce-2937_wj_3_333991,length=793>
##contig=<ID=uce-5795_wj_3_333991,length=1001>
##contig=<ID=uce-5898_wj_3_333991,length=640>
##contig=<ID=uce-5971_wj_3_333991,length=429>
##contig=<ID=uce-368_wj_3_333991,length=172>
##contig=<ID=uce-3341_wj_3_333991,length=533>
##contig=<ID=uce-4933_wj_3_333991,length=303>
##contig=<ID=uce-1914_wj_3_333991,length=705>
##contig=<ID=uce-1346_wj_3_333991,length=729>
##contig=<ID=uce-1098_wj_3_333991,length=1176>
##contig=<ID=uce-4012_wj_3_333991,length=1063>
##contig=<ID=uce-7171_wj_3_333991,length=678>
##contig=<ID=uce-344_wj_3_333991,length=650>
##contig=<ID=uce-3244_wj_3_333991,length=826>
##contig=<ID=uce-3680_wj_3_333991,length=427>
##contig=<ID=uce-7661_wj_3_333991,length=444>
##contig=<ID=uce-615_wj_3_333991,length=685>
##contig=<ID=uce-4223_wj_3_333991,length=846>
##contig=<ID=uce-5028_wj_3_333991,length=279>
##contig=<ID=uce-3318_wj_3_333991,length=801>
##contig=<ID=uce-7276_wj_3_333991,length=898>
##contig=<ID=uce-4430_wj_3_333991,length=753>
##contig=<ID=uce-7605_wj_3_333991,length=774>
##contig=<ID=uce-5693_wj_3_333991,length=785>
##contig=<ID=uce-7183_wj_3_333991,length=828>
##contig=<ID=uce-7348_wj_3_333991,length=220>
##contig=<ID=uce-1868_wj_3_333991,length=729>
##contig=<ID=uce-2475_wj_3_333991,length=344>
##contig=<ID=uce-3363_wj_3_333991,length=161>
##contig=<ID=uce-4872_wj_3_333991,length=415>
##contig=<ID=uce-347_wj_3_333991,length=799>
##contig=<ID=uce-3778_wj_3_333991,length=727>
##contig=<ID=uce-522_wj_3_333991,length=1038>
##contig=<ID=uce-7864_wj_3_333991,length=645>
##contig=<ID=uce-2127_wj_3_333991,length=968>
##contig=<ID=uce-4146_wj_3_333991,length=1066>
##contig=<ID=uce-7211_wj_3_333991,length=911>
##contig=<ID=uce-6707_wj_3_333991,length=671>
##contig=<ID=uce-1631_wj_3_333991,length=929>
##contig=<ID=uce-3603_wj_3_333991,length=608>
##contig=<ID=uce-3445_wj_3_333991,length=585>
##contig=<ID=uce-1520_wj_3_333991,length=872>
##contig=<ID=uce-1976_wj_3_333991,length=728>
##contig=<ID=uce-3512_wj_3_333991,length=940>
##contig=<ID=uce-4856_wj_3_333991,length=490>
##contig=<ID=uce-7862_wj_3_333991,length=302>
##contig=<ID=uce-3526_wj_3_333991,length=791>
##contig=<ID=uce-7395_wj_3_333991,length=433>
##contig=<ID=uce-7641_wj_3_333991,length=632>
##contig=<ID=uce-149_wj_3_333991,length=847>
##contig=<ID=uce-6377_wj_3_333991,length=453>
##contig=<ID=uce-2846_wj_3_333991,length=545>
##contig=<ID=uce-7887_wj_3_333991,length=388>
##contig=<ID=uce-5692_wj_3_333991,length=858>
##contig=<ID=uce-2858_wj_3_333991,length=657>
##contig=<ID=uce-5986_wj_3_333991,length=499>
##contig=<ID=uce-6113_wj_3_333991,length=925>
##contig=<ID=uce-84_wj_3_333991,length=1004>
##contig=<ID=uce-7045_wj_3_333991,length=634>
##contig=<ID=uce-4750_wj_3_333991,length=512>
##contig=<ID=uce-3933_wj_3_333991,length=1108>
##contig=<ID=uce-127_wj_3_333991,length=930>
##contig=<ID=uce-6652_wj_3_333991,length=614>
##contig=<ID=uce-3969_wj_3_333991,length=503>
##contig=<ID=uce-55_wj_3_333991,length=929>
##contig=<ID=uce-1904_wj_3_333991,length=791>
##contig=<ID=uce-7494_wj_3_333991,length=732>
##contig=<ID=uce-1050_wj_3_333991,length=403>
##contig=<ID=uce-5463_wj_3_333991,length=382>
##contig=<ID=uce-3558_wj_3_333991,length=1142>
##contig=<ID=uce-7340_wj_3_333991,length=970>
##contig=<ID=uce-4952_wj_3_333991,length=527>
##contig=<ID=uce-5446_wj_3_333991,length=592>
##contig=<ID=uce-7223_wj_3_333991,length=856>
##contig=<ID=uce-5816_wj_3_333991,length=477>
##contig=<ID=uce-2000_wj_3_333991,length=660>
##contig=<ID=uce-6076_wj_3_333991,length=955>
##contig=<ID=uce-6843_wj_3_333991,length=798>
##contig=<ID=uce-144_wj_3_333991,length=534>
##contig=<ID=uce-5681_wj_3_333991,length=878>
##contig=<ID=uce-2922_wj_3_333991,length=668>
##contig=<ID=uce-1759_wj_3_333991,length=608>
##contig=<ID=uce-3678_wj_3_333991,length=823>
##contig=<ID=uce-999_wj_3_333991,length=530>
##contig=<ID=uce-7923_wj_3_333991,length=714>
##contig=<ID=uce-3894_wj_3_333991,length=542>
##contig=<ID=uce-2899_wj_3_333991,length=526>
##contig=<ID=uce-4977_wj_3_333991,length=636>
##contig=<ID=uce-6018_wj_3_333991,length=396>
##contig=<ID=uce-4558_wj_3_333991,length=436>
##contig=<ID=uce-4784_wj_3_333991,length=548>
##contig=<ID=uce-4359_wj_3_333991,length=1032>
##contig=<ID=uce-3134_wj_3_333991,length=452>
##contig=<ID=uce-5594_wj_3_333991,length=420>
##contig=<ID=uce-5739_wj_3_333991,length=719>
##contig=<ID=uce-380_wj_3_333991,length=673>
##contig=<ID=uce-5174_wj_3_333991,length=608>
##contig=<ID=uce-7552_wj_3_333991,length=693>
##contig=<ID=uce-2545_wj_3_333991,length=349>
##contig=<ID=uce-564_wj_3_333991,length=491>
##contig=<ID=uce-2861_wj_3_333991,length=838>
##contig=<ID=uce-6527_wj_3_333991,length=638>
##contig=<ID=uce-2151_wj_3_333991,length=944>
##contig=<ID=uce-4161_wj_3_333991,length=630>
##contig=<ID=uce-1971_wj_3_333991,length=875>
##contig=<ID=uce-6829_wj_3_333991,length=725>
##contig=<ID=uce-7476_wj_3_333991,length=754>
##contig=<ID=uce-7928_wj_3_333991,length=896>
##contig=<ID=uce-7195_wj_3_333991,length=559>
##contig=<ID=uce-3430_wj_3_333991,length=404>
##contig=<ID=uce-1863_wj_3_333991,length=908>
##contig=<ID=uce-4169_wj_3_333991,length=644>
##contig=<ID=uce-4522_wj_3_333991,length=868>
##contig=<ID=uce-6898_wj_3_333991,length=746>
##contig=<ID=uce-2154_wj_3_333991,length=644>
##contig=<ID=uce-3596_wj_3_333991,length=701>
##contig=<ID=uce-4215_wj_3_333991,length=265>
##contig=<ID=uce-7769_wj_3_333991,length=462>
##contig=<ID=uce-3166_wj_3_333991,length=962>
##contig=<ID=uce-7669_wj_3_333991,length=1316>
##contig=<ID=uce-7117_wj_3_333991,length=1089>
##contig=<ID=uce-7531_wj_3_333991,length=394>
##contig=<ID=uce-2814_wj_3_333991,length=943>
##contig=<ID=uce-1594_wj_3_333991,length=643>
##contig=<ID=uce-3475_wj_3_333991,length=587>
##contig=<ID=uce-6964_wj_3_333991,length=1002>
##contig=<ID=uce-7934_wj_3_333991,length=293>
##contig=<ID=uce-6073_wj_3_333991,length=562>
##contig=<ID=uce-1039_wj_3_333991,length=263>
##contig=<ID=uce-493_wj_3_333991,length=350>
##contig=<ID=uce-88_wj_3_333991,length=719>
##contig=<ID=uce-3490_wj_3_333991,length=978>
##contig=<ID=uce-2797_wj_3_333991,length=779>
##contig=<ID=uce-6546_wj_3_333991,length=639>
##contig=<ID=uce-4045_wj_3_333991,length=639>
##contig=<ID=uce-154_wj_3_333991,length=765>
##contig=<ID=uce-3028_wj_3_333991,length=636>
##contig=<ID=uce-2758_wj_3_333991,length=601>
##contig=<ID=uce-1555_wj_3_333991,length=467>
##contig=<ID=uce-3501_wj_3_333991,length=816>
##contig=<ID=uce-1785_wj_3_333991,length=257>
##contig=<ID=uce-5820_wj_3_333991,length=817>
##contig=<ID=uce-5582_wj_3_333991,length=696>
##contig=<ID=uce-6136_wj_3_333991,length=948>
##contig=<ID=uce-4021_wj_3_333991,length=412>
##contig=<ID=uce-5514_wj_3_333991,length=410>
##contig=<ID=uce-2418_wj_3_333991,length=936>
##contig=<ID=uce-268_wj_3_333991,length=774>
##contig=<ID=uce-4119_wj_3_333991,length=921>
##contig=<ID=uce-7131_wj_3_333991,length=1026>
##contig=<ID=uce-2882_wj_3_333991,length=1016>
##contig=<ID=uce-1438_wj_3_333991,length=410>
##contig=<ID=uce-3660_wj_3_333991,length=808>
##contig=<ID=uce-7422_wj_3_333991,length=306>
##contig=<ID=uce-575_wj_3_333991,length=584>
##contig=<ID=uce-6077_wj_3_333991,length=736>
##contig=<ID=uce-4261_wj_3_333991,length=613>
##contig=<ID=uce-4957_wj_3_333991,length=576>
##contig=<ID=uce-2125_wj_3_333991,length=1004>
##contig=<ID=uce-6209_wj_3_333991,length=164>
##contig=<ID=uce-7051_wj_3_333991,length=357>
##contig=<ID=uce-1625_wj_3_333991,length=739>
##contig=<ID=uce-7277_wj_3_333991,length=820>
##contig=<ID=uce-6497_wj_3_333991,length=629>
##contig=<ID=uce-2719_wj_3_333991,length=504>
##contig=<ID=uce-1642_wj_3_333991,length=679>
##contig=<ID=uce-3067_wj_3_333991,length=547>
##contig=<ID=uce-3836_wj_3_333991,length=656>
##contig=<ID=uce-120_wj_3_333991,length=600>
##contig=<ID=uce-208_wj_3_333991,length=745>
##contig=<ID=uce-5593_wj_3_333991,length=831>
##contig=<ID=uce-5716_wj_3_333991,length=951>
##contig=<ID=uce-5722_wj_3_333991,length=684>
##contig=<ID=uce-2614_wj_3_333991,length=796>
##contig=<ID=uce-4625_wj_3_333991,length=301>
##contig=<ID=uce-7842_wj_3_333991,length=422>
##contig=<ID=uce-1203_wj_3_333991,length=818>
##contig=<ID=uce-2765_wj_3_333991,length=700>
##contig=<ID=uce-3036_wj_3_333991,length=364>
##contig=<ID=uce-4360_wj_3_333991,length=1113>
##contig=<ID=uce-7296_wj_3_333991,length=910>
##contig=<ID=uce-6535_wj_3_333991,length=603>
##contig=<ID=uce-3156_wj_3_333991,length=503>
##contig=<ID=uce-82_wj_3_333991,length=571>
##contig=<ID=uce-4077_wj_3_333991,length=1112>
##contig=<ID=uce-1064_wj_3_333991,length=925>
##contig=<ID=uce-5840_wj_3_333991,length=883>
##contig=<ID=uce-5211_wj_3_333991,length=536>
##contig=<ID=uce-2777_wj_3_333991,length=538>
##contig=<ID=uce-4314_wj_3_333991,length=931>
##contig=<ID=uce-6401_wj_3_333991,length=862>
##contig=<ID=uce-6593_wj_3_333991,length=831>
##contig=<ID=uce-5411_wj_3_333991,length=709>
##contig=<ID=uce-1065_wj_3_333991,length=749>
##contig=<ID=uce-2277_wj_3_333991,length=591>
##contig=<ID=uce-6117_wj_3_333991,length=798>
##contig=<ID=uce-11_wj_3_333991,length=1042>
##contig=<ID=uce-1787_wj_3_333991,length=917>
##contig=<ID=uce-2704_wj_3_333991,length=616>
##contig=<ID=uce-3588_wj_3_333991,length=407>
##contig=<ID=uce-5443_wj_3_333991,length=421>
##contig=<ID=uce-1614_wj_3_333991,length=655>
##contig=<ID=uce-3008_wj_3_333991,length=988>
##contig=<ID=uce-3026_wj_3_333991,length=300>
##contig=<ID=uce-7840_wj_3_333991,length=835>
##contig=<ID=uce-3441_wj_3_333991,length=985>
##contig=<ID=uce-4354_wj_3_333991,length=509>
##contig=<ID=uce-4068_wj_3_333991,length=1010>
##contig=<ID=uce-6714_wj_3_333991,length=855>
##contig=<ID=uce-3650_wj_3_333991,length=759>
##contig=<ID=uce-3581_wj_3_333991,length=628>
##contig=<ID=uce-2259_wj_3_333991,length=987>
##contig=<ID=uce-2565_wj_3_333991,length=742>
##contig=<ID=uce-4889_wj_3_333991,length=811>
##contig=<ID=uce-7700_wj_3_333991,length=1043>
##contig=<ID=uce-5227_wj_3_333991,length=859>
##contig=<ID=uce-1798_wj_3_333991,length=573>
##contig=<ID=uce-7308_wj_3_333991,length=926>
##contig=<ID=uce-7859_wj_3_333991,length=852>
##contig=<ID=uce-5272_wj_3_333991,length=501>
##contig=<ID=uce-2341_wj_3_333991,length=909>
##contig=<ID=uce-5243_wj_3_333991,length=596>
##contig=<ID=uce-5041_wj_3_333991,length=400>
##contig=<ID=uce-899_wj_3_333991,length=786>
##contig=<ID=uce-5344_wj_3_333991,length=744>
##contig=<ID=uce-4280_wj_3_333991,length=881>
##contig=<ID=uce-2300_wj_3_333991,length=576>
##contig=<ID=uce-4932_wj_3_333991,length=741>
##contig=<ID=uce-5382_wj_3_333991,length=1228>
##contig=<ID=uce-3609_wj_3_333991,length=807>
##contig=<ID=uce-7685_wj_3_333991,length=681>
##contig=<ID=uce-4883_wj_3_333991,length=789>
##contig=<ID=uce-290_wj_3_333991,length=967>
##contig=<ID=uce-5190_wj_3_333991,length=959>
##contig=<ID=uce-7399_wj_3_333991,length=246>
##contig=<ID=uce-3310_wj_3_333991,length=662>
##contig=<ID=uce-6608_wj_3_333991,length=859>
##contig=<ID=uce-2166_wj_3_333991,length=785>
##contig=<ID=uce-7147_wj_3_333991,length=183>
##contig=<ID=uce-5578_wj_3_333991,length=466>
##contig=<ID=uce-4095_wj_3_333991,length=540>
##contig=<ID=uce-7255_wj_3_333991,length=455>
##contig=<ID=uce-1880_wj_3_333991,length=711>
##contig=<ID=uce-2651_wj_3_333991,length=842>
##contig=<ID=uce-7191_wj_3_333991,length=434>
##contig=<ID=uce-6870_wj_3_333991,length=630>
##contig=<ID=uce-2576_wj_3_333991,length=641>
##contig=<ID=uce-4931_wj_3_333991,length=868>
##contig=<ID=uce-3237_wj_3_333991,length=1084>
##contig=<ID=uce-2309_wj_3_333991,length=1047>
##contig=<ID=uce-5638_wj_3_333991,length=1204>
##contig=<ID=uce-5052_wj_3_333991,length=529>
##contig=<ID=uce-1849_wj_3_333991,length=866>
##contig=<ID=uce-6471_wj_3_333991,length=778>
##contig=<ID=uce-3628_wj_3_333991,length=528>
##contig=<ID=uce-1478_wj_3_333991,length=575>
##contig=<ID=uce-4640_wj_3_333991,length=945>
##contig=<ID=uce-989_wj_3_333991,length=320>
##contig=<ID=uce-4676_wj_3_333991,length=665>
##contig=<ID=uce-394_wj_3_333991,length=897>
##contig=<ID=uce-5830_wj_3_333991,length=544>
##contig=<ID=uce-7324_wj_3_333991,length=624>
##contig=<ID=uce-7207_wj_3_333991,length=982>
##contig=<ID=uce-3277_wj_3_333991,length=800>
##contig=<ID=uce-101_wj_3_333991,length=729>
##contig=<ID=uce-542_wj_3_333991,length=681>
##contig=<ID=uce-2772_wj_3_333991,length=553>
##contig=<ID=uce-5332_wj_3_333991,length=864>
##contig=<ID=uce-4023_wj_3_333991,length=1122>
##contig=<ID=uce-1842_wj_3_333991,length=651>
##contig=<ID=uce-6218_wj_3_333991,length=613>
##contig=<ID=uce-4870_wj_3_333991,length=612>
##contig=<ID=uce-5215_wj_3_333991,length=992>
##contig=<ID=uce-463_wj_3_333991,length=843>
##contig=<ID=uce-7428_wj_3_333991,length=858>
##contig=<ID=uce-3823_wj_3_333991,length=657>
##contig=<ID=uce-750_wj_3_333991,length=810>
##contig=<ID=uce-6407_wj_3_333991,length=663>
##contig=<ID=uce-6200_wj_3_333991,length=586>
##contig=<ID=uce-420_wj_3_333991,length=353>
##contig=<ID=uce-1708_wj_3_333991,length=859>
##contig=<ID=uce-1964_wj_3_333991,length=1125>
##contig=<ID=uce-6950_wj_3_333991,length=510>
##contig=<ID=uce-4851_wj_3_333991,length=973>
##contig=<ID=uce-5226_wj_3_333991,length=519>
##contig=<ID=uce-5548_wj_3_333991,length=257>
##contig=<ID=uce-6360_wj_3_333991,length=781>
##contig=<ID=uce-3234_wj_3_333991,length=255>
##contig=<ID=uce-5720_wj_3_333991,length=701>
##contig=<ID=uce-5106_wj_3_333991,length=588>
##contig=<ID=uce-7361_wj_3_333991,length=1101>
##contig=<ID=uce-6812_wj_3_333991,length=684>
##contig=<ID=uce-6101_wj_3_333991,length=740>
##contig=<ID=uce-7240_wj_3_333991,length=670>
##contig=<ID=uce-1090_wj_3_333991,length=1242>
##contig=<ID=uce-4346_wj_3_333991,length=637>
##contig=<ID=uce-793_wj_3_333991,length=511>
##contig=<ID=uce-4167_wj_3_333991,length=712>
##contig=<ID=uce-7415_wj_3_333991,length=906>
##contig=<ID=uce-5639_wj_3_333991,length=1643>
##contig=<ID=uce-3767_wj_3_333991,length=899>
##contig=<ID=uce-6882_wj_3_333991,length=1128>
##contig=<ID=uce-7384_wj_3_333991,length=583>
##contig=<ID=uce-3694_wj_3_333991,length=631>
##contig=<ID=uce-1763_wj_3_333991,length=1272>
##contig=<ID=uce-238_wj_3_333991,length=874>
##contig=<ID=uce-7857_wj_3_333991,length=1013>
##contig=<ID=uce-117_wj_3_333991,length=216>
##contig=<ID=uce-7077_wj_3_333991,length=858>
##contig=<ID=uce-3235_wj_3_333991,length=924>
##contig=<ID=uce-3973_wj_3_333991,length=731>
##contig=<ID=uce-33_wj_3_333991,length=430>
##contig=<ID=uce-2941_wj_3_333991,length=750>
##contig=<ID=uce-4294_wj_3_333991,length=667>
##contig=<ID=uce-6532_wj_3_333991,length=912>
##contig=<ID=uce-3068_wj_3_333991,length=725>
##contig=<ID=uce-2335_wj_3_333991,length=1070>
##contig=<ID=uce-5942_wj_3_333991,length=566>
##contig=<ID=uce-3587_wj_3_333991,length=275>
##contig=<ID=uce-5239_wj_3_333991,length=871>
##contig=<ID=uce-1922_wj_3_333991,length=380>
##contig=<ID=uce-4844_wj_3_333991,length=795>
##contig=<ID=uce-1059_wj_3_333991,length=695>
##contig=<ID=uce-2165_wj_3_333991,length=546>
##contig=<ID=uce-2538_wj_3_333991,length=1210>
##contig=<ID=uce-2262_wj_3_333991,length=102>
##contig=<ID=uce-4472_wj_3_333991,length=905>
##contig=<ID=uce-934_wj_3_333991,length=246>
##contig=<ID=uce-5771_wj_3_333991,length=660>
##contig=<ID=uce-5663_wj_3_333991,length=391>
##contig=<ID=uce-2102_wj_3_333991,length=916>
##contig=<ID=uce-6990_wj_3_333991,length=848>
##contig=<ID=uce-7028_wj_3_333991,length=1035>
##contig=<ID=uce-7269_wj_3_333991,length=977>
##contig=<ID=uce-6344_wj_3_333991,length=681>
##contig=<ID=uce-5724_wj_3_333991,length=692>
##contig=<ID=uce-1480_wj_3_333991,length=985>
##contig=<ID=uce-5736_wj_3_333991,length=880>
##contig=<ID=uce-6145_wj_3_333991,length=211>
##contig=<ID=uce-946_wj_3_333991,length=393>
##contig=<ID=uce-4413_wj_3_333991,length=860>
##contig=<ID=uce-2282_wj_3_333991,length=796>
##contig=<ID=uce-6526_wj_3_333991,length=184>
##contig=<ID=uce-4771_wj_3_333991,length=318>
##contig=<ID=uce-2895_wj_3_333991,length=1015>
##contig=<ID=uce-4332_wj_3_333991,length=750>
##contig=<ID=uce-1767_wj_3_333991,length=220>
##contig=<ID=uce-5189_wj_3_333991,length=733>
##contig=<ID=uce-3010_wj_3_333991,length=573>
##contig=<ID=uce-1358_wj_3_333991,length=1112>
##contig=<ID=uce-1749_wj_3_333991,length=1096>
##contig=<ID=uce-7520_wj_3_333991,length=968>
##contig=<ID=uce-6458_wj_3_333991,length=673>
##contig=<ID=uce-171_wj_3_333991,length=996>
##contig=<ID=uce-1243_wj_3_333991,length=417>
##contig=<ID=uce-6478_wj_3_333991,length=1213>
##contig=<ID=uce-2340_wj_3_333991,length=389>
##contig=<ID=uce-1528_wj_3_333991,length=381>
##contig=<ID=uce-2472_wj_3_333991,length=648>
##contig=<ID=uce-4602_wj_3_333991,length=524>
##contig=<ID=uce-6625_wj_3_333991,length=803>
##contig=<ID=uce-7463_wj_3_333991,length=726>
##contig=<ID=uce-7876_wj_3_333991,length=992>
##contig=<ID=uce-8012_wj_3_333991,length=631>
##contig=<ID=uce-2515_wj_3_333991,length=690>
##contig=<ID=uce-2688_wj_3_333991,length=688>
##contig=<ID=uce-1489_wj_3_333991,length=143>
##contig=<ID=uce-413_wj_3_333991,length=329>
##contig=<ID=uce-7053_wj_3_333991,length=827>
##contig=<ID=uce-4264_wj_3_333991,length=937>
##contig=<ID=uce-5305_wj_3_333991,length=841>
##contig=<ID=uce-1825_wj_3_333991,length=518>
##contig=<ID=uce-3377_wj_3_333991,length=727>
##contig=<ID=uce-3849_wj_3_333991,length=502>
##contig=<ID=uce-7012_wj_3_333991,length=995>
##contig=<ID=uce-6069_wj_3_333991,length=704>
##contig=<ID=uce-7030_wj_3_333991,length=245>
##contig=<ID=uce-3696_wj_3_333991,length=860>
##contig=<ID=uce-6353_wj_3_333991,length=524>
##contig=<ID=uce-478_wj_3_333991,length=606>
##contig=<ID=uce-2168_wj_3_333991,length=730>
##contig=<ID=uce-1918_wj_3_333991,length=602>
##contig=<ID=uce-3610_wj_3_333991,length=1009>
##contig=<ID=uce-2395_wj_3_333991,length=418>
##contig=<ID=uce-6970_wj_3_333991,length=864>
##contig=<ID=uce-7495_wj_3_333991,length=712>
##contig=<ID=uce-4051_wj_3_333991,length=753>
##contig=<ID=uce-6381_wj_3_333991,length=892>
##contig=<ID=uce-6548_wj_3_333991,length=1102>
##contig=<ID=uce-4733_wj_3_333991,length=709>
##contig=<ID=uce-286_wj_3_333991,length=445>
##contig=<ID=uce-2991_wj_3_333991,length=962>
##contig=<ID=uce-6863_wj_3_333991,length=589>
##contig=<ID=uce-1602_wj_3_333991,length=1095>
##contig=<ID=uce-183_wj_3_333991,length=1245>
##contig=<ID=uce-6214_wj_3_333991,length=933>
##contig=<ID=uce-4342_wj_3_333991,length=691>
##contig=<ID=uce-3376_wj_3_333991,length=827>
##contig=<ID=uce-3472_wj_3_333991,length=623>
##contig=<ID=uce-326_wj_3_333991,length=692>
##contig=<ID=uce-7650_wj_3_333991,length=184>
##contig=<ID=uce-7357_wj_3_333991,length=902>
##contig=<ID=uce-4190_wj_3_333991,length=488>
##contig=<ID=uce-7141_wj_3_333991,length=866>
##contig=<ID=uce-7009_wj_3_333991,length=775>
##contig=<ID=uce-1709_wj_3_333991,length=559>
##contig=<ID=uce-233_wj_3_333991,length=952>
##contig=<ID=uce-3770_wj_3_333991,length=419>
##contig=<ID=uce-202_wj_3_333991,length=194>
##contig=<ID=uce-4806_wj_3_333991,length=1109>
##contig=<ID=uce-5234_wj_3_333991,length=702>
##contig=<ID=uce-526_wj_3_333991,length=940>
##contig=<ID=uce-6493_wj_3_333991,length=292>
##contig=<ID=uce-7627_wj_3_333991,length=565>
##contig=<ID=uce-6412_wj_3_333991,length=685>
##contig=<ID=uce-3116_wj_3_333991,length=665>
##contig=<ID=uce-1639_wj_3_333991,length=892>
##contig=<ID=uce-3070_wj_3_333991,length=591>
##contig=<ID=uce-2417_wj_3_333991,length=683>
##contig=<ID=uce-4929_wj_3_333991,length=718>
##contig=<ID=uce-1610_wj_3_333991,length=955>
##contig=<ID=uce-7590_wj_3_333991,length=453>
##contig=<ID=uce-7413_wj_3_333991,length=433>
##contig=<ID=uce-5113_wj_3_333991,length=669>
##contig=<ID=uce-4824_wj_3_333991,length=1000>
##contig=<ID=uce-7541_wj_3_333991,length=556>
##contig=<ID=uce-2016_wj_3_333991,length=879>
##contig=<ID=uce-297_wj_3_333991,length=341>
##contig=<ID=uce-7467_wj_3_333991,length=581>
##contig=<ID=uce-6030_wj_3_333991,length=405>
##contig=<ID=uce-3699_wj_3_333991,length=280>
##contig=<ID=uce-2350_wj_3_333991,length=559>
##contig=<ID=uce-6587_wj_3_333991,length=833>
##contig=<ID=uce-5225_wj_3_333991,length=716>
##contig=<ID=uce-6418_wj_3_333991,length=558>
##contig=<ID=uce-1048_wj_3_333991,length=803>
##contig=<ID=uce-4843_wj_3_333991,length=636>
##contig=<ID=uce-5044_wj_3_333991,length=737>
##contig=<ID=uce-373_wj_3_333991,length=599>
##contig=<ID=uce-1307_wj_3_333991,length=698>
##contig=<ID=uce-97_wj_3_333991,length=856>
##contig=<ID=uce-125_wj_3_333991,length=1005>
##contig=<ID=uce-891_wj_3_333991,length=894>
##contig=<ID=uce-1655_wj_3_333991,length=1108>
##contig=<ID=uce-7751_wj_3_333991,length=767>
##contig=<ID=uce-4115_wj_3_333991,length=869>
##contig=<ID=uce-3330_wj_3_333991,length=819>
##contig=<ID=uce-648_wj_3_333991,length=743>
##contig=<ID=uce-2667_wj_3_333991,length=878>
##contig=<ID=uce-4089_wj_3_333991,length=941>
##contig=<ID=uce-1865_wj_3_333991,length=506>
##contig=<ID=uce-38_wj_3_333991,length=1129>
##contig=<ID=uce-3038_wj_3_333991,length=457>
##contig=<ID=uce-7739_wj_3_333991,length=763>
##contig=<ID=uce-4181_wj_3_333991,length=466>
##contig=<ID=uce-5625_wj_3_333991,length=922>
##contig=<ID=uce-222_wj_3_333991,length=905>
##contig=<ID=uce-5479_wj_3_333991,length=845>
##contig=<ID=uce-4398_wj_3_333991,length=282>
##contig=<ID=uce-7704_wj_3_333991,length=631>
##contig=<ID=uce-6986_wj_3_333991,length=825>
##contig=<ID=uce-7231_wj_3_333991,length=678>
##contig=<ID=uce-4114_wj_3_333991,length=928>
##contig=<ID=uce-7409_wj_3_333991,length=992>
##contig=<ID=uce-7615_wj_3_333991,length=763>
##contig=<ID=uce-4013_wj_3_333991,length=380>
##contig=<ID=uce-1963_wj_3_333991,length=925>
##contig=<ID=uce-2346_wj_3_333991,length=588>
##contig=<ID=uce-3463_wj_3_333991,length=1047>
##contig=<ID=uce-6194_wj_3_333991,length=483>
##contig=<ID=uce-2781_wj_3_333991,length=1067>
##contig=<ID=uce-1570_wj_3_333991,length=512>
##contig=<ID=uce-6087_wj_3_333991,length=861>
##contig=<ID=uce-4292_wj_3_333991,length=780>
##contig=<ID=uce-4660_wj_3_333991,length=445>
##contig=<ID=uce-3402_wj_3_333991,length=1015>
##contig=<ID=uce-5555_wj_3_333991,length=753>
##contig=<ID=uce-5862_wj_3_333991,length=496>
##contig=<ID=uce-3042_wj_3_333991,length=701>
##contig=<ID=uce-3085_wj_3_333991,length=1059>
##contig=<ID=uce-908_wj_3_333991,length=823>
##contig=<ID=uce-5797_wj_3_333991,length=506>
##contig=<ID=uce-6496_wj_3_333991,length=804>
##contig=<ID=uce-99_wj_3_333991,length=657>
##contig=<ID=uce-1613_wj_3_333991,length=1255>
##contig=<ID=uce-2459_wj_3_333991,length=752>
##contig=<ID=uce-7566_wj_3_333991,length=642>
##contig=<ID=uce-5100_wj_3_333991,length=1061>
##contig=<ID=uce-5921_wj_3_333991,length=956>
##contig=<ID=uce-7532_wj_3_333991,length=924>
##contig=<ID=uce-7787_wj_3_333991,length=880>
##contig=<ID=uce-3642_wj_3_333991,length=342>
##contig=<ID=uce-4549_wj_3_333991,length=674>
##contig=<ID=uce-3440_wj_3_333991,length=803>
##contig=<ID=uce-5022_wj_3_333991,length=667>
##contig=<ID=uce-4018_wj_3_333991,length=440>
##contig=<ID=uce-6264_wj_3_333991,length=345>
##contig=<ID=uce-786_wj_3_333991,length=795>
##contig=<ID=uce-1040_wj_3_333991,length=759>
##contig=<ID=uce-2042_wj_3_333991,length=1239>
##contig=<ID=uce-2548_wj_3_333991,length=664>
##contig=<ID=uce-6272_wj_3_333991,length=754>
##contig=<ID=uce-1385_wj_3_333991,length=946>
##contig=<ID=uce-666_wj_3_333991,length=975>
##contig=<ID=uce-4713_wj_3_333991,length=1024>
##contig=<ID=uce-1702_wj_3_333991,length=705>
##contig=<ID=uce-5646_wj_3_333991,length=824>
##contig=<ID=uce-29_wj_3_333991,length=999>
##contig=<ID=uce-5222_wj_3_333991,length=399>
##contig=<ID=uce-3723_wj_3_333991,length=714>
##contig=<ID=uce-3801_wj_3_333991,length=561>
##contig=<ID=uce-254_wj_3_333991,length=1053>
##contig=<ID=uce-1014_wj_3_333991,length=1295>
##contig=<ID=uce-2579_wj_3_333991,length=468>
##contig=<ID=uce-1506_wj_3_333991,length=498>
##contig=<ID=uce-532_wj_3_333991,length=771>
##contig=<ID=uce-4039_wj_3_333991,length=745>
##contig=<ID=uce-346_wj_3_333991,length=311>
##contig=<ID=uce-4205_wj_3_333991,length=1085>
##contig=<ID=uce-1141_wj_3_333991,length=431>
##contig=<ID=uce-1376_wj_3_333991,length=1230>
##contig=<ID=uce-2414_wj_3_333991,length=495>
##contig=<ID=uce-2609_wj_3_333991,length=201>
##contig=<ID=uce-4956_wj_3_333991,length=845>
##contig=<ID=uce-5295_wj_3_333991,length=743>
##contig=<ID=uce-1336_wj_3_333991,length=942>
##contig=<ID=uce-6603_wj_3_333991,length=279>
##contig=<ID=uce-5495_wj_3_333991,length=400>
##contig=<ID=uce-2770_wj_3_333991,length=754>
##contig=<ID=uce-7913_wj_3_333991,length=924>
##contig=<ID=uce-5153_wj_3_333991,length=353>
##contig=<ID=uce-5293_wj_3_333991,length=952>
##contig=<ID=uce-5331_wj_3_333991,length=668>
##contig=<ID=uce-231_wj_3_333991,length=934>
##contig=<ID=uce-985_wj_3_333991,length=471>
##contig=<ID=uce-1085_wj_3_333991,length=1100>
##contig=<ID=uce-7621_wj_3_333991,length=1045>
##contig=<ID=uce-2561_wj_3_333991,length=566>
##contig=<ID=uce-3251_wj_3_333991,length=317>
##contig=<ID=uce-5024_wj_3_333991,length=139>
##contig=<ID=uce-5238_wj_3_333991,length=898>
##contig=<ID=uce-1533_wj_3_333991,length=1000>
##contig=<ID=uce-442_wj_3_333991,length=914>
##contig=<ID=uce-2546_wj_3_333991,length=377>
##contig=<ID=uce-5447_wj_3_333991,length=924>
##contig=<ID=uce-5038_wj_3_333991,length=376>
##contig=<ID=uce-4919_wj_3_333991,length=1237>
##contig=<ID=uce-5667_wj_3_333991,length=819>
##contig=<ID=uce-4116_wj_3_333991,length=417>
##contig=<ID=uce-5565_wj_3_333991,length=1013>
##contig=<ID=uce-613_wj_3_333991,length=585>
##contig=<ID=uce-3551_wj_3_333991,length=440>
##contig=<ID=uce-4743_wj_3_333991,length=219>
##contig=<ID=uce-4155_wj_3_333991,length=760>
##contig=<ID=uce-3925_wj_3_333991,length=676>
##contig=<ID=uce-5114_wj_3_333991,length=667>
##contig=<ID=uce-5889_wj_3_333991,length=915>
##contig=<ID=uce-8045_wj_3_333991,length=1249>
##contig=<ID=uce-4610_wj_3_333991,length=1150>
##contig=<ID=uce-4122_wj_3_333991,length=822>
##contig=<ID=uce-5035_wj_3_333991,length=381>
##contig=<ID=uce-3855_wj_3_333991,length=424>
##contig=<ID=uce-4980_wj_3_333991,length=465>
##contig=<ID=uce-4431_wj_3_333991,length=1146>
##contig=<ID=uce-1679_wj_3_333991,length=637>
##contig=<ID=uce-3486_wj_3_333991,length=544>
##contig=<ID=uce-6617_wj_3_333991,length=964>
##contig=<ID=uce-4442_wj_3_333991,length=769>
##contig=<ID=uce-2681_wj_3_333991,length=414>
##contig=<ID=uce-6550_wj_3_333991,length=1029>
##contig=<ID=uce-3629_wj_3_333991,length=566>
##contig=<ID=uce-730_wj_3_333991,length=416>
##contig=<ID=uce-4097_wj_3_333991,length=754>
##contig=<ID=uce-3421_wj_3_333991,length=1005>
##contig=<ID=uce-997_wj_3_333991,length=804>
##contig=<ID=uce-5541_wj_3_333991,length=378>
##contig=<ID=uce-762_wj_3_333991,length=570>
##contig=<ID=uce-547_wj_3_333991,length=553>
##contig=<ID=uce-1925_wj_3_333991,length=1013>
##contig=<ID=uce-3031_wj_3_333991,length=650>
##contig=<ID=uce-6286_wj_3_333991,length=527>
##contig=<ID=uce-5119_wj_3_333991,length=1148>
##contig=<ID=uce-2551_wj_3_333991,length=673>
##contig=<ID=uce-6195_wj_3_333991,length=900>
##contig=<ID=uce-4234_wj_3_333991,length=696>
##contig=<ID=uce-2355_wj_3_333991,length=827>
##contig=<ID=uce-2799_wj_3_333991,length=562>
##contig=<ID=uce-445_wj_3_333991,length=748>
##contig=<ID=uce-3825_wj_3_333991,length=482>
##contig=<ID=uce-6665_wj_3_333991,length=472>
##contig=<ID=uce-6327_wj_3_333991,length=475>
##contig=<ID=uce-3709_wj_3_333991,length=403>
##contig=<ID=uce-4102_wj_3_333991,length=492>
##contig=<ID=uce-1600_wj_3_333991,length=801>
##contig=<ID=uce-4248_wj_3_333991,length=447>
##contig=<ID=uce-1272_wj_3_333991,length=372>
##contig=<ID=uce-6241_wj_3_333991,length=843>
##contig=<ID=uce-3784_wj_3_333991,length=841>
##contig=<ID=uce-3287_wj_3_333991,length=1223>
##contig=<ID=uce-3406_wj_3_333991,length=905>
##contig=<ID=uce-7019_wj_3_333991,length=574>
##contig=<ID=uce-6778_wj_3_333991,length=404>
##contig=<ID=uce-3153_wj_3_333991,length=1099>
##contig=<ID=uce-3345_wj_3_333991,length=901>
##contig=<ID=uce-2676_wj_3_333991,length=726>
##contig=<ID=uce-2054_wj_3_333991,length=838>
##contig=<ID=uce-1162_wj_3_333991,length=794>
##contig=<ID=uce-4555_wj_3_333991,length=321>
##contig=<ID=uce-6_wj_3_333991,length=649>
##contig=<ID=uce-5357_wj_3_333991,length=719>
##contig=<ID=uce-4210_wj_3_333991,length=724>
##contig=<ID=uce-1122_wj_3_333991,length=338>
##contig=<ID=uce-3632_wj_3_333991,length=103>
##contig=<ID=uce-1263_wj_3_333991,length=651>
##contig=<ID=uce-7673_wj_3_333991,length=1150>
##contig=<ID=uce-6238_wj_3_333991,length=1134>
##contig=<ID=uce-2767_wj_3_333991,length=412>
##contig=<ID=uce-6256_wj_3_333991,length=600>
##contig=<ID=uce-3847_wj_3_333991,length=789>
##contig=<ID=uce-6242_wj_3_333991,length=693>
##contig=<ID=uce-2083_wj_3_333991,length=341>
##contig=<ID=uce-6820_wj_3_333991,length=163>
##contig=<ID=uce-2655_wj_3_333991,length=901>
##contig=<ID=uce-1043_wj_3_333991,length=1098>
##contig=<ID=uce-2507_wj_3_333991,length=661>
##contig=<ID=uce-5412_wj_3_333991,length=899>
##contig=<ID=uce-6830_wj_3_333991,length=547>
##contig=<ID=uce-4494_wj_3_333991,length=1120>
##contig=<ID=uce-5054_wj_3_333991,length=755>
##contig=<ID=uce-1366_wj_3_333991,length=971>
##contig=<ID=uce-930_wj_3_333991,length=1005>
##contig=<ID=uce-1629_wj_3_333991,length=742>
##contig=<ID=uce-2697_wj_3_333991,length=651>
##contig=<ID=uce-4005_wj_3_333991,length=628>
##contig=<ID=uce-5914_wj_3_333991,length=1037>
##contig=<ID=uce-1149_wj_3_333991,length=249>
##contig=<ID=uce-3666_wj_3_333991,length=154>
##contig=<ID=uce-2009_wj_3_333991,length=760>
##contig=<ID=uce-4348_wj_3_333991,length=765>
##contig=<ID=uce-4337_wj_3_333991,length=648>
##contig=<ID=uce-917_wj_3_333991,length=993>
##contig=<ID=uce-1582_wj_3_333991,length=776>
##contig=<ID=uce-1155_wj_3_333991,length=655>
##contig=<ID=uce-4831_wj_3_333991,length=497>
##contig=<ID=uce-3548_wj_3_333991,length=916>
##contig=<ID=uce-2287_wj_3_333991,length=1085>
##contig=<ID=uce-4386_wj_3_333991,length=665>
##contig=<ID=uce-813_wj_3_333991,length=498>
##contig=<ID=uce-3783_wj_3_333991,length=866>
##contig=<ID=uce-1706_wj_3_333991,length=968>
##contig=<ID=uce-1961_wj_3_333991,length=1171>
##contig=<ID=uce-3257_wj_3_333991,length=836>
##contig=<ID=uce-7266_wj_3_333991,length=673>
##contig=<ID=uce-7033_wj_3_333991,length=445>
##contig=<ID=uce-235_wj_3_333991,length=489>
##contig=<ID=uce-4923_wj_3_333991,length=497>
##contig=<ID=uce-5291_wj_3_333991,length=788>
##contig=<ID=uce-4525_wj_3_333991,length=1134>
##contig=<ID=uce-4895_wj_3_333991,length=1212>
##contig=<ID=uce-2926_wj_3_333991,length=683>
##contig=<ID=uce-5888_wj_3_333991,length=1099>
##contig=<ID=uce-3810_wj_3_333991,length=719>
##contig=<ID=uce-4990_wj_3_333991,length=472>
##contig=<ID=uce-6736_wj_3_333991,length=348>
##contig=<ID=uce-7801_wj_3_333991,length=1089>
##contig=<ID=uce-3927_wj_3_333991,length=669>
##contig=<ID=uce-1890_wj_3_333991,length=961>
##contig=<ID=uce-664_wj_3_333991,length=1011>
##contig=<ID=uce-7668_wj_3_333991,length=1089>
##contig=<ID=uce-2266_wj_3_333991,length=676>
##contig=<ID=uce-2416_wj_3_333991,length=859>
##contig=<ID=uce-201_wj_3_333991,length=280>
##contig=<ID=uce-4707_wj_3_333991,length=1122>
##contig=<ID=uce-6263_wj_3_333991,length=508>
##contig=<ID=uce-2421_wj_3_333991,length=444>
##contig=<ID=uce-2848_wj_3_333991,length=748>
##contig=<ID=uce-72_wj_3_333991,length=731>
##contig=<ID=uce-2104_wj_3_333991,length=1326>
##contig=<ID=uce-1298_wj_3_333991,length=621>
##contig=<ID=uce-3741_wj_3_333991,length=414>
##contig=<ID=uce-7164_wj_3_333991,length=1034>
##contig=<ID=uce-1457_wj_3_333991,length=782>
##contig=<ID=uce-5699_wj_3_333991,length=1127>
##contig=<ID=uce-5799_wj_3_333991,length=436>
##contig=<ID=uce-6016_wj_3_333991,length=490>
##contig=<ID=uce-6427_wj_3_333991,length=422>
##contig=<ID=uce-5735_wj_3_333991,length=707>
##contig=<ID=uce-3811_wj_3_333991,length=948>
##contig=<ID=uce-7473_wj_3_333991,length=888>
##contig=<ID=uce-1563_wj_3_333991,length=1141>
##contig=<ID=uce-826_wj_3_333991,length=702>
##contig=<ID=uce-7344_wj_3_333991,length=772>
##contig=<ID=uce-1107_wj_3_333991,length=1014>
##contig=<ID=uce-2155_wj_3_333991,length=268>
##contig=<ID=uce-6226_wj_3_333991,length=704>
##contig=<ID=uce-3640_wj_3_333991,length=286>
##contig=<ID=uce-490_wj_3_333991,length=575>
##contig=<ID=uce-6486_wj_3_333991,length=465>
##contig=<ID=uce-1913_wj_3_333991,length=652>
##contig=<ID=uce-2284_wj_3_333991,length=580>
##contig=<ID=uce-7069_wj_3_333991,length=1114>
##contig=<ID=uce-2423_wj_3_333991,length=459>
##contig=<ID=uce-7776_wj_3_333991,length=436>
##contig=<ID=uce-4014_wj_3_333991,length=451>
##contig=<ID=uce-6215_wj_3_333991,length=334>
##contig=<ID=uce-6943_wj_3_333991,length=731>
##contig=<ID=uce-3499_wj_3_333991,length=648>
##contig=<ID=uce-4696_wj_3_333991,length=674>
##contig=<ID=uce-7452_wj_3_333991,length=588>
##contig=<ID=uce-5963_wj_3_333991,length=584>
##contig=<ID=uce-2045_wj_3_333991,length=283>
##contig=<ID=uce-358_wj_3_333991,length=352>
##contig=<ID=uce-1653_wj_3_333991,length=588>
##contig=<ID=uce-192_wj_3_333991,length=254>
##contig=<ID=uce-415_wj_3_333991,length=1004>
##contig=<ID=uce-36_wj_3_333991,length=496>
##contig=<ID=uce-7844_wj_3_333991,length=1036>
##contig=<ID=uce-3303_wj_3_333991,length=578>
##contig=<ID=uce-7237_wj_3_333991,length=928>
##contig=<ID=uce-5700_wj_3_333991,length=916>
##contig=<ID=uce-548_wj_3_333991,length=922>
##contig=<ID=uce-4757_wj_3_333991,length=593>
##contig=<ID=uce-3804_wj_3_333991,length=467>
##contig=<ID=uce-6376_wj_3_333991,length=272>
##contig=<ID=uce-182_wj_3_333991,length=912>
##contig=<ID=uce-1630_wj_3_333991,length=852>
##contig=<ID=uce-7733_wj_3_333991,length=685>
##contig=<ID=uce-6074_wj_3_333991,length=924>
##contig=<ID=uce-7432_wj_3_333991,length=464>
##contig=<ID=uce-4988_wj_3_333991,length=712>
##contig=<ID=uce-3208_wj_3_333991,length=436>
##contig=<ID=uce-3488_wj_3_333991,length=518>
##contig=<ID=uce-5313_wj_3_333991,length=990>
##contig=<ID=uce-7823_wj_3_333991,length=836>
##contig=<ID=uce-211_wj_3_333991,length=1067>
##contig=<ID=uce-6391_wj_3_333991,length=610>
##contig=<ID=uce-4124_wj_3_333991,length=1049>
##contig=<ID=uce-6796_wj_3_333991,length=717>
##contig=<ID=uce-7638_wj_3_333991,length=251>
##contig=<ID=uce-1892_wj_3_333991,length=946>
##contig=<ID=uce-7062_wj_3_333991,length=519>
##contig=<ID=uce-6579_wj_3_333991,length=943>
##contig=<ID=uce-1733_wj_3_333991,length=660>
##contig=<ID=uce-459_wj_3_333991,length=407>
##contig=<ID=uce-3957_wj_3_333991,length=814>
##contig=<ID=uce-7633_wj_3_333991,length=450>
##contig=<ID=uce-161_wj_3_333991,length=168>
##contig=<ID=uce-1170_wj_3_333991,length=1074>
##contig=<ID=uce-6047_wj_3_333991,length=988>
##contig=<ID=uce-507_wj_3_333991,length=830>
##contig=<ID=uce-2356_wj_3_333991,length=697>
##contig=<ID=uce-5751_wj_3_333991,length=661>
##contig=<ID=uce-1188_wj_3_333991,length=652>
##contig=<ID=uce-848_wj_3_333991,length=513>
##contig=<ID=uce-2351_wj_3_333991,length=289>
##contig=<ID=uce-4312_wj_3_333991,length=866>
##contig=<ID=uce-1182_wj_3_333991,length=389>
##contig=<ID=uce-6920_wj_3_333991,length=721>
##contig=<ID=uce-3451_wj_3_333991,length=1155>
##contig=<ID=uce-6025_wj_3_333991,length=467>
##contig=<ID=uce-7002_wj_3_333991,length=665>
##contig=<ID=uce-4538_wj_3_333991,length=105>
##contig=<ID=uce-5839_wj_3_333991,length=318>
##contig=<ID=uce-7134_wj_3_333991,length=360>
##contig=<ID=uce-7024_wj_3_333991,length=949>
##contig=<ID=uce-4222_wj_3_333991,length=556>
##contig=<ID=uce-1598_wj_3_333991,length=139>
##contig=<ID=uce-7014_wj_3_333991,length=838>
##contig=<ID=uce-3455_wj_3_333991,length=1137>
##contig=<ID=uce-3181_wj_3_333991,length=737>
##contig=<ID=uce-6091_wj_3_333991,length=251>
##contig=<ID=uce-3483_wj_3_333991,length=262>
##contig=<ID=uce-342_wj_3_333991,length=461>
##contig=<ID=uce-6061_wj_3_333991,length=266>
##contig=<ID=uce-865_wj_3_333991,length=1283>
##contig=<ID=uce-4835_wj_3_333991,length=688>
##contig=<ID=uce-5579_wj_3_333991,length=582>
##contig=<ID=uce-4584_wj_3_333991,length=920>
##contig=<ID=uce-7662_wj_3_333991,length=380>
##contig=<ID=uce-1753_wj_3_333991,length=489>
##contig=<ID=uce-1084_wj_3_333991,length=447>
##contig=<ID=uce-6265_wj_3_333991,length=1061>
##contig=<ID=uce-698_wj_3_333991,length=707>
##contig=<ID=uce-6904_wj_3_333991,length=552>
##contig=<ID=uce-2220_wj_3_333991,length=563>
##contig=<ID=uce-5824_wj_3_333991,length=877>
##contig=<ID=uce-5399_wj_3_333991,length=406>
##contig=<ID=uce-4699_wj_3_333991,length=619>
##contig=<ID=uce-6702_wj_3_333991,length=691>
##contig=<ID=uce-6644_wj_3_333991,length=705>
##contig=<ID=uce-362_wj_3_333991,length=820>
##contig=<ID=uce-7990_wj_3_333991,length=420>
##contig=<ID=uce-7104_wj_3_333991,length=736>
##contig=<ID=uce-5652_wj_3_333991,length=564>
##contig=<ID=uce-2905_wj_3_333991,length=224>
##contig=<ID=uce-230_wj_3_333991,length=512>
##contig=<ID=uce-5553_wj_3_333991,length=690>
##contig=<ID=uce-5781_wj_3_333991,length=721>
##contig=<ID=uce-3193_wj_3_333991,length=1095>
##contig=<ID=uce-7283_wj_3_333991,length=974>
##contig=<ID=uce-6484_wj_3_333991,length=807>
##contig=<ID=uce-1135_wj_3_333991,length=1239>
##contig=<ID=uce-3539_wj_3_333991,length=658>
##contig=<ID=uce-4552_wj_3_333991,length=674>
##contig=<ID=uce-1183_wj_3_333991,length=955>
##contig=<ID=uce-124_wj_3_333991,length=875>
##contig=<ID=uce-780_wj_3_333991,length=888>
##contig=<ID=uce-7239_wj_3_333991,length=212>
##contig=<ID=uce-7508_wj_3_333991,length=371>
##contig=<ID=uce-2850_wj_3_333991,length=823>
##contig=<ID=uce-2086_wj_3_333991,length=586>
##contig=<ID=uce-7371_wj_3_333991,length=836>
##contig=<ID=uce-2856_wj_3_333991,length=589>
##contig=<ID=uce-4482_wj_3_333991,length=495>
##contig=<ID=uce-2255_wj_3_333991,length=992>
##contig=<ID=uce-6164_wj_3_333991,length=481>
##contig=<ID=uce-6034_wj_3_333991,length=717>
##contig=<ID=uce-2637_wj_3_333991,length=707>
##contig=<ID=uce-4908_wj_3_333991,length=779>
##contig=<ID=uce-2757_wj_3_333991,length=743>
##contig=<ID=uce-2911_wj_3_333991,length=1243>
##contig=<ID=uce-4729_wj_3_333991,length=538>
##contig=<ID=uce-4995_wj_3_333991,length=851>
##contig=<ID=uce-6995_wj_3_333991,length=638>
##contig=<ID=uce-2206_wj_3_333991,length=712>
##contig=<ID=uce-7008_wj_3_333991,length=227>
##contig=<ID=uce-178_wj_3_333991,length=800>
##contig=<ID=uce-3183_wj_3_333991,length=491>
##contig=<ID=uce-7648_wj_3_333991,length=412>
##contig=<ID=uce-1796_wj_3_333991,length=1009>
##contig=<ID=uce-919_wj_3_333991,length=942>
##contig=<ID=uce-943_wj_3_333991,length=658>
##contig=<ID=uce-4483_wj_3_333991,length=678>
##contig=<ID=uce-5223_wj_3_333991,length=611>
##contig=<ID=uce-2389_wj_3_333991,length=855>
##contig=<ID=uce-258_wj_3_333991,length=941>
##contig=<ID=uce-5752_wj_3_333991,length=371>
##contig=<ID=uce-2502_wj_3_333991,length=730>
##contig=<ID=uce-3788_wj_3_333991,length=533>
##contig=<ID=uce-753_wj_3_333991,length=236>
##contig=<ID=uce-3011_wj_3_333991,length=585>
##contig=<ID=uce-6072_wj_3_333991,length=970>
##contig=<ID=uce-3225_wj_3_333991,length=510>
##contig=<ID=uce-752_wj_3_333991,length=1091>
##contig=<ID=uce-4507_wj_3_333991,length=525>
##contig=<ID=uce-1556_wj_3_333991,length=1101>
##contig=<ID=uce-2910_wj_3_333991,length=624>
##contig=<ID=uce-3568_wj_3_333991,length=989>
##contig=<ID=uce-7686_wj_3_333991,length=249>
##contig=<ID=uce-4770_wj_3_333991,length=314>
##contig=<ID=uce-1692_wj_3_333991,length=899>
##contig=<ID=uce-6396_wj_3_333991,length=698>
##contig=<ID=uce-5204_wj_3_333991,length=340>
##contig=<ID=uce-4008_wj_3_333991,length=283>
##contig=<ID=uce-7459_wj_3_333991,length=617>
##contig=<ID=uce-4113_wj_3_333991,length=604>
##contig=<ID=uce-485_wj_3_333991,length=471>
##contig=<ID=uce-3065_wj_3_333991,length=880>
##contig=<ID=uce-3718_wj_3_333991,length=818>
##contig=<ID=uce-1357_wj_3_333991,length=1036>
##contig=<ID=uce-4136_wj_3_333991,length=684>
##contig=<ID=uce-2263_wj_3_333991,length=593>
##contig=<ID=uce-4739_wj_3_333991,length=706>
##contig=<ID=uce-7161_wj_3_333991,length=609>
##contig=<ID=uce-2510_wj_3_333991,length=618>
##contig=<ID=uce-3319_wj_3_333991,length=167>
##contig=<ID=uce-3746_wj_3_333991,length=1029>
##contig=<ID=uce-2587_wj_3_333991,length=767>
##contig=<ID=uce-4263_wj_3_333991,length=647>
##contig=<ID=uce-7965_wj_3_333991,length=817>
##contig=<ID=uce-7412_wj_3_333991,length=617>
##contig=<ID=uce-4574_wj_3_333991,length=927>
##contig=<ID=uce-4865_wj_3_333991,length=910>
##contig=<ID=uce-6147_wj_3_333991,length=368>
##contig=<ID=uce-1265_wj_3_333991,length=660>
##contig=<ID=uce-6189_wj_3_333991,length=914>
##contig=<ID=uce-1212_wj_3_333991,length=260>
##contig=<ID=uce-3656_wj_3_333991,length=944>
##contig=<ID=uce-2437_wj_3_333991,length=946>
##contig=<ID=uce-1920_wj_3_333991,length=784>
##contig=<ID=uce-3290_wj_3_333991,length=1174>
##contig=<ID=uce-2533_wj_3_333991,length=555>
##contig=<ID=uce-7665_wj_3_333991,length=901>
##contig=<ID=uce-6791_wj_3_333991,length=677>
##contig=<ID=uce-2563_wj_3_333991,length=937>
##contig=<ID=uce-3046_wj_3_333991,length=965>
##contig=<ID=uce-4278_wj_3_333991,length=477>
##contig=<ID=uce-913_wj_3_333991,length=455>
##contig=<ID=uce-3852_wj_3_333991,length=691>
##contig=<ID=uce-5392_wj_3_333991,length=640>
##contig=<ID=uce-2278_wj_3_333991,length=553>
##contig=<ID=uce-454_wj_3_333991,length=507>
##contig=<ID=uce-4090_wj_3_333991,length=642>
##contig=<ID=uce-1413_wj_3_333991,length=633>
##contig=<ID=uce-4832_wj_3_333991,length=932>
##contig=<ID=uce-3387_wj_3_333991,length=1013>
##contig=<ID=uce-2701_wj_3_333991,length=1000>
##contig=<ID=uce-1751_wj_3_333991,length=754>
##contig=<ID=uce-5322_wj_3_333991,length=729>
##contig=<ID=uce-7208_wj_3_333991,length=804>
##contig=<ID=uce-2345_wj_3_333991,length=773>
##contig=<ID=uce-6288_wj_3_333991,length=931>
##contig=<ID=uce-4678_wj_3_333991,length=925>
##contig=<ID=uce-6629_wj_3_333991,length=540>
##contig=<ID=uce-7347_wj_3_333991,length=256>
##contig=<ID=uce-2994_wj_3_333991,length=783>
##contig=<ID=uce-4910_wj_3_333991,length=900>
##contig=<ID=uce-1297_wj_3_333991,length=633>
##contig=<ID=uce-4187_wj_3_333991,length=454>
##contig=<ID=uce-4202_wj_3_333991,length=930>
##contig=<ID=uce-4646_wj_3_333991,length=966>
##contig=<ID=uce-2733_wj_3_333991,length=924>
##contig=<ID=uce-6519_wj_3_333991,length=749>
##contig=<ID=uce-6758_wj_3_333991,length=808>
##contig=<ID=uce-6262_wj_3_333991,length=818>
##contig=<ID=uce-10_wj_3_333991,length=230>
##contig=<ID=uce-1485_wj_3_333991,length=678>
##contig=<ID=uce-6357_wj_3_333991,length=206>
##contig=<ID=uce-6789_wj_3_333991,length=833>
##contig=<ID=uce-6196_wj_3_333991,length=950>
##contig=<ID=uce-794_wj_3_333991,length=1037>
##contig=<ID=uce-4732_wj_3_333991,length=798>
##contig=<ID=uce-2534_wj_3_333991,length=689>
##contig=<ID=uce-5290_wj_3_333991,length=891>
##contig=<ID=uce-2176_wj_3_333991,length=970>
##contig=<ID=uce-2606_wj_3_333991,length=196>
##contig=<ID=uce-7917_wj_3_333991,length=444>
##contig=<ID=uce-4151_wj_3_333991,length=686>
##contig=<ID=uce-6576_wj_3_333991,length=784>
##contig=<ID=uce-1204_wj_3_333991,length=663>
##contig=<ID=uce-800_wj_3_333991,length=696>
##contig=<ID=uce-4295_wj_3_333991,length=882>
##contig=<ID=uce-4632_wj_3_333991,length=729>
##contig=<ID=uce-7813_wj_3_333991,length=366>
##contig=<ID=uce-253_wj_3_333991,length=512>
##contig=<ID=uce-94_wj_3_333991,length=695>
##contig=<ID=uce-6363_wj_3_333991,length=795>
##contig=<ID=uce-2156_wj_3_333991,length=953>
##contig=<ID=uce-279_wj_3_333991,length=856>
##contig=<ID=uce-2365_wj_3_333991,length=381>
##contig=<ID=uce-5777_wj_3_333991,length=1155>
##contig=<ID=uce-3550_wj_3_333991,length=405>
##contig=<ID=uce-7724_wj_3_333991,length=813>
##contig=<ID=uce-417_wj_3_333991,length=946>
##contig=<ID=uce-3481_wj_3_333991,length=783>
##contig=<ID=uce-6734_wj_3_333991,length=526>
##contig=<ID=uce-968_wj_3_333991,length=935>
##contig=<ID=uce-2687_wj_3_333991,length=780>
##contig=<ID=uce-34_wj_3_333991,length=611>
##contig=<ID=uce-2599_wj_3_333991,length=618>
##contig=<ID=uce-3994_wj_3_333991,length=414>
##contig=<ID=uce-3842_wj_3_333991,length=586>
##contig=<ID=uce-3378_wj_3_333991,length=728>
##contig=<ID=uce-3114_wj_3_333991,length=907>
##contig=<ID=uce-6017_wj_3_333991,length=899>
##contig=<ID=uce-1660_wj_3_333991,length=1111>
##contig=<ID=uce-2415_wj_3_333991,length=985>
##contig=<ID=uce-7510_wj_3_333991,length=1159>
##contig=<ID=uce-1374_wj_3_333991,length=731>
##contig=<ID=uce-1120_wj_3_333991,length=599>
##contig=<ID=uce-845_wj_3_333991,length=337>
##contig=<ID=uce-6739_wj_3_333991,length=455>
##contig=<ID=uce-2033_wj_3_333991,length=559>
##contig=<ID=uce-4070_wj_3_333991,length=712>
##contig=<ID=uce-2157_wj_3_333991,length=581>
##contig=<ID=uce-7713_wj_3_333991,length=371>
##contig=<ID=uce-3353_wj_3_333991,length=1065>
##contig=<ID=uce-5811_wj_3_333991,length=715>
##contig=<ID=uce-7863_wj_3_333991,length=323>
##contig=<ID=uce-629_wj_3_333991,length=474>
##contig=<ID=uce-4550_wj_3_333991,length=718>
##contig=<ID=uce-3291_wj_3_333991,length=719>
##contig=<ID=uce-6232_wj_3_333991,length=546>
##contig=<ID=uce-1783_wj_3_333991,length=998>
##contig=<ID=uce-5144_wj_3_333991,length=582>
##contig=<ID=uce-3906_wj_3_333991,length=407>
##contig=<ID=uce-6763_wj_3_333991,length=932>
##contig=<ID=uce-686_wj_3_333991,length=745>
##contig=<ID=uce-4061_wj_3_333991,length=1010>
##contig=<ID=uce-574_wj_3_333991,length=828>
##contig=<ID=uce-4769_wj_3_333991,length=1059>
##contig=<ID=uce-1068_wj_3_333991,length=893>
##contig=<ID=uce-298_wj_3_333991,length=895>
##contig=<ID=uce-5109_wj_3_333991,length=651>
##contig=<ID=uce-2380_wj_3_333991,length=163>
##contig=<ID=uce-3174_wj_3_333991,length=1101>
##contig=<ID=uce-3273_wj_3_333991,length=844>
##contig=<ID=uce-3074_wj_3_333991,length=216>
##contig=<ID=uce-5402_wj_3_333991,length=943>
##contig=<ID=uce-939_wj_3_333991,length=775>
##contig=<ID=uce-1172_wj_3_333991,length=1234>
##contig=<ID=uce-760_wj_3_333991,length=1005>
##contig=<ID=uce-460_wj_3_333991,length=886>
##contig=<ID=uce-2708_wj_3_333991,length=1118>
##contig=<ID=uce-665_wj_3_333991,length=1010>
##contig=<ID=uce-7563_wj_3_333991,length=712>
##contig=<ID=uce-6896_wj_3_333991,length=676>
##contig=<ID=uce-2432_wj_3_333991,length=965>
##contig=<ID=uce-5972_wj_3_333991,length=784>
##contig=<ID=uce-3547_wj_3_333991,length=849>
##contig=<ID=uce-2592_wj_3_333991,length=945>
##contig=<ID=uce-610_wj_3_333991,length=741>
##contig=<ID=uce-3937_wj_3_333991,length=731>
##contig=<ID=uce-5269_wj_3_333991,length=628>
##contig=<ID=uce-5849_wj_3_333991,length=1179>
##contig=<ID=uce-7294_wj_3_333991,length=393>
##contig=<ID=uce-6551_wj_3_333991,length=564>
##contig=<ID=uce-1895_wj_3_333991,length=778>
##contig=<ID=uce-6259_wj_3_333991,length=570>
##contig=<ID=uce-3332_wj_3_333991,length=329>
##contig=<ID=uce-3312_wj_3_333991,length=1075>
##contig=<ID=uce-418_wj_3_333991,length=769>
##contig=<ID=uce-2052_wj_3_333991,length=745>
##contig=<ID=uce-278_wj_3_333991,length=634>
##contig=<ID=uce-5095_wj_3_333991,length=666>
##contig=<ID=uce-7977_wj_3_333991,length=527>
##contig=<ID=uce-6622_wj_3_333991,length=391>
##contig=<ID=uce-5659_wj_3_333991,length=838>
##contig=<ID=uce-1993_wj_3_333991,length=240>
##contig=<ID=uce-6313_wj_3_333991,length=348>
##contig=<ID=uce-7550_wj_3_333991,length=558>
##contig=<ID=uce-1285_wj_3_333991,length=886>
##contig=<ID=uce-4128_wj_3_333991,length=678>
##contig=<ID=uce-3213_wj_3_333991,length=815>
##contig=<ID=uce-294_wj_3_333991,length=533>
##contig=<ID=uce-5288_wj_3_333991,length=1112>
##contig=<ID=uce-7792_wj_3_333991,length=285>
##contig=<ID=uce-1800_wj_3_333991,length=1144>
##contig=<ID=uce-5759_wj_3_333991,length=634>
##contig=<ID=uce-6833_wj_3_333991,length=255>
##contig=<ID=uce-827_wj_3_333991,length=461>
##contig=<ID=uce-23_wj_3_333991,length=807>
##contig=<ID=uce-7497_wj_3_333991,length=306>
##contig=<ID=uce-541_wj_3_333991,length=980>
##contig=<ID=uce-6096_wj_3_333991,length=380>
##contig=<ID=uce-4927_wj_3_333991,length=652>
##contig=<ID=uce-2209_wj_3_333991,length=837>
##contig=<ID=uce-6138_wj_3_333991,length=826>
##contig=<ID=uce-1652_wj_3_333991,length=824>
##contig=<ID=uce-3926_wj_3_333991,length=1039>
##contig=<ID=uce-3943_wj_3_333991,length=829>
##contig=<ID=uce-5518_wj_3_333991,length=315>
##contig=<ID=uce-4237_wj_3_333991,length=971>
##contig=<ID=uce-761_wj_3_333991,length=802>
##contig=<ID=uce-1134_wj_3_333991,length=740>
##contig=<ID=uce-3860_wj_3_333991,length=1060>
##contig=<ID=uce-2923_wj_3_333991,length=746>
##contig=<ID=uce-5901_wj_3_333991,length=791>
##contig=<ID=uce-6522_wj_3_333991,length=652>
##contig=<ID=uce-3911_wj_3_333991,length=582>
##contig=<ID=uce-1453_wj_3_333991,length=719>
##contig=<ID=uce-2973_wj_3_333991,length=747>
##contig=<ID=uce-2276_wj_3_333991,length=737>
##contig=<ID=uce-8006_wj_3_333991,length=518>
##contig=<ID=uce-5107_wj_3_333991,length=879>
##contig=<ID=uce-4935_wj_3_333991,length=1067>
##contig=<ID=uce-2438_wj_3_333991,length=569>
##contig=<ID=uce-3807_wj_3_333991,length=404>
##contig=<ID=uce-853_wj_3_333991,length=1006>
##contig=<ID=uce-3654_wj_3_333991,length=625>
##contig=<ID=uce-4410_wj_3_333991,length=607>
##contig=<ID=uce-5734_wj_3_333991,length=543>
##contig=<ID=uce-7214_wj_3_333991,length=775>
##contig=<ID=uce-3383_wj_3_333991,length=877>
##contig=<ID=uce-7843_wj_3_333991,length=632>
##contig=<ID=uce-7091_wj_3_333991,length=595>
##contig=<ID=uce-568_wj_3_333991,length=251>
##contig=<ID=uce-3998_wj_3_333991,length=650>
##contig=<ID=uce-2924_wj_3_333991,length=411>
##contig=<ID=uce-220_wj_3_333991,length=850>
##contig=<ID=uce-6317_wj_3_333991,length=767>
##contig=<ID=uce-234_wj_3_333991,length=880>
##contig=<ID=uce-6654_wj_3_333991,length=1073>
##contig=<ID=uce-1420_wj_3_333991,length=854>
##contig=<ID=uce-6988_wj_3_333991,length=902>
##contig=<ID=uce-6316_wj_3_333991,length=864>
##contig=<ID=uce-589_wj_3_333991,length=540>
##contig=<ID=uce-3454_wj_3_333991,length=394>
##contig=<ID=uce-690_wj_3_333991,length=851>
##contig=<ID=uce-6957_wj_3_333991,length=655>
##contig=<ID=uce-4286_wj_3_333991,length=762>
##contig=<ID=uce-6167_wj_3_333991,length=569>
##contig=<ID=uce-7753_wj_3_333991,length=815>
##contig=<ID=uce-3695_wj_3_333991,length=988>
##contig=<ID=uce-3126_wj_3_333991,length=582>
##contig=<ID=uce-7242_wj_3_333991,length=810>
##contig=<ID=uce-5275_wj_3_333991,length=604>
##contig=<ID=uce-3_wj_3_333991,length=714>
##contig=<ID=uce-2476_wj_3_333991,length=832>
##contig=<ID=uce-3079_wj_3_333991,length=562>
##contig=<ID=uce-5097_wj_3_333991,length=809>
##contig=<ID=uce-1300_wj_3_333991,length=670>
##contig=<ID=uce-7427_wj_3_333991,length=757>
##contig=<ID=uce-5532_wj_3_333991,length=1036>
##contig=<ID=uce-1018_wj_3_333991,length=948>
##contig=<ID=uce-1746_wj_3_333991,length=752>
##contig=<ID=uce-711_wj_3_333991,length=255>
##contig=<ID=uce-7221_wj_3_333991,length=325>
##contig=<ID=uce-7474_wj_3_333991,length=947>
##contig=<ID=uce-1558_wj_3_333991,length=621>
##contig=<ID=uce-3570_wj_3_333991,length=766>
##contig=<ID=uce-4081_wj_3_333991,length=251>
##contig=<ID=uce-1277_wj_3_333991,length=938>
##contig=<ID=uce-195_wj_3_333991,length=809>
##contig=<ID=uce-3857_wj_3_333991,length=830>
##contig=<ID=uce-3543_wj_3_333991,length=357>
##contig=<ID=uce-54_wj_3_333991,length=1044>
##contig=<ID=uce-6568_wj_3_333991,length=924>
##contig=<ID=uce-540_wj_3_333991,length=734>
##contig=<ID=uce-4417_wj_3_333991,length=357>
##contig=<ID=uce-3968_wj_3_333991,length=344>
##contig=<ID=uce-5228_wj_3_333991,length=795>
##contig=<ID=uce-7611_wj_3_333991,length=799>
##contig=<ID=uce-7946_wj_3_333991,length=650>
##contig=<ID=uce-3009_wj_3_333991,length=273>
##contig=<ID=uce-4106_wj_3_333991,length=616>
##contig=<ID=uce-990_wj_3_333991,length=1022>
##contig=<ID=uce-5680_wj_3_333991,length=379>
##contig=<ID=uce-4033_wj_3_333991,length=651>
##contig=<ID=uce-6440_wj_3_333991,length=829>
##contig=<ID=uce-7197_wj_3_333991,length=779>
##contig=<ID=uce-5261_wj_3_333991,length=947>
##contig=<ID=uce-4384_wj_3_333991,length=695>
##contig=<ID=uce-6125_wj_3_333991,length=836>
##contig=<ID=uce-6430_wj_3_333991,length=316>
##contig=<ID=uce-4992_wj_3_333991,length=722>
##contig=<ID=uce-743_wj_3_333991,length=557>
##contig=<ID=uce-7991_wj_3_333991,length=1089>
##contig=<ID=uce-1383_wj_3_333991,length=1076>
##contig=<ID=uce-754_wj_3_333991,length=1116>
##contig=<ID=uce-1988_wj_3_333991,length=1004>
##contig=<ID=uce-7583_wj_3_333991,length=849>
##contig=<ID=uce-7351_wj_3_333991,length=678>
##contig=<ID=uce-4978_wj_3_333991,length=1007>
##contig=<ID=uce-784_wj_3_333991,length=555>
##contig=<ID=uce-2690_wj_3_333991,length=876>
##contig=<ID=uce-2628_wj_3_333991,length=371>
##contig=<ID=uce-3862_wj_3_333991,length=870>
##contig=<ID=uce-3059_wj_3_333991,length=863>
##contig=<ID=uce-76_wj_3_333991,length=628>
##contig=<ID=uce-2844_wj_3_333991,length=314>
##contig=<ID=uce-6176_wj_3_333991,length=609>
##contig=<ID=uce-3476_wj_3_333991,length=886>
##contig=<ID=uce-7109_wj_3_333991,length=535>
##contig=<ID=uce-4026_wj_3_333991,length=500>
##contig=<ID=uce-3757_wj_3_333991,length=798>
##contig=<ID=uce-5251_wj_3_333991,length=1130>
##contig=<ID=uce-1965_wj_3_333991,length=791>
##contig=<ID=uce-5584_wj_3_333991,length=594>
##contig=<ID=uce-1662_wj_3_333991,length=522>
##contig=<ID=uce-7167_wj_3_333991,length=496>
##contig=<ID=uce-823_wj_3_333991,length=826>
##contig=<ID=uce-6121_wj_3_333991,length=1055>
##contig=<ID=uce-6517_wj_3_333991,length=851>
##contig=<ID=uce-1055_wj_3_333991,length=963>
##contig=<ID=uce-7929_wj_3_333991,length=454>
##contig=<ID=uce-718_wj_3_333991,length=698>
##contig=<ID=uce-6931_wj_3_333991,length=1099>
##contig=<ID=uce-1424_wj_3_333991,length=877>
##contig=<ID=uce-3683_wj_3_333991,length=526>
##contig=<ID=uce-7314_wj_3_333991,length=1181>
##contig=<ID=uce-6940_wj_3_333991,length=990>
##contig=<ID=uce-2331_wj_3_333991,length=743>
##contig=<ID=uce-3316_wj_3_333991,length=944>
##contig=<ID=uce-4317_wj_3_333991,length=109>
##contig=<ID=uce-7962_wj_3_333991,length=392>
##contig=<ID=uce-6723_wj_3_333991,length=742>
##contig=<ID=uce-3241_wj_3_333991,length=164>
##contig=<ID=uce-2387_wj_3_333991,length=972>
##contig=<ID=uce-2256_wj_3_333991,length=760>
##contig=<ID=uce-6910_wj_3_333991,length=1175>
##contig=<ID=uce-6565_wj_3_333991,length=934>
##contig=<ID=uce-5916_wj_3_333991,length=995>
##contig=<ID=uce-223_wj_3_333991,length=595>
##contig=<ID=uce-1081_wj_3_333991,length=844>
##contig=<ID=uce-5319_wj_3_333991,length=570>
##contig=<ID=uce-3095_wj_3_333991,length=251>
##contig=<ID=uce-7144_wj_3_333991,length=840>
##contig=<ID=uce-2198_wj_3_333991,length=719>
##contig=<ID=uce-2868_wj_3_333991,length=813>
##contig=<ID=uce-3117_wj_3_333991,length=699>
##contig=<ID=uce-6082_wj_3_333991,length=567>
##contig=<ID=uce-6913_wj_3_333991,length=752>
##contig=<ID=uce-1590_wj_3_333991,length=461>
##contig=<ID=uce-6448_wj_3_333991,length=968>
##contig=<ID=uce-2248_wj_3_333991,length=942>
##contig=<ID=uce-583_wj_3_333991,length=808>
##contig=<ID=uce-7244_wj_3_333991,length=606>
##contig=<ID=uce-5162_wj_3_333991,length=287>
##contig=<ID=uce-4327_wj_3_333991,length=1047>
##contig=<ID=uce-5766_wj_3_333991,length=775>
##contig=<ID=uce-5997_wj_3_333991,length=475>
##contig=<ID=uce-675_wj_3_333991,length=683>
##contig=<ID=uce-1093_wj_3_333991,length=857>
##contig=<ID=uce-7646_wj_3_333991,length=598>
##contig=<ID=uce-5125_wj_3_333991,length=574>
##contig=<ID=uce-4363_wj_3_333991,length=372>
##contig=<ID=uce-590_wj_3_333991,length=924>
##contig=<ID=uce-7596_wj_3_333991,length=762>
##contig=<ID=uce-849_wj_3_333991,length=807>
##contig=<ID=uce-1707_wj_3_333991,length=285>
##contig=<ID=uce-426_wj_3_333991,length=612>
##contig=<ID=uce-3733_wj_3_333991,length=567>
##contig=<ID=uce-2541_wj_3_333991,length=868>
##contig=<ID=uce-2794_wj_3_333991,length=648>
##contig=<ID=uce-4592_wj_3_333991,length=847>
##contig=<ID=uce-1467_wj_3_333991,length=163>
##contig=<ID=uce-1394_wj_3_333991,length=507>
##contig=<ID=uce-1490_wj_3_333991,length=555>
##contig=<ID=uce-4096_wj_3_333991,length=573>
##contig=<ID=uce-242_wj_3_333991,length=678>
##contig=<ID=uce-3466_wj_3_333991,length=987>
##contig=<ID=uce-3394_wj_3_333991,length=1007>
##contig=<ID=uce-5372_wj_3_333991,length=967>
##contig=<ID=uce-3573_wj_3_333991,length=752>
##contig=<ID=uce-3786_wj_3_333991,length=1088>
##contig=<ID=uce-2040_wj_3_333991,length=1335>
##contig=<ID=uce-570_wj_3_333991,length=163>
##contig=<ID=uce-5198_wj_3_333991,length=903>
##contig=<ID=uce-299_wj_3_333991,length=342>
##contig=<ID=uce-2853_wj_3_333991,length=1017>
##contig=<ID=uce-3917_wj_3_333991,length=599>
##contig=<ID=uce-4485_wj_3_333991,length=572>
##contig=<ID=uce-3583_wj_3_333991,length=739>
##contig=<ID=uce-4695_wj_3_333991,length=480>
##contig=<ID=uce-1576_wj_3_333991,length=1372>
##contig=<ID=uce-1685_wj_3_333991,length=665>
##contig=<ID=uce-7623_wj_3_333991,length=108>
##contig=<ID=uce-3238_wj_3_333991,length=879>
##contig=<ID=uce-1775_wj_3_333991,length=912>
##contig=<ID=uce-7912_wj_3_333991,length=908>
##contig=<ID=uce-729_wj_3_333991,length=850>
##contig=<ID=uce-1133_wj_3_333991,length=777>
##contig=<ID=uce-4082_wj_3_333991,length=628>
##contig=<ID=uce-4172_wj_3_333991,length=406>
##contig=<ID=uce-6805_wj_3_333991,length=748>
##contig=<ID=uce-5880_wj_3_333991,length=563>
##contig=<ID=uce-7994_wj_3_333991,length=417>
##contig=<ID=uce-7983_wj_3_333991,length=804>
##contig=<ID=uce-5032_wj_3_333991,length=564>
##contig=<ID=uce-3359_wj_3_333991,length=821>
##contig=<ID=uce-7628_wj_3_333991,length=940>
##contig=<ID=uce-1822_wj_3_333991,length=908>
##contig=<ID=uce-681_wj_3_333991,length=812>
##contig=<ID=uce-2261_wj_3_333991,length=795>
##contig=<ID=uce-2194_wj_3_333991,length=541>
##contig=<ID=uce-2582_wj_3_333991,length=386>
##contig=<ID=uce-3975_wj_3_333991,length=544>
##contig=<ID=uce-2023_wj_3_333991,length=843>
##contig=<ID=uce-5832_wj_3_333991,length=570>
##contig=<ID=uce-3750_wj_3_333991,length=314>
##contig=<ID=uce-7783_wj_3_333991,length=970>
##contig=<ID=uce-6398_wj_3_333991,length=378>
##contig=<ID=uce-6054_wj_3_333991,length=796>
##contig=<ID=uce-7004_wj_3_333991,length=877>
##contig=<ID=uce-1569_wj_3_333991,length=172>
##contig=<ID=uce-7527_wj_3_333991,length=858>
##contig=<ID=uce-7930_wj_3_333991,length=475>
##contig=<ID=uce-1393_wj_3_333991,length=576>
##contig=<ID=uce-3252_wj_3_333991,length=439>
##contig=<ID=uce-7782_wj_3_333991,length=650>
##contig=<ID=uce-6252_wj_3_333991,length=679>
##contig=<ID=uce-4652_wj_3_333991,length=547>
##contig=<ID=uce-1932_wj_3_333991,length=843>
##contig=<ID=uce-3564_wj_3_333991,length=570>
##contig=<ID=uce-5825_wj_3_333991,length=857>
##contig=<ID=uce-7507_wj_3_333991,length=1042>
##contig=<ID=uce-6942_wj_3_333991,length=912>
##contig=<ID=uce-4171_wj_3_333991,length=781>
##contig=<ID=uce-6949_wj_3_333991,length=429>
##contig=<ID=uce-1568_wj_3_333991,length=531>
##contig=<ID=uce-6633_wj_3_333991,length=1021>
##contig=<ID=uce-5263_wj_3_333991,length=588>
##contig=<ID=uce-6212_wj_3_333991,length=564>
##contig=<ID=uce-2183_wj_3_333991,length=914>
##contig=<ID=uce-4818_wj_3_333991,length=862>
##contig=<ID=uce-5435_wj_3_333991,length=412>
##contig=<ID=uce-5489_wj_3_333991,length=889>
##contig=<ID=uce-2674_wj_3_333991,length=831>
##contig=<ID=uce-5690_wj_3_333991,length=749>
##contig=<ID=uce-43_wj_3_333991,length=347>
##contig=<ID=uce-2361_wj_3_333991,length=999>
##contig=<ID=uce-4762_wj_3_333991,length=379>
##contig=<ID=uce-213_wj_3_333991,length=577>
##contig=<ID=uce-5947_wj_3_333991,length=1085>
##contig=<ID=uce-7319_wj_3_333991,length=194>
##contig=<ID=uce-4473_wj_3_333991,length=615>
##contig=<ID=uce-7694_wj_3_333991,length=642>
##contig=<ID=uce-4183_wj_3_333991,length=1032>
##contig=<ID=uce-4862_wj_3_333991,length=518>
##contig=<ID=uce-7286_wj_3_333991,length=232>
##contig=<ID=uce-4083_wj_3_333991,length=791>
##contig=<ID=uce-65_wj_3_333991,length=873>
##contig=<ID=uce-5566_wj_3_333991,length=902>
##contig=<ID=uce-3989_wj_3_333991,length=971>
##contig=<ID=uce-2068_wj_3_333991,length=752>
##contig=<ID=uce-987_wj_3_333991,length=983>
##contig=<ID=uce-1038_wj_3_333991,length=907>
##contig=<ID=uce-2118_wj_3_333991,length=495>
##contig=<ID=uce-7608_wj_3_333991,length=436>
##contig=<ID=uce-4022_wj_3_333991,length=345>
##contig=<ID=uce-6437_wj_3_333991,length=1046>
##contig=<ID=uce-4742_wj_3_333991,length=906>
##contig=<ID=uce-111_wj_3_333991,length=657>
##contig=<ID=uce-3054_wj_3_333991,length=1155>
##contig=<ID=uce-4519_wj_3_333991,length=726>
##contig=<ID=uce-1225_wj_3_333991,length=587>
##contig=<ID=uce-2809_wj_3_333991,length=652>
##contig=<ID=uce-3675_wj_3_333991,length=813>
##contig=<ID=uce-6501_wj_3_333991,length=164>
##contig=<ID=uce-1305_wj_3_333991,length=847>
##contig=<ID=uce-3366_wj_3_333991,length=703>
##contig=<ID=uce-255_wj_3_333991,length=528>
##contig=<ID=uce-2152_wj_3_333991,length=778>
##contig=<ID=uce-3083_wj_3_333991,length=685>
##contig=<ID=uce-1967_wj_3_333991,length=155>
##contig=<ID=uce-6031_wj_3_333991,length=759>
##contig=<ID=uce-7607_wj_3_333991,length=769>
##contig=<ID=uce-3306_wj_3_333991,length=962>
##contig=<ID=uce-1314_wj_3_333991,length=891>
##contig=<ID=uce-7581_wj_3_333991,length=421>
##contig=<ID=uce-6444_wj_3_333991,length=668>
##contig=<ID=uce-1450_wj_3_333991,length=464>
##contig=<ID=uce-7741_wj_3_333991,length=665>
##contig=<ID=uce-1217_wj_3_333991,length=832>
##contig=<ID=uce-6696_wj_3_333991,length=872>
##contig=<ID=uce-5031_wj_3_333991,length=575>
##contig=<ID=uce-5210_wj_3_333991,length=1016>
##contig=<ID=uce-7831_wj_3_333991,length=607>
##contig=<ID=uce-3294_wj_3_333991,length=765>
##contig=<ID=uce-6280_wj_3_333991,length=628>
##contig=<ID=uce-3715_wj_3_333991,length=347>
##contig=<ID=uce-492_wj_3_333991,length=992>
##contig=<ID=uce-3633_wj_3_333991,length=975>
##contig=<ID=uce-7210_wj_3_333991,length=596>
##contig=<ID=uce-5176_wj_3_333991,length=883>
##contig=<ID=uce-1173_wj_3_333991,length=970>
##contig=<ID=uce-6080_wj_3_333991,length=842>
##contig=<ID=uce-398_wj_3_333991,length=872>
##contig=<ID=uce-1177_wj_3_333991,length=961>
##contig=<ID=uce-2558_wj_3_333991,length=374>
##contig=<ID=uce-3169_wj_3_333991,length=213>
##contig=<ID=uce-4854_wj_3_333991,length=207>
##contig=<ID=uce-1603_wj_3_333991,length=634>
##contig=<ID=uce-5758_wj_3_333991,length=1015>
##contig=<ID=uce-3871_wj_3_333991,length=1031>
##contig=<ID=uce-6457_wj_3_333991,length=490>
##contig=<ID=uce-3764_wj_3_333991,length=334>
##contig=<ID=uce-4839_wj_3_333991,length=682>
##contig=<ID=uce-6133_wj_3_333991,length=458>
##contig=<ID=uce-7729_wj_3_333991,length=990>
##contig=<ID=uce-5980_wj_3_333991,length=987>
##contig=<ID=uce-8002_wj_3_333991,length=208>
##contig=<ID=uce-3462_wj_3_333991,length=808>
##contig=<ID=uce-5906_wj_3_333991,length=675>
##contig=<ID=uce-5118_wj_3_333991,length=824>
##contig=<ID=uce-940_wj_3_333991,length=1041>
##contig=<ID=uce-5932_wj_3_333991,length=1107>
##contig=<ID=uce-5132_wj_3_333991,length=632>
##contig=<ID=uce-6859_wj_3_333991,length=737>
##contig=<ID=uce-1251_wj_3_333991,length=345>
##contig=<ID=uce-4479_wj_3_333991,length=773>
##contig=<ID=uce-3909_wj_3_333991,length=113>
##contig=<ID=uce-5019_wj_3_333991,length=747>
##contig=<ID=uce-6351_wj_3_333991,length=888>
##contig=<ID=uce-5129_wj_3_333991,length=943>
##contig=<ID=uce-6890_wj_3_333991,length=882>
##contig=<ID=uce-5530_wj_3_333991,length=629>
##contig=<ID=uce-5480_wj_3_333991,length=213>
##contig=<ID=uce-1501_wj_3_333991,length=549>
##contig=<ID=uce-4716_wj_3_333991,length=1091>
##contig=<ID=uce-777_wj_3_333991,length=666>
##contig=<ID=uce-4345_wj_3_333991,length=1034>
##contig=<ID=uce-5640_wj_3_333991,length=1174>
##contig=<ID=uce-6824_wj_3_333991,length=503>
##contig=<ID=uce-6977_wj_3_333991,length=412>
##contig=<ID=uce-6684_wj_3_333991,length=970>
##contig=<ID=uce-2250_wj_3_333991,length=737>
##contig=<ID=uce-7748_wj_3_333991,length=963>
##contig=<ID=uce-7540_wj_3_333991,length=779>
##contig=<ID=uce-406_wj_3_333991,length=967>
##contig=<ID=uce-898_wj_3_333991,length=851>
##contig=<ID=uce-7446_wj_3_333991,length=394>
##contig=<ID=uce-3655_wj_3_333991,length=1169>
##contig=<ID=uce-1769_wj_3_333991,length=495>
##contig=<ID=uce-5786_wj_3_333991,length=391>
##contig=<ID=uce-3988_wj_3_333991,length=426>
##contig=<ID=uce-3050_wj_3_333991,length=1017>
##contig=<ID=uce-7267_wj_3_333991,length=385>
##contig=<ID=uce-1982_wj_3_333991,length=307>
##contig=<ID=uce-2488_wj_3_333991,length=1175>
##contig=<ID=uce-3062_wj_3_333991,length=220>
##contig=<ID=uce-5426_wj_3_333991,length=705>
##contig=<ID=uce-5410_wj_3_333991,length=940>
##contig=<ID=uce-1810_wj_3_333991,length=947>
##contig=<ID=uce-3605_wj_3_333991,length=844>
##contig=<ID=uce-889_wj_3_333991,length=1025>
##contig=<ID=uce-4790_wj_3_333991,length=537>
##contig=<ID=uce-3586_wj_3_333991,length=1053>
##contig=<ID=uce-2303_wj_3_333991,length=856>
##contig=<ID=uce-5600_wj_3_333991,length=577>
##contig=<ID=uce-6454_wj_3_333991,length=921>
##contig=<ID=uce-7735_wj_3_333991,length=564>
##contig=<ID=uce-5401_wj_3_333991,length=817>
##contig=<ID=uce-4117_wj_3_333991,length=943>
##contig=<ID=uce-2288_wj_3_333991,length=885>
##contig=<ID=uce-7035_wj_3_333991,length=436>
##contig=<ID=uce-972_wj_3_333991,length=788>
##contig=<ID=uce-1928_wj_3_333991,length=922>
##contig=<ID=uce-3879_wj_3_333991,length=961>
##contig=<ID=uce-4_wj_3_333991,length=1029>
##contig=<ID=uce-3758_wj_3_333991,length=140>
##contig=<ID=uce-604_wj_3_333991,length=386>
##contig=<ID=uce-546_wj_3_333991,length=882>
##contig=<ID=uce-3150_wj_3_333991,length=952>
##contig=<ID=uce-314_wj_3_333991,length=488>
##contig=<ID=uce-3030_wj_3_333991,length=581>
##contig=<ID=uce-2784_wj_3_333991,length=927>
##contig=<ID=uce-2379_wj_3_333991,length=773>
##contig=<ID=uce-487_wj_3_333991,length=751>
##contig=<ID=uce-3703_wj_3_333991,length=1121>
##contig=<ID=uce-2094_wj_3_333991,length=884>
##contig=<ID=uce-248_wj_3_333991,length=865>
##contig=<ID=uce-5872_wj_3_333991,length=684>
##contig=<ID=uce-697_wj_3_333991,length=764>
##contig=<ID=uce-7437_wj_3_333991,length=190>
##contig=<ID=uce-2160_wj_3_333991,length=644>
##contig=<ID=uce-5415_wj_3_333991,length=495>
##contig=<ID=uce-6881_wj_3_333991,length=709>
##contig=<ID=uce-5481_wj_3_333991,length=942>
##contig=<ID=uce-3346_wj_3_333991,length=419>
##contig=<ID=uce-142_wj_3_333991,length=530>
##contig=<ID=uce-5172_wj_3_333991,length=643>
##contig=<ID=uce-6981_wj_3_333991,length=589>
##contig=<ID=uce-2670_wj_3_333991,length=724>
##contig=<ID=uce-2462_wj_3_333991,length=730>
##contig=<ID=uce-6174_wj_3_333991,length=574>
##contig=<ID=uce-6855_wj_3_333991,length=656>
##contig=<ID=uce-6247_wj_3_333991,length=259>
##contig=<ID=uce-4943_wj_3_333991,length=417>
##contig=<ID=uce-4038_wj_3_333991,length=969>
##contig=<ID=uce-1390_wj_3_333991,length=671>
##contig=<ID=uce-1241_wj_3_333991,length=250>
##contig=<ID=uce-4594_wj_3_333991,length=323>
##contig=<ID=uce-3967_wj_3_333991,length=314>
##contig=<ID=uce-4827_wj_3_333991,length=624>
##contig=<ID=uce-464_wj_3_333991,length=964>
##contig=<ID=uce-2593_wj_3_333991,length=587>
##contig=<ID=uce-2146_wj_3_333991,length=601>
##contig=<ID=uce-1817_wj_3_333991,length=520>
##contig=<ID=uce-6021_wj_3_333991,length=358>
##contig=<ID=uce-3323_wj_3_333991,length=994>
##contig=<ID=uce-5_wj_3_333991,length=919>
##contig=<ID=uce-219_wj_3_333991,length=601>
##contig=<ID=uce-4099_wj_3_333991,length=335>
##contig=<ID=uce-1442_wj_3_333991,length=396>
##contig=<ID=uce-7016_wj_3_333991,length=901>
##contig=<ID=uce-1774_wj_3_333991,length=584>
##contig=<ID=uce-1941_wj_3_333991,length=729>
##contig=<ID=uce-6530_wj_3_333991,length=965>
##contig=<ID=uce-6282_wj_3_333991,length=1001>
##contig=<ID=uce-6310_wj_3_333991,length=430>
##contig=<ID=uce-2377_wj_3_333991,length=1116>
##contig=<ID=uce-5554_wj_3_333991,length=708>
##contig=<ID=uce-5321_wj_3_333991,length=274>
##contig=<ID=uce-5099_wj_3_333991,length=358>
##contig=<ID=uce-4523_wj_3_333991,length=1312>
##contig=<ID=uce-6123_wj_3_333991,length=501>
##contig=<ID=uce-6309_wj_3_333991,length=701>
##contig=<ID=uce-1766_wj_3_333991,length=852>
##contig=<ID=uce-5789_wj_3_333991,length=620>
##contig=<ID=uce-1215_wj_3_333991,length=643>
##contig=<ID=uce-3381_wj_3_333991,length=675>
##contig=<ID=uce-6753_wj_3_333991,length=720>
##contig=<ID=uce-2955_wj_3_333991,length=119>
##contig=<ID=uce-3887_wj_3_333991,length=625>
##contig=<ID=uce-3159_wj_3_333991,length=818>
##contig=<ID=uce-5361_wj_3_333991,length=870>
##contig=<ID=uce-5029_wj_3_333991,length=762>
##contig=<ID=uce-3314_wj_3_333991,length=691>
##contig=<ID=uce-2774_wj_3_333991,length=881>
##contig=<ID=uce-7500_wj_3_333991,length=908>
##contig=<ID=uce-3745_wj_3_333991,length=225>
##contig=<ID=uce-1694_wj_3_333991,length=402>
##contig=<ID=uce-6173_wj_3_333991,length=635>
##contig=<ID=uce-2208_wj_3_333991,length=794>
##contig=<ID=uce-3304_wj_3_333991,length=1033>
##contig=<ID=uce-1136_wj_3_333991,length=980>
##contig=<ID=uce-6947_wj_3_333991,length=619>
##contig=<ID=uce-1430_wj_3_333991,length=775>
##contig=<ID=uce-5995_wj_3_333991,length=498>
##contig=<ID=uce-4788_wj_3_333991,length=959>
##contig=<ID=uce-1234_wj_3_333991,length=540>
##contig=<ID=uce-7592_wj_3_333991,length=623>
##contig=<ID=uce-4176_wj_3_333991,length=840>
##contig=<ID=uce-3189_wj_3_333991,length=299>
##contig=<ID=uce-3914_wj_3_333991,length=492>
##contig=<ID=uce-7318_wj_3_333991,length=660>
##contig=<ID=uce-529_wj_3_333991,length=803>
##contig=<ID=uce-5860_wj_3_333991,length=792>
##contig=<ID=uce-518_wj_3_333991,length=929>
##contig=<ID=uce-4455_wj_3_333991,length=478>
##contig=<ID=uce-2803_wj_3_333991,length=289>
##contig=<ID=uce-7845_wj_3_333991,length=495>
##contig=<ID=uce-3897_wj_3_333991,length=1108>
##contig=<ID=uce-7987_wj_3_333991,length=802>
##contig=<ID=uce-2999_wj_3_333991,length=849>
##contig=<ID=uce-3137_wj_3_333991,length=468>
##contig=<ID=uce-5140_wj_3_333991,length=896>
##contig=<ID=uce-778_wj_3_333991,length=669>
##contig=<ID=uce-2731_wj_3_333991,length=598>
##contig=<ID=uce-6929_wj_3_333991,length=913>
##contig=<ID=uce-6569_wj_3_333991,length=963>
##contig=<ID=uce-5864_wj_3_333991,length=794>
##contig=<ID=uce-5651_wj_3_333991,length=360>
##contig=<ID=uce-5120_wj_3_333991,length=746>
##contig=<ID=uce-5039_wj_3_333991,length=394>
##contig=<ID=uce-7829_wj_3_333991,length=446>
##contig=<ID=uce-5951_wj_3_333991,length=687>
##contig=<ID=uce-2003_wj_3_333991,length=1061>
##contig=<ID=uce-828_wj_3_333991,length=268>
##contig=<ID=uce-4902_wj_3_333991,length=677>
##contig=<ID=uce-2888_wj_3_333991,length=299>
##contig=<ID=uce-533_wj_3_333991,length=811>
##contig=<ID=uce-3356_wj_3_333991,length=769>
##contig=<ID=uce-7056_wj_3_333991,length=645>
##contig=<ID=uce-3614_wj_3_333991,length=880>
##contig=<ID=uce-5101_wj_3_333991,length=978>
##contig=<ID=uce-1210_wj_3_333991,length=1176>
##contig=<ID=uce-1462_wj_3_333991,length=281>
##contig=<ID=uce-7426_wj_3_333991,length=579>
##contig=<ID=uce-1216_wj_3_333991,length=1021>
##contig=<ID=uce-6035_wj_3_333991,length=492>
##contig=<ID=uce-4775_wj_3_333991,length=909>
##contig=<ID=uce-7971_wj_3_333991,length=449>
##contig=<ID=uce-5397_wj_3_333991,length=956>
##contig=<ID=uce-2210_wj_3_333991,length=626>
##contig=<ID=uce-3432_wj_3_333991,length=418>
##contig=<ID=uce-1348_wj_3_333991,length=581>
##contig=<ID=uce-4565_wj_3_333991,length=225>
##contig=<ID=uce-2431_wj_3_333991,length=1533>
##contig=<ID=uce-3659_wj_3_333991,length=839>
##contig=<ID=uce-2353_wj_3_333991,length=1040>
##contig=<ID=uce-225_wj_3_333991,length=649>
##contig=<ID=uce-5577_wj_3_333991,length=415>
##contig=<ID=uce-1898_wj_3_333991,length=929>
##contig=<ID=uce-4548_wj_3_333991,length=762>
##contig=<ID=uce-7472_wj_3_333991,length=966>
##contig=<ID=uce-2700_wj_3_333991,length=973>
##contig=<ID=uce-596_wj_3_333991,length=611>
##contig=<ID=uce-4030_wj_3_333991,length=564>
##contig=<ID=uce-6152_wj_3_333991,length=889>
##contig=<ID=uce-904_wj_3_333991,length=810>
##contig=<ID=uce-6479_wj_3_333991,length=1039>
##contig=<ID=uce-5806_wj_3_333991,length=839>
##contig=<ID=uce-2383_wj_3_333991,length=523>
##contig=<ID=uce-5407_wj_3_333991,length=408>
##contig=<ID=uce-7588_wj_3_333991,length=109>
##contig=<ID=uce-6414_wj_3_333991,length=1119>
##contig=<ID=uce-2625_wj_3_333991,length=556>
##contig=<ID=uce-1514_wj_3_333991,length=917>
##contig=<ID=uce-7882_wj_3_333991,length=735>
##contig=<ID=uce-5050_wj_3_333991,length=843>
##contig=<ID=uce-1447_wj_3_333991,length=1035>
##contig=<ID=uce-2716_wj_3_333991,length=479>
##contig=<ID=uce-1804_wj_3_333991,length=1118>
##contig=<ID=uce-7542_wj_3_333991,length=762>
##contig=<ID=uce-129_wj_3_333991,length=1011>
##contig=<ID=uce-3792_wj_3_333991,length=1036>
##contig=<ID=uce-7281_wj_3_333991,length=1052>
##contig=<ID=uce-486_wj_3_333991,length=101>
##contig=<ID=uce-5994_wj_3_333991,length=978>
##contig=<ID=uce-2921_wj_3_333991,length=306>
##contig=<ID=uce-1267_wj_3_333991,length=648>
##contig=<ID=uce-1648_wj_3_333991,length=730>
##contig=<ID=uce-6769_wj_3_333991,length=693>
##contig=<ID=uce-1891_wj_3_333991,length=447>
##contig=<ID=uce-5918_wj_3_333991,length=487>
##contig=<ID=uce-1157_wj_3_333991,length=928>
##contig=<ID=uce-2480_wj_3_333991,length=588>
##contig=<ID=uce-2419_wj_3_333991,length=1004>
##contig=<ID=uce-239_wj_3_333991,length=902>
##contig=<ID=uce-3196_wj_3_333991,length=1190>
##contig=<ID=uce-205_wj_3_333991,length=854>
##contig=<ID=uce-3542_wj_3_333991,length=1262>
##contig=<ID=uce-5755_wj_3_333991,length=990>
##contig=<ID=uce-6467_wj_3_333991,length=440>
##contig=<ID=uce-7015_wj_3_333991,length=515>
##contig=<ID=uce-3444_wj_3_333991,length=711>
##contig=<ID=uce-7772_wj_3_333991,length=510>
##contig=<ID=uce-5232_wj_3_333991,length=214>
##contig=<ID=uce-7444_wj_3_333991,length=840>
##contig=<ID=uce-3417_wj_3_333991,length=884>
##contig=<ID=uce-4643_wj_3_333991,length=552>
##contig=<ID=uce-4299_wj_3_333991,length=671>
##contig=<ID=uce-4766_wj_3_333991,length=1004>
##contig=<ID=uce-6163_wj_3_333991,length=823>
##contig=<ID=uce-180_wj_3_333991,length=577>
##contig=<ID=uce-3565_wj_3_333991,length=790>
##contig=<ID=uce-4590_wj_3_333991,length=433>
##contig=<ID=uce-6231_wj_3_333991,length=935>
##contig=<ID=uce-5670_wj_3_333991,length=550>
##contig=<ID=uce-3622_wj_3_333991,length=1055>
##contig=<ID=uce-5084_wj_3_333991,length=779>
##contig=<ID=uce-3334_wj_3_333991,length=602>
##contig=<ID=uce-102_wj_3_333991,length=689>
##contig=<ID=uce-1351_wj_3_333991,length=502>
##contig=<ID=uce-5307_wj_3_333991,length=950>
##contig=<ID=uce-3473_wj_3_333991,length=659>
##contig=<ID=uce-6011_wj_3_333991,length=652>
##contig=<ID=uce-1836_wj_3_333991,length=655>
##contig=<ID=uce-4891_wj_3_333991,length=829>
##contig=<ID=uce-7548_wj_3_333991,length=775>
##contig=<ID=uce-1765_wj_3_333991,length=1015>
##contig=<ID=uce-6955_wj_3_333991,length=675>
##contig=<ID=uce-5779_wj_3_333991,length=835>
##contig=<ID=uce-1271_wj_3_333991,length=1029>
##contig=<ID=uce-3163_wj_3_333991,length=800>
##contig=<ID=uce-2566_wj_3_333991,length=989>
##contig=<ID=uce-2897_wj_3_333991,length=458>
##contig=<ID=uce-367_wj_3_333991,length=883>
##contig=<ID=uce-655_wj_3_333991,length=881>
##contig=<ID=uce-3817_wj_3_333991,length=914>
##contig=<ID=uce-4797_wj_3_333991,length=489>
##contig=<ID=uce-6274_wj_3_333991,length=434>
##contig=<ID=uce-472_wj_3_333991,length=749>
##contig=<ID=uce-4238_wj_3_333991,length=324>
##contig=<ID=uce-2064_wj_3_333991,length=783>
##contig=<ID=uce-3284_wj_3_333991,length=585>
##contig=<ID=uce-353_wj_3_333991,length=638>
##contig=<ID=uce-7038_wj_3_333991,length=605>
##contig=<ID=uce-3139_wj_3_333991,length=1282>
##contig=<ID=uce-1677_wj_3_333991,length=915>
##contig=<ID=uce-2544_wj_3_333991,length=503>
##contig=<ID=uce-6342_wj_3_333991,length=804>
##contig=<ID=uce-4544_wj_3_333991,length=574>
##contig=<ID=uce-1618_wj_3_333991,length=955>
##contig=<ID=uce-153_wj_3_333991,length=416>
##contig=<ID=uce-3638_wj_3_333991,length=939>
##contig=<ID=uce-337_wj_3_333991,length=1208>
##contig=<ID=uce-4901_wj_3_333991,length=368>
##contig=<ID=uce-7513_wj_3_333991,length=856>
##contig=<ID=uce-7491_wj_3_333991,length=766>
##contig=<ID=uce-7025_wj_3_333991,length=701>
##contig=<ID=uce-5581_wj_3_333991,length=911>
##contig=<ID=uce-871_wj_3_333991,length=760>
##contig=<ID=uce-7288_wj_3_333991,length=962>
##contig=<ID=uce-3369_wj_3_333991,length=468>
##contig=<ID=uce-5854_wj_3_333991,length=362>
##contig=<ID=uce-2699_wj_3_333991,length=553>
##contig=<ID=uce-4690_wj_3_333991,length=526>
##contig=<ID=uce-6436_wj_3_333991,length=410>
##contig=<ID=uce-2080_wj_3_333991,length=648>
##contig=<ID=uce-4639_wj_3_333991,length=251>
##contig=<ID=uce-6103_wj_3_333991,length=631>
##contig=<ID=uce-4141_wj_3_333991,length=659>
##contig=<ID=uce-6873_wj_3_333991,length=861>
##contig=<ID=uce-232_wj_3_333991,length=510>
##contig=<ID=uce-4524_wj_3_333991,length=954>
##contig=<ID=uce-75_wj_3_333991,length=711>
##contig=<ID=uce-1750_wj_3_333991,length=835>
##contig=<ID=uce-7103_wj_3_333991,length=623>
##contig=<ID=uce-1560_wj_3_333991,length=1016>
##contig=<ID=uce-3465_wj_3_333991,length=773>
##contig=<ID=uce-6764_wj_3_333991,length=931>
##contig=<ID=uce-6015_wj_3_333991,length=248>
##contig=<ID=uce-6682_wj_3_333991,length=1117>
##contig=<ID=uce-1017_wj_3_333991,length=607>
##contig=<ID=uce-85_wj_3_333991,length=865>
##contig=<ID=uce-5116_wj_3_333991,length=933>
##contig=<ID=uce-1161_wj_3_333991,length=677>
##contig=<ID=uce-6732_wj_3_333991,length=994>
##contig=<ID=uce-3106_wj_3_333991,length=636>
##contig=<ID=uce-4178_wj_3_333991,length=384>
##contig=<ID=uce-2004_wj_3_333991,length=1008>
##contig=<ID=uce-747_wj_3_333991,length=617>
##contig=<ID=uce-5063_wj_3_333991,length=459>
##contig=<ID=uce-8011_wj_3_333991,length=993>
##contig=<ID=uce-288_wj_3_333991,length=577>
##contig=<ID=uce-6574_wj_3_333991,length=1069>
##contig=<ID=uce-4777_wj_3_333991,length=257>
##contig=<ID=uce-4404_wj_3_333991,length=673>
##contig=<ID=uce-7967_wj_3_333991,length=838>
##contig=<ID=uce-7647_wj_3_333991,length=845>
##contig=<ID=uce-6439_wj_3_333991,length=364>
##contig=<ID=uce-545_wj_3_333991,length=1093>
##contig=<ID=uce-1425_wj_3_333991,length=937>
##contig=<ID=uce-6938_wj_3_333991,length=670>
##contig=<ID=uce-4147_wj_3_333991,length=860>
##contig=<ID=uce-4878_wj_3_333991,length=512>
##contig=<ID=uce-53_wj_3_333991,length=766>
##contig=<ID=uce-553_wj_3_333991,length=622>
##contig=<ID=uce-733_wj_3_333991,length=865>
##contig=<ID=uce-2062_wj_3_333991,length=775>
##contig=<ID=uce-6690_wj_3_333991,length=699>
##contig=<ID=uce-4752_wj_3_333991,length=288>
##contig=<ID=uce-87_wj_3_333991,length=350>
##contig=<ID=uce-4311_wj_3_333991,length=192>
##contig=<ID=uce-724_wj_3_333991,length=930>
##contig=<ID=uce-3186_wj_3_333991,length=1080>
##contig=<ID=uce-6954_wj_3_333991,length=1056>
##contig=<ID=uce-4608_wj_3_333991,length=572>
##contig=<ID=uce-5256_wj_3_333991,length=1004>
##contig=<ID=uce-2834_wj_3_333991,length=777>
##contig=<ID=uce-5865_wj_3_333991,length=370>
##contig=<ID=uce-1758_wj_3_333991,length=534>
##contig=<ID=uce-6716_wj_3_333991,length=555>
##contig=<ID=uce-995_wj_3_333991,length=853>
##contig=<ID=uce-5892_wj_3_333991,length=145>
##contig=<ID=uce-4622_wj_3_333991,length=565>
##contig=<ID=uce-7654_wj_3_333991,length=452>
##contig=<ID=uce-1089_wj_3_333991,length=429>
##contig=<ID=uce-381_wj_3_333991,length=574>
##contig=<ID=uce-2969_wj_3_333991,length=361>
##contig=<ID=uce-6110_wj_3_333991,length=990>
##contig=<ID=uce-3606_wj_3_333991,length=544>
##contig=<ID=uce-5214_wj_3_333991,length=517>
##contig=<ID=uce-2847_wj_3_333991,length=539>
##contig=<ID=uce-355_wj_3_333991,length=803>
##contig=<ID=uce-3185_wj_3_333991,length=149>
##contig=<ID=uce-5609_wj_3_333991,length=828>
##contig=<ID=uce-3449_wj_3_333991,length=563>
##contig=<ID=uce-2231_wj_3_333991,length=778>
##contig=<ID=uce-3797_wj_3_333991,length=898>
##contig=<ID=uce-5512_wj_3_333991,length=412>
##contig=<ID=uce-121_wj_3_333991,length=446>
##contig=<ID=uce-7202_wj_3_333991,length=848>
##contig=<ID=uce-6154_wj_3_333991,length=333>
##contig=<ID=uce-918_wj_3_333991,length=584>
##contig=<ID=uce-7684_wj_3_333991,length=915>
##contig=<ID=uce-1246_wj_3_333991,length=421>
##contig=<ID=uce-4670_wj_3_333991,length=382>
##contig=<ID=uce-603_wj_3_333991,length=901>
##contig=<ID=uce-2334_wj_3_333991,length=838>
##contig=<ID=uce-4256_wj_3_333991,length=480>
##contig=<ID=uce-5347_wj_3_333991,length=409>
##contig=<ID=uce-4578_wj_3_333991,length=647>
##contig=<ID=uce-2466_wj_3_333991,length=804>
##contig=<ID=uce-7128_wj_3_333991,length=445>
##contig=<ID=uce-4028_wj_3_333991,length=283>
##contig=<ID=uce-2326_wj_3_333991,length=648>
##contig=<ID=uce-3407_wj_3_333991,length=906>
##contig=<ID=uce-7806_wj_3_333991,length=759>
##contig=<ID=uce-2526_wj_3_333991,length=615>
##contig=<ID=uce-4236_wj_3_333991,length=1055>
##contig=<ID=uce-4463_wj_3_333991,length=599>
##contig=<ID=uce-412_wj_3_333991,length=1008>
##contig=<ID=uce-767_wj_3_333991,length=821>
##contig=<ID=uce-1943_wj_3_333991,length=530>
##contig=<ID=uce-897_wj_3_333991,length=792>
##contig=<ID=uce-4960_wj_3_333991,length=280>
##contig=<ID=uce-1966_wj_3_333991,length=598>
##contig=<ID=uce-646_wj_3_333991,length=837>
##contig=<ID=uce-735_wj_3_333991,length=943>
##contig=<ID=uce-1471_wj_3_333991,length=496>
##contig=<ID=uce-7136_wj_3_333991,length=532>
##contig=<ID=uce-1363_wj_3_333991,length=1154>
##contig=<ID=uce-6674_wj_3_333991,length=919>
##contig=<ID=uce-2008_wj_3_333991,length=750>
##contig=<ID=uce-2461_wj_3_333991,length=588>
##contig=<ID=uce-4694_wj_3_333991,length=718>
##contig=<ID=uce-6780_wj_3_333991,length=1008>
##contig=<ID=uce-1564_wj_3_333991,length=573>
##contig=<ID=uce-3575_wj_3_333991,length=595>
##contig=<ID=uce-2190_wj_3_333991,length=582>
##contig=<ID=uce-6032_wj_3_333991,length=844>
##contig=<ID=uce-422_wj_3_333991,length=839>
##contig=<ID=uce-7479_wj_3_333991,length=868>
##contig=<ID=uce-2539_wj_3_333991,length=844>
##contig=<ID=uce-5490_wj_3_333991,length=874>
##contig=<ID=uce-5903_wj_3_333991,length=763>
##contig=<ID=uce-4930_wj_3_333991,length=558>
##contig=<ID=uce-788_wj_3_333991,length=764>
##contig=<ID=uce-110_wj_3_333991,length=746>
##contig=<ID=uce-4071_wj_3_333991,length=860>
##contig=<ID=uce-128_wj_3_333991,length=748>
##contig=<ID=uce-7642_wj_3_333991,length=162>
##contig=<ID=uce-6474_wj_3_333991,length=838>
##contig=<ID=uce-2908_wj_3_333991,length=595>
##contig=<ID=uce-1845_wj_3_333991,length=1043>
##contig=<ID=uce-6267_wj_3_333991,length=648>
##contig=<ID=uce-1995_wj_3_333991,length=652>
##contig=<ID=uce-4111_wj_3_333991,length=876>
##contig=<ID=uce-7858_wj_3_333991,length=558>
##contig=<ID=uce-5573_wj_3_333991,length=832>
##contig=<ID=uce-3484_wj_3_333991,length=702>
##contig=<ID=uce-4560_wj_3_333991,length=766>
##contig=<ID=uce-3179_wj_3_333991,length=326>
##contig=<ID=uce-2713_wj_3_333991,length=974>
##contig=<ID=uce-1643_wj_3_333991,length=781>
##contig=<ID=uce-2903_wj_3_333991,length=896>
##contig=<ID=uce-6222_wj_3_333991,length=650>
##contig=<ID=uce-4925_wj_3_333991,length=850>
##contig=<ID=uce-7050_wj_3_333991,length=548>
##contig=<ID=uce-24_wj_3_333991,length=1221>
##contig=<ID=uce-237_wj_3_333991,length=328>
##contig=<ID=uce-4764_wj_3_333991,length=902>
##contig=<ID=uce-8029_wj_3_333991,length=692>
##contig=<ID=uce-350_wj_3_333991,length=771>
##contig=<ID=uce-4211_wj_3_333991,length=841>
##contig=<ID=uce-4036_wj_3_333991,length=1099>
##contig=<ID=uce-1031_wj_3_333991,length=185>
##contig=<ID=uce-3288_wj_3_333991,length=709>
##contig=<ID=uce-5905_wj_3_333991,length=972>
##contig=<ID=uce-6083_wj_3_333991,length=770>
##contig=<ID=uce-955_wj_3_333991,length=492>
##contig=<ID=uce-920_wj_3_333991,length=509>
##contig=<ID=uce-7819_wj_3_333991,length=985>
##contig=<ID=uce-3138_wj_3_333991,length=721>
##contig=<ID=uce-4477_wj_3_333991,length=916>
##contig=<ID=uce-3089_wj_3_333991,length=1014>
##contig=<ID=uce-1846_wj_3_333991,length=625>
##contig=<ID=uce-3697_wj_3_333991,length=871>
##contig=<ID=uce-185_wj_3_333991,length=627>
##contig=<ID=uce-7098_wj_3_333991,length=179>
##contig=<ID=uce-2471_wj_3_333991,length=1105>
##contig=<ID=uce-6747_wj_3_333991,length=695>
##contig=<ID=uce-6335_wj_3_333991,length=730>
##contig=<ID=uce-4763_wj_3_333991,length=837>
##contig=<ID=uce-5017_wj_3_333991,length=1182>
##contig=<ID=uce-1041_wj_3_333991,length=624>
##contig=<ID=uce-2464_wj_3_333991,length=424>
##contig=<ID=uce-2714_wj_3_333991,length=859>
##contig=<ID=uce-5856_wj_3_333991,length=726>
##contig=<ID=uce-6638_wj_3_333991,length=805>
##contig=<ID=uce-7620_wj_3_333991,length=364>
##contig=<ID=uce-5182_wj_3_333991,length=881>
##contig=<ID=uce-1412_wj_3_333991,length=614>
##contig=<ID=uce-6346_wj_3_333991,length=733>
##contig=<ID=uce-6068_wj_3_333991,length=845>
##contig=<ID=uce-6516_wj_3_333991,length=696>
##contig=<ID=uce-6618_wj_3_333991,length=1066>
##contig=<ID=uce-5671_wj_3_333991,length=726>
##contig=<ID=uce-3360_wj_3_333991,length=647>
##contig=<ID=uce-1101_wj_3_333991,length=514>
##contig=<ID=uce-2213_wj_3_333991,length=668>
##contig=<ID=uce-4570_wj_3_333991,length=553>
##contig=<ID=uce-7554_wj_3_333991,length=914>
##contig=<ID=uce-4779_wj_3_333991,length=443>
##contig=<ID=uce-884_wj_3_333991,length=834>
##contig=<ID=uce-4900_wj_3_333991,length=570>
##contig=<ID=uce-873_wj_3_333991,length=601>
##contig=<ID=uce-910_wj_3_333991,length=924>
##contig=<ID=uce-4820_wj_3_333991,length=962>
##contig=<ID=uce-7263_wj_3_333991,length=1097>
##contig=<ID=uce-8043_wj_3_333991,length=1031>
##contig=<ID=uce-6991_wj_3_333991,length=290>
##contig=<ID=uce-2147_wj_3_333991,length=907>
##contig=<ID=uce-4164_wj_3_333991,length=725>
##contig=<ID=uce-3018_wj_3_333991,length=726>
##contig=<ID=uce-4443_wj_3_333991,length=831>
##contig=<ID=uce-2018_wj_3_333991,length=1015>
##contig=<ID=uce-2302_wj_3_333991,length=1027>
##contig=<ID=uce-3591_wj_3_333991,length=430>
##contig=<ID=uce-5400_wj_3_333991,length=190>
##contig=<ID=uce-7331_wj_3_333991,length=794>
##contig=<ID=uce-5679_wj_3_333991,length=621>
##contig=<ID=uce-2046_wj_3_333991,length=588>
##contig=<ID=uce-4216_wj_3_333991,length=605>
##contig=<ID=uce-7072_wj_3_333991,length=362>
##contig=<ID=uce-4217_wj_3_333991,length=470>
##contig=<ID=uce-625_wj_3_333991,length=1143>
##contig=<ID=uce-2962_wj_3_333991,length=641>
##contig=<ID=uce-4304_wj_3_333991,length=766>
##contig=<ID=uce-4310_wj_3_333991,length=203>
##contig=<ID=uce-1239_wj_3_333991,length=1064>
##contig=<ID=uce-2013_wj_3_333991,length=1019>
##contig=<ID=uce-7518_wj_3_333991,length=916>
##contig=<ID=uce-6311_wj_3_333991,length=913>
##contig=<ID=uce-7353_wj_3_333991,length=548>
##contig=<ID=uce-2393_wj_3_333991,length=326>
##contig=<ID=uce-2352_wj_3_333991,length=549>
##contig=<ID=uce-1329_wj_3_333991,length=830>
##contig=<ID=uce-6237_wj_3_333991,length=392>
##contig=<ID=uce-2762_wj_3_333991,length=747>
##contig=<ID=uce-1276_wj_3_333991,length=356>
##contig=<ID=uce-2537_wj_3_333991,length=514>
##contig=<ID=uce-6434_wj_3_333991,length=261>
##contig=<ID=uce-6706_wj_3_333991,length=876>
##contig=<ID=uce-3720_wj_3_333991,length=838>
##contig=<ID=uce-7058_wj_3_333991,length=698>
##contig=<ID=uce-3901_wj_3_333991,length=676>
##contig=<ID=uce-4438_wj_3_333991,length=868>
##contig=<ID=uce-6410_wj_3_333991,length=1067>
##contig=<ID=uce-2800_wj_3_333991,length=846>
##contig=<ID=uce-1169_wj_3_333991,length=1106>
##contig=<ID=uce-3242_wj_3_333991,length=424>
##contig=<ID=uce-2048_wj_3_333991,length=790>
##contig=<ID=uce-7487_wj_3_333991,length=1270>
##contig=<ID=uce-7890_wj_3_333991,length=239>
##contig=<ID=uce-1191_wj_3_333991,length=1019>
##contig=<ID=uce-7380_wj_3_333991,length=524>
##contig=<ID=uce-5534_wj_3_333991,length=768>
##contig=<ID=uce-1910_wj_3_333991,length=758>
##contig=<ID=uce-1794_wj_3_333991,length=970>
##contig=<ID=uce-1392_wj_3_333991,length=957>
##contig=<ID=uce-4730_wj_3_333991,length=666>
##contig=<ID=uce-7658_wj_3_333991,length=446>
##contig=<ID=uce-4050_wj_3_333991,length=631>
##contig=<ID=uce-1306_wj_3_333991,length=729>
##contig=<ID=uce-6012_wj_3_333991,length=407>
##contig=<ID=uce-212_wj_3_333991,length=742>
##contig=<ID=uce-4344_wj_3_333991,length=645>
##contig=<ID=uce-6637_wj_3_333991,length=726>
##contig=<ID=uce-7599_wj_3_333991,length=676>
##contig=<ID=uce-799_wj_3_333991,length=729>
##contig=<ID=uce-4650_wj_3_333991,length=707>
##contig=<ID=uce-6915_wj_3_333991,length=753>
##contig=<ID=uce-5629_wj_3_333991,length=756>
##contig=<ID=uce-3772_wj_3_333991,length=787>
##contig=<ID=uce-2453_wj_3_333991,length=201>
##contig=<ID=uce-6756_wj_3_333991,length=922>
##contig=<ID=uce-377_wj_3_333991,length=786>
##contig=<ID=uce-1903_wj_3_333991,length=643>
##contig=<ID=uce-3742_wj_3_333991,length=834>
##contig=<ID=uce-645_wj_3_333991,length=679>
##contig=<ID=uce-534_wj_3_333991,length=762>
##contig=<ID=uce-2816_wj_3_333991,length=1321>
##contig=<ID=uce-2384_wj_3_333991,length=1300>
##contig=<ID=uce-5287_wj_3_333991,length=713>
##contig=<ID=uce-7_wj_3_333991,length=532>
##contig=<ID=uce-7162_wj_3_333991,length=528>
##contig=<ID=uce-3354_wj_3_333991,length=1040>
##contig=<ID=uce-207_wj_3_333991,length=880>
##contig=<ID=uce-6724_wj_3_333991,length=816>
##contig=<ID=uce-1154_wj_3_333991,length=823>
##contig=<ID=uce-598_wj_3_333991,length=837>
##contig=<ID=uce-1808_wj_3_333991,length=816>
##contig=<ID=uce-3110_wj_3_333991,length=506>
##contig=<ID=uce-2376_wj_3_333991,length=937>
##contig=<ID=uce-4693_wj_3_333991,length=488>
##contig=<ID=uce-883_wj_3_333991,length=937>
##contig=<ID=uce-2119_wj_3_333991,length=502>
##contig=<ID=uce-3595_wj_3_333991,length=234>
##contig=<ID=uce-4609_wj_3_333991,length=593>
##contig=<ID=uce-2827_wj_3_333991,length=378>
##contig=<ID=uce-6921_wj_3_333991,length=356>
##contig=<ID=uce-6823_wj_3_333991,length=868>
##contig=<ID=uce-4847_wj_3_333991,length=810>
##contig=<ID=uce-3212_wj_3_333991,length=517>
##contig=<ID=uce-5873_wj_3_333991,length=1043>
##contig=<ID=uce-3557_wj_3_333991,length=579>
##contig=<ID=uce-5933_wj_3_333991,length=709>
##contig=<ID=uce-5882_wj_3_333991,length=857>
##contig=<ID=uce-2202_wj_3_333991,length=401>
##contig=<ID=uce-4401_wj_3_333991,length=519>
##contig=<ID=uce-1756_wj_3_333991,length=654>
##contig=<ID=uce-6841_wj_3_333991,length=470>
##contig=<ID=uce-3874_wj_3_333991,length=839>
##contig=<ID=uce-197_wj_3_333991,length=1113>
##contig=<ID=uce-2525_wj_3_333991,length=307>
##contig=<ID=uce-2066_wj_3_333991,length=748>
##contig=<ID=uce-59_wj_3_333991,length=416>
##contig=<ID=uce-7097_wj_3_333991,length=374>
##contig=<ID=uce-4921_wj_3_333991,length=422>
##contig=<ID=uce-3180_wj_3_333991,length=1073>
##contig=<ID=uce-6198_wj_3_333991,length=568>
##contig=<ID=uce-5077_wj_3_333991,length=1063>
##contig=<ID=uce-7105_wj_3_333991,length=1028>
##contig=<ID=uce-1744_wj_3_333991,length=832>
##contig=<ID=uce-5575_wj_3_333991,length=430>
##contig=<ID=uce-4754_wj_3_333991,length=666>
##contig=<ID=uce-2129_wj_3_333991,length=601>
##contig=<ID=uce-6880_wj_3_333991,length=352>
##contig=<ID=uce-5053_wj_3_333991,length=1000>
##contig=<ID=uce-7969_wj_3_333991,length=696>
##contig=<ID=uce-7096_wj_3_333991,length=406>
##contig=<ID=uce-80_wj_3_333991,length=719>
##contig=<ID=uce-2933_wj_3_333991,length=810>
##contig=<ID=uce-5886_wj_3_333991,length=873>
##contig=<ID=uce-4999_wj_3_333991,length=744>
##contig=<ID=uce-5704_wj_3_333991,length=746>
##contig=<ID=uce-1996_wj_3_333991,length=911>
##contig=<ID=uce-2235_wj_3_333991,length=695>
##contig=<ID=uce-3211_wj_3_333991,length=774>
##contig=<ID=uce-4841_wj_3_333991,length=833>
##contig=<ID=uce-6648_wj_3_333991,length=619>
##contig=<ID=uce-1649_wj_3_333991,length=514>
##contig=<ID=uce-6570_wj_3_333991,length=593>
##contig=<ID=uce-6693_wj_3_333991,length=842>
##contig=<ID=uce-5250_wj_3_333991,length=385>
##contig=<ID=uce-6177_wj_3_333991,length=1095>
##contig=<ID=uce-6482_wj_3_333991,length=788>
##contig=<ID=uce-3554_wj_3_333991,length=963>
##contig=<ID=uce-3086_wj_3_333991,length=777>
##contig=<ID=uce-2312_wj_3_333991,length=973>
##contig=<ID=uce-7465_wj_3_333991,length=895>
##contig=<ID=uce-7872_wj_3_333991,length=887>
##contig=<ID=uce-1531_wj_3_333991,length=833>
##contig=<ID=uce-4575_wj_3_333991,length=526>
##contig=<ID=uce-5235_wj_3_333991,length=507>
##contig=<ID=uce-7224_wj_3_333991,length=705>
##contig=<ID=uce-696_wj_3_333991,length=690>
##contig=<ID=uce-6179_wj_3_333991,length=922>
##contig=<ID=uce-103_wj_3_333991,length=1267>
##contig=<ID=uce-3250_wj_3_333991,length=872>
##contig=<ID=uce-1349_wj_3_333991,length=1002>
##contig=<ID=uce-4975_wj_3_333991,length=1097>
##contig=<ID=uce-6892_wj_3_333991,length=820>
##contig=<ID=uce-3016_wj_3_333991,length=1048>
##contig=<ID=uce-2474_wj_3_333991,length=871>
##contig=<ID=uce-3744_wj_3_333991,length=615>
##contig=<ID=uce-7184_wj_3_333991,length=666>
##contig=<ID=uce-12_wj_3_333991,length=745>
##contig=<ID=uce-3072_wj_3_333991,length=992>
##contig=<ID=uce-3392_wj_3_333991,length=1040>
##contig=<ID=uce-5385_wj_3_333991,length=842>
##contig=<ID=uce-1192_wj_3_333991,length=1077>
##contig=<ID=uce-5300_wj_3_333991,length=1071>
##contig=<ID=uce-2705_wj_3_333991,length=967>
##contig=<ID=uce-6802_wj_3_333991,length=911>
##contig=<ID=uce-2953_wj_3_333991,length=790>
##contig=<ID=uce-7376_wj_3_333991,length=614>
##contig=<ID=uce-437_wj_3_333991,length=1041>
##contig=<ID=uce-119_wj_3_333991,length=862>
##contig=<ID=uce-5085_wj_3_333991,length=717>
##contig=<ID=uce-3246_wj_3_333991,length=797>
##contig=<ID=uce-1806_wj_3_333991,length=1448>
##contig=<ID=uce-1786_wj_3_333991,length=663>
##contig=<ID=uce-462_wj_3_333991,length=988>
##contig=<ID=uce-2468_wj_3_333991,length=470>
##contig=<ID=uce-965_wj_3_333991,length=925>
##contig=<ID=uce-2512_wj_3_333991,length=978>
##contig=<ID=uce-5445_wj_3_333991,length=972>
##contig=<ID=uce-4736_wj_3_333991,length=798>
##contig=<ID=uce-2226_wj_3_333991,length=914>
##contig=<ID=uce-1782_wj_3_333991,length=883>
##contig=<ID=uce-3693_wj_3_333991,length=683>
##contig=<ID=uce-576_wj_3_333991,length=929>
##contig=<ID=uce-850_wj_3_333991,length=721>
##contig=<ID=uce-2298_wj_3_333991,length=1077>
##contig=<ID=uce-5589_wj_3_333991,length=1016>
##contig=<ID=uce-7081_wj_3_333991,length=796>
##contig=<ID=uce-4751_wj_3_333991,length=1221>
##contig=<ID=uce-5707_wj_3_333991,length=1115>
##contig=<ID=uce-7295_wj_3_333991,length=895>
##contig=<ID=uce-5048_wj_3_333991,length=795>
##contig=<ID=uce-3043_wj_3_333991,length=751>
##contig=<ID=uce-3505_wj_3_333991,length=841>
##contig=<ID=uce-3416_wj_3_333991,length=880>
##contig=<ID=uce-7707_wj_3_333991,length=598>
##contig=<ID=uce-7068_wj_3_333991,length=982>
##contig=<ID=uce-7907_wj_3_333991,length=638>
##contig=<ID=uce-5927_wj_3_333991,length=861>
##contig=<ID=uce-1368_wj_3_333991,length=1110>
##contig=<ID=uce-1616_wj_3_333991,length=964>
##contig=<ID=uce-1689_wj_3_333991,length=673>
##contig=<ID=uce-6842_wj_3_333991,length=1055>
##contig=<ID=uce-4140_wj_3_333991,length=631>
##contig=<ID=uce-4658_wj_3_333991,length=639>
##contig=<ID=uce-6703_wj_3_333991,length=1004>
##contig=<ID=uce-3582_wj_3_333991,length=1167>
##contig=<ID=uce-7364_wj_3_333991,length=547>
##contig=<ID=uce-7469_wj_3_333991,length=775>
##contig=<ID=uce-4265_wj_3_333991,length=711>
##contig=<ID=uce-401_wj_3_333991,length=784>
##contig=<ID=uce-7390_wj_3_333991,length=572>
##contig=<ID=uce-4535_wj_3_333991,length=1081>
##contig=<ID=uce-4436_wj_3_333991,length=945>
##contig=<ID=uce-5147_wj_3_333991,length=930>
##contig=<ID=uce-6362_wj_3_333991,length=732>
##contig=<ID=uce-3674_wj_3_333991,length=798>
##contig=<ID=uce-7282_wj_3_333991,length=1308>
##contig=<ID=uce-1802_wj_3_333991,length=1036>
##contig=<ID=uce-7574_wj_3_333991,length=866>
##contig=<ID=uce-7589_wj_3_333991,length=1058>
##contig=<ID=uce-7832_wj_3_333991,length=838>
##contig=<ID=uce-241_wj_3_333991,length=764>
##contig=<ID=uce-2447_wj_3_333991,length=934>
##contig=<ID=uce-5977_wj_3_333991,length=932>
##contig=<ID=uce-7667_wj_3_333991,length=817>
##contig=<ID=uce-1937_wj_3_333991,length=576>
##contig=<ID=uce-7113_wj_3_333991,length=965>
##contig=<ID=uce-7516_wj_3_333991,length=602>
##contig=<ID=uce-5416_wj_3_333991,length=796>
##contig=<ID=uce-1060_wj_3_333991,length=1032>
##contig=<ID=uce-3078_wj_3_333991,length=1013>
##contig=<ID=uce-5456_wj_3_333991,length=600>
##contig=<ID=uce-7847_wj_3_333991,length=1202>
##contig=<ID=uce-2943_wj_3_333991,length=1012>
##contig=<ID=uce-3795_wj_3_333991,length=641>
##contig=<ID=uce-3950_wj_3_333991,length=792>
##contig=<ID=uce-7682_wj_3_333991,length=526>
##contig=<ID=uce-1581_wj_3_333991,length=727>
##contig=<ID=uce-3657_wj_3_333991,length=582>
##contig=<ID=uce-4969_wj_3_333991,length=993>
##contig=<ID=uce-4807_wj_3_333991,length=676>
##contig=<ID=uce-5879_wj_3_333991,length=934>
##contig=<ID=uce-5418_wj_3_333991,length=894>
##contig=<ID=uce-7926_wj_3_333991,length=492>
##contig=<ID=uce-2489_wj_3_333991,length=799>
##contig=<ID=uce-6515_wj_3_333991,length=395>
##contig=<ID=uce-725_wj_3_333991,length=587>
##contig=<ID=uce-2865_wj_3_333991,length=939>
##contig=<ID=uce-3648_wj_3_333991,length=759>
##contig=<ID=uce-7460_wj_3_333991,length=966>
##contig=<ID=uce-7257_wj_3_333991,length=969>
##contig=<ID=uce-7580_wj_3_333991,length=524>
##contig=<ID=uce-1889_wj_3_333991,length=579>
##contig=<ID=uce-6727_wj_3_333991,length=542>
##contig=<ID=uce-6339_wj_3_333991,length=957>
##contig=<ID=uce-6926_wj_3_333991,length=870>
##contig=<ID=uce-6589_wj_3_333991,length=573>
##contig=<ID=uce-3799_wj_3_333991,length=323>
##contig=<ID=uce-956_wj_3_333991,length=894>
##contig=<ID=uce-2680_wj_3_333991,length=580>
##contig=<ID=uce-6106_wj_3_333991,length=1358>
##contig=<ID=uce-3991_wj_3_333991,length=597>
##contig=<ID=uce-7350_wj_3_333991,length=784>
##contig=<ID=uce-641_wj_3_333991,length=762>
##contig=<ID=uce-4741_wj_3_333991,length=788>
##contig=<ID=uce-7032_wj_3_333991,length=721>
##contig=<ID=uce-4546_wj_3_333991,length=896>
##contig=<ID=uce-3439_wj_3_333991,length=906>
##contig=<ID=uce-560_wj_3_333991,length=905>
##contig=<ID=uce-2450_wj_3_333991,length=1038>
##contig=<ID=uce-2060_wj_3_333991,length=1105>
##contig=<ID=uce-6301_wj_3_333991,length=932>
##contig=<ID=uce-1718_wj_3_333991,length=923>
##contig=<ID=uce-2840_wj_3_333991,length=813>
##contig=<ID=uce-905_wj_3_333991,length=630>
##contig=<ID=uce-2245_wj_3_333991,length=835>
##contig=<ID=uce-932_wj_3_333991,length=561>
##contig=<ID=uce-2439_wj_3_333991,length=667>
##contig=<ID=uce-7691_wj_3_333991,length=473>
##contig=<ID=uce-4078_wj_3_333991,length=829>
##contig=<ID=uce-317_wj_3_333991,length=782>
##contig=<ID=uce-5065_wj_3_333991,length=904>
##contig=<ID=uce-2763_wj_3_333991,length=711>
##contig=<ID=uce-2172_wj_3_333991,length=670>
##contig=<ID=uce-3597_wj_3_333991,length=643>
##contig=<ID=uce-3336_wj_3_333991,length=705>
##contig=<ID=uce-5590_wj_3_333991,length=484>
##contig=<ID=uce-5761_wj_3_333991,length=1071>
##contig=<ID=uce-6774_wj_3_333991,length=802>
##contig=<ID=uce-5855_wj_3_333991,length=849>
##contig=<ID=uce-6208_wj_3_333991,length=908>
##contig=<ID=uce-2878_wj_3_333991,length=1070>
##contig=<ID=uce-6334_wj_3_333991,length=869>
##contig=<ID=uce-5327_wj_3_333991,length=1096>
##contig=<ID=uce-2952_wj_3_333991,length=855>
##contig=<ID=uce-2815_wj_3_333991,length=736>
##contig=<ID=uce-6944_wj_3_333991,length=834>
##contig=<ID=uce-6601_wj_3_333991,length=808>
##contig=<ID=uce-6492_wj_3_333991,length=637>
##contig=<ID=uce-8009_wj_3_333991,length=912>
##contig=<ID=uce-2325_wj_3_333991,length=704>
##contig=<ID=uce-3647_wj_3_333991,length=996>
##contig=<ID=uce-7248_wj_3_333991,length=807>
##contig=<ID=uce-6005_wj_3_333991,length=694>
##contig=<ID=uce-3422_wj_3_333991,length=722>
##contig=<ID=uce-6973_wj_3_333991,length=741>
##contig=<ID=uce-7471_wj_3_333991,length=697>
##contig=<ID=uce-5992_wj_3_333991,length=616>
##contig=<ID=uce-802_wj_3_333991,length=820>
##contig=<ID=uce-1544_wj_3_333991,length=675>
##contig=<ID=uce-3676_wj_3_333991,length=893>
##contig=<ID=uce-1841_wj_3_333991,length=884>
##contig=<ID=uce-2909_wj_3_333991,length=882>
##contig=<ID=uce-6107_wj_3_333991,length=933>
##contig=<ID=uce-6230_wj_3_333991,length=478>
##contig=<ID=uce-7100_wj_3_333991,length=1109>
##contig=<ID=uce-4600_wj_3_333991,length=766>
##contig=<ID=uce-824_wj_3_333991,length=488>
##contig=<ID=uce-7950_wj_3_333991,length=1109>
##contig=<ID=uce-2178_wj_3_333991,length=1096>
##contig=<ID=uce-2959_wj_3_333991,length=835>
##contig=<ID=uce-5366_wj_3_333991,length=711>
##contig=<ID=uce-2591_wj_3_333991,length=852>
##contig=<ID=uce-2297_wj_3_333991,length=865>
##contig=<ID=uce-2260_wj_3_333991,length=865>
##contig=<ID=uce-1540_wj_3_333991,length=810>
##contig=<ID=uce-7567_wj_3_333991,length=659>
##contig=<ID=uce-6850_wj_3_333991,length=770>
##contig=<ID=uce-6771_wj_3_333991,length=586>
##contig=<ID=uce-3013_wj_3_333991,length=955>
##contig=<ID=uce-5964_wj_3_333991,length=822>
##contig=<ID=uce-2801_wj_3_333991,length=826>
##contig=<ID=uce-4368_wj_3_333991,length=513>
##contig=<ID=uce-6786_wj_3_333991,length=954>
##contig=<ID=uce-2451_wj_3_333991,length=960>
##contig=<ID=uce-882_wj_3_333991,length=567>
##contig=<ID=uce-5745_wj_3_333991,length=644>
##contig=<ID=uce-2433_wj_3_333991,length=1197>
##contig=<ID=uce-7370_wj_3_333991,length=966>
##contig=<ID=uce-496_wj_3_333991,length=988>
##contig=<ID=uce-2336_wj_3_333991,length=1074>
##contig=<ID=uce-2404_wj_3_333991,length=913>
##contig=<ID=uce-6143_wj_3_333991,length=1067>
##contig=<ID=uce-1858_wj_3_333991,length=966>
##contig=<ID=uce-6255_wj_3_333991,length=867>
##contig=<ID=uce-5224_wj_3_333991,length=934>
##contig=<ID=uce-1683_wj_3_333991,length=659>
##contig=<ID=uce-2839_wj_3_333991,length=435>
##contig=<ID=uce-5775_wj_3_333991,length=994>
##contig=<ID=uce-4004_wj_3_333991,length=487>
##contig=<ID=uce-3355_wj_3_333991,length=425>
##contig=<ID=uce-2310_wj_3_333991,length=987>
##contig=<ID=uce-416_wj_3_333991,length=888>
##contig=<ID=uce-166_wj_3_333991,length=683>
##contig=<ID=uce-1034_wj_3_333991,length=1001>
##contig=<ID=uce-6912_wj_3_333991,length=915>
##contig=<ID=uce-6818_wj_3_333991,length=1094>
##contig=<ID=uce-4899_wj_3_333991,length=977>
##contig=<ID=uce-7774_wj_3_333991,length=871>
##contig=<ID=uce-139_wj_3_333991,length=331>
##contig=<ID=uce-4786_wj_3_333991,length=1019>
##contig=<ID=uce-6621_wj_3_333991,length=930>
##contig=<ID=uce-1919_wj_3_333991,length=894>
##contig=<ID=uce-4829_wj_3_333991,length=743>
##contig=<ID=uce-7997_wj_3_333991,length=957>
##contig=<ID=uce-7397_wj_3_333991,length=545>
##contig=<ID=uce-7342_wj_3_333991,length=994>
##contig=<ID=uce-614_wj_3_333991,length=691>
##contig=<ID=uce-5340_wj_3_333991,length=859>
##contig=<ID=uce-1419_wj_3_333991,length=1035>
##contig=<ID=uce-1745_wj_3_333991,length=1287>
##contig=<ID=uce-7063_wj_3_333991,length=1325>
##contig=<ID=uce-3646_wj_3_333991,length=386>
##contig=<ID=uce-4199_wj_3_333991,length=747>
##contig=<ID=uce-5978_wj_3_333991,length=756>
##contig=<ID=uce-4970_wj_3_333991,length=598>
##contig=<ID=uce-7866_wj_3_333991,length=1267>
##contig=<ID=uce-738_wj_3_333991,length=730>
##contig=<ID=uce-2001_wj_3_333991,length=1003>
##contig=<ID=uce-6423_wj_3_333991,length=702>
##contig=<ID=uce-3084_wj_3_333991,length=811>
##contig=<ID=uce-1538_wj_3_333991,length=875>
##contig=<ID=uce-4285_wj_3_333991,length=764>
##contig=<ID=uce-7897_wj_3_333991,length=1044>
##contig=<ID=uce-2802_wj_3_333991,length=658>
##contig=<ID=uce-2938_wj_3_333991,length=666>
##contig=<ID=uce-3644_wj_3_333991,length=714>
##contig=<ID=uce-7940_wj_3_333991,length=762>
##contig=<ID=uce-510_wj_3_333991,length=1061>
##contig=<ID=uce-6668_wj_3_333991,length=814>
##contig=<ID=uce-1572_wj_3_333991,length=845>
##contig=<ID=uce-7292_wj_3_333991,length=955>
##contig=<ID=uce-2482_wj_3_333991,length=892>
##contig=<ID=uce-7414_wj_3_333991,length=857>
##contig=<ID=uce-2409_wj_3_333991,length=699>
##contig=<ID=uce-4316_wj_3_333991,length=706>
##contig=<ID=uce-4882_wj_3_333991,length=757>
##contig=<ID=uce-6645_wj_3_333991,length=962>
##contig=<ID=uce-2028_wj_3_333991,length=1031>
##contig=<ID=uce-172_wj_3_333991,length=578>
##contig=<ID=uce-3687_wj_3_333991,length=1070>
##contig=<ID=uce-3987_wj_3_333991,length=1207>
##contig=<ID=uce-4711_wj_3_333991,length=622>
##contig=<ID=uce-3214_wj_3_333991,length=1088>
##contig=<ID=uce-177_wj_3_333991,length=512>
##contig=<ID=uce-3755_wj_3_333991,length=628>
##contig=<ID=uce-6161_wj_3_333991,length=718>
##contig=<ID=uce-7215_wj_3_333991,length=1279>
##contig=<ID=uce-3239_wj_3_333991,length=1058>
##contig=<ID=uce-3688_wj_3_333991,length=1016>
##contig=<ID=uce-4761_wj_3_333991,length=480>
##contig=<ID=uce-4231_wj_3_333991,length=823>
##contig=<ID=uce-1512_wj_3_333991,length=963>
##contig=<ID=uce-4166_wj_3_333991,length=360>
##contig=<ID=uce-2021_wj_3_333991,length=398>
##contig=<ID=uce-6337_wj_3_333991,length=609>
##contig=<ID=uce-6626_wj_3_333991,length=1052>
##contig=<ID=uce-2517_wj_3_333991,length=806>
##contig=<ID=uce-6204_wj_3_333991,length=813>
##contig=<ID=uce-4606_wj_3_333991,length=248>
##contig=<ID=uce-1231_wj_3_333991,length=884>
##contig=<ID=uce-2818_wj_3_333991,length=611>
##contig=<ID=uce-25_wj_3_333991,length=831>
##contig=<ID=uce-3992_wj_3_333991,length=497>
##contig=<ID=uce-1762_wj_3_333991,length=943>
##contig=<ID=uce-7160_wj_3_333991,length=601>
##contig=<ID=uce-6552_wj_3_333991,length=577>
##contig=<ID=uce-3154_wj_3_333991,length=626>
##contig=<ID=uce-6787_wj_3_333991,length=769>
##contig=<ID=uce-4025_wj_3_333991,length=722>
##contig=<ID=uce-539_wj_3_333991,length=839>
##contig=<ID=uce-1323_wj_3_333991,length=1066>
##contig=<ID=uce-5713_wj_3_333991,length=555>
##contig=<ID=uce-3025_wj_3_333991,length=921>
##contig=<ID=uce-3410_wj_3_333991,length=960>
##contig=<ID=uce-2358_wj_3_333991,length=927>
##contig=<ID=uce-6314_wj_3_333991,length=1001>
##contig=<ID=uce-2657_wj_3_333991,length=910>
##contig=<ID=uce-5103_wj_3_333991,length=652>
##contig=<ID=uce-2917_wj_3_333991,length=437>
##contig=<ID=uce-7614_wj_3_333991,length=934>
##contig=<ID=uce-980_wj_3_333991,length=658>
##contig=<ID=uce-4653_wj_3_333991,length=1050>
##contig=<ID=uce-5678_wj_3_333991,length=854>
##contig=<ID=uce-2007_wj_3_333991,length=1030>
##contig=<ID=uce-6905_wj_3_333991,length=1001>
##contig=<ID=uce-4869_wj_3_333991,length=619>
##contig=<ID=uce-6058_wj_3_333991,length=736>
##contig=<ID=uce-5743_wj_3_333991,length=643>
##contig=<ID=uce-7148_wj_3_333991,length=1072>
##contig=<ID=uce-6688_wj_3_333991,length=793>
##contig=<ID=uce-3004_wj_3_333991,length=833>
##contig=<ID=uce-1434_wj_3_333991,length=675>
##contig=<ID=uce-7553_wj_3_333991,length=888>
##contig=<ID=uce-6248_wj_3_333991,length=923>
##contig=<ID=uce-1960_wj_3_333991,length=970>
##contig=<ID=uce-1201_wj_3_333991,length=825>
##contig=<ID=uce-1550_wj_3_333991,length=933>
##contig=<ID=uce-1530_wj_3_333991,length=996>
##contig=<ID=uce-3144_wj_3_333991,length=921>
##contig=<ID=uce-7138_wj_3_333991,length=916>
##contig=<ID=uce-6765_wj_3_333991,length=1077>
##contig=<ID=uce-654_wj_3_333991,length=799>
##contig=<ID=uce-7529_wj_3_333991,length=1040>
##contig=<ID=uce-2120_wj_3_333991,length=718>
##contig=<ID=uce-4349_wj_3_333991,length=952>
##contig=<ID=uce-7299_wj_3_333991,length=488>
##contig=<ID=uce-5861_wj_3_333991,length=365>
##contig=<ID=uce-4138_wj_3_333991,length=774>
##contig=<ID=uce-5294_wj_3_333991,length=533>
##contig=<ID=uce-4823_wj_3_333991,length=745>
##contig=<ID=uce-2710_wj_3_333991,length=893>
##contig=<ID=uce-7546_wj_3_333991,length=1580>
##contig=<ID=uce-7381_wj_3_333991,length=533>
##contig=<ID=uce-4557_wj_3_333991,length=820>
##contig=<ID=uce-3613_wj_3_333991,length=577>
##contig=<ID=uce-4284_wj_3_333991,length=868>
##contig=<ID=uce-1470_wj_3_333991,length=1009>
##contig=<ID=uce-819_wj_3_333991,length=556>
##contig=<ID=uce-1816_wj_3_333991,length=880>
##contig=<ID=uce-2024_wj_3_333991,length=856>
##contig=<ID=uce-699_wj_3_333991,length=860>
##contig=<ID=uce-7230_wj_3_333991,length=616>
##contig=<ID=uce-748_wj_3_333991,length=912>
##contig=<ID=uce-7716_wj_3_333991,length=1097>
##contig=<ID=uce-5754_wj_3_333991,length=596>
##contig=<ID=uce-4735_wj_3_333991,length=833>
##contig=<ID=uce-6118_wj_3_333991,length=597>
##contig=<ID=uce-3300_wj_3_333991,length=485>
##contig=<ID=uce-83_wj_3_333991,length=931>
##contig=<ID=uce-861_wj_3_333991,length=846>
##contig=<ID=uce-7173_wj_3_333991,length=820>
##contig=<ID=uce-783_wj_3_333991,length=1136>
##contig=<ID=uce-1268_wj_3_333991,length=987>
##contig=<ID=uce-691_wj_3_333991,length=1409>
##contig=<ID=uce-5607_wj_3_333991,length=967>
##contig=<ID=uce-6613_wj_3_333991,length=1131>
##contig=<ID=uce-5596_wj_3_333991,length=639>
##contig=<ID=uce-3412_wj_3_333991,length=1048>
##contig=<ID=uce-2870_wj_3_333991,length=1104>
##contig=<ID=uce-3479_wj_3_333991,length=919>
##contig=<ID=uce-3259_wj_3_333991,length=846>
##contig=<ID=uce-5208_wj_3_333991,length=850>
##contig=<ID=uce-4200_wj_3_333991,length=560>
##contig=<ID=uce-4697_wj_3_333991,length=1016>
##contig=<ID=uce-6595_wj_3_333991,length=467>
##contig=<ID=uce-1402_wj_3_333991,length=706>
##contig=<ID=uce-2034_wj_3_333991,length=997>
##contig=<ID=uce-8026_wj_3_333991,length=801>
##contig=<ID=uce-4423_wj_3_333991,length=707>
##contig=<ID=uce-7715_wj_3_333991,length=878>
##contig=<ID=uce-6887_wj_3_333991,length=915>
##contig=<ID=uce-7666_wj_3_333991,length=900>
##contig=<ID=uce-63_wj_3_333991,length=1047>
##contig=<ID=uce-6393_wj_3_333991,length=631>
##contig=<ID=uce-5588_wj_3_333991,length=1004>
##contig=<ID=uce-4648_wj_3_333991,length=1212>
##contig=<ID=uce-4227_wj_3_333991,length=1202>
##contig=<ID=uce-7888_wj_3_333991,length=957>
##contig=<ID=uce-4885_wj_3_333991,length=533>
##contig=<ID=uce-4143_wj_3_333991,length=669>
##contig=<ID=uce-5912_wj_3_333991,length=650>
##contig=<ID=uce-3664_wj_3_333991,length=723>
##contig=<ID=uce-2396_wj_3_333991,length=1119>
##contig=<ID=uce-6959_wj_3_333991,length=897>
##contig=<ID=uce-2930_wj_3_333991,length=844>
##contig=<ID=uce-5689_wj_3_333991,length=999>
##contig=<ID=uce-5136_wj_3_333991,length=545>
##contig=<ID=uce-6485_wj_3_333991,length=706>
##contig=<ID=uce-7443_wj_3_333991,length=601>
##contig=<ID=uce-7393_wj_3_333991,length=822>
##contig=<ID=uce-7054_wj_3_333991,length=1017>
##contig=<ID=uce-1998_wj_3_333991,length=572>
##contig=<ID=uce-6804_wj_3_333991,length=1460>
##contig=<ID=uce-1463_wj_3_333991,length=668>
##contig=<ID=uce-6028_wj_3_333991,length=526>
##contig=<ID=uce-7559_wj_3_333991,length=1064>
##contig=<ID=uce-6933_wj_3_333991,length=487>
##contig=<ID=uce-717_wj_3_333991,length=627>
##contig=<ID=uce-7027_wj_3_333991,length=1192>
##contig=<ID=uce-2835_wj_3_333991,length=719>
##contig=<ID=uce-1884_wj_3_333991,length=845>
##contig=<ID=uce-2982_wj_3_333991,length=786>
##contig=<ID=uce-3631_wj_3_333991,length=526>
##contig=<ID=uce-41_wj_3_333991,length=858>
##contig=<ID=uce-2795_wj_3_333991,length=758>
##contig=<ID=uce-5371_wj_3_333991,length=944>
##contig=<ID=uce-4257_wj_3_333991,length=858>
##contig=<ID=uce-3249_wj_3_333991,length=681>
##contig=<ID=uce-886_wj_3_333991,length=362>
##contig=<ID=uce-2769_wj_3_333991,length=519>
##contig=<ID=uce-7653_wj_3_333991,length=1138>
##contig=<ID=uce-6966_wj_3_333991,length=983>
##contig=<ID=uce-4810_wj_3_333991,length=697>
##contig=<ID=uce-2857_wj_3_333991,length=1068>
##contig=<ID=uce-3057_wj_3_333991,length=799>
##contig=<ID=uce-3113_wj_3_333991,length=1259>
##contig=<ID=uce-1742_wj_3_333991,length=670>
##contig=<ID=uce-5346_wj_3_333991,length=1163>
##contig=<ID=uce-5774_wj_3_333991,length=696>
##contig=<ID=uce-1484_wj_3_333991,length=709>
##contig=<ID=uce-1722_wj_3_333991,length=509>
##contig=<ID=uce-4656_wj_3_333991,length=914>
##contig=<ID=uce-2732_wj_3_333991,length=545>
##contig=<ID=uce-6903_wj_3_333991,length=419>
##contig=<ID=uce-3327_wj_3_333991,length=527>
##contig=<ID=uce-2782_wj_3_333991,length=888>
##contig=<ID=uce-6770_wj_3_333991,length=776>
##contig=<ID=uce-136_wj_3_333991,length=643>
##contig=<ID=uce-4881_wj_3_333991,length=859>
##contig=<ID=uce-7175_wj_3_333991,length=938>
##contig=<ID=uce-5111_wj_3_333991,length=1054>
##contig=<ID=uce-3771_wj_3_333991,length=967>
##contig=<ID=uce-7079_wj_3_333991,length=1062>
##contig=<ID=uce-4599_wj_3_333991,length=786>
##contig=<ID=uce-4020_wj_3_333991,length=927>
##contig=<ID=uce-520_wj_3_333991,length=954>
##contig=<ID=uce-3549_wj_3_333991,length=556>
##contig=<ID=uce-4968_wj_3_333991,length=1038>
##contig=<ID=uce-2293_wj_3_333991,length=656>
##contig=<ID=uce-5597_wj_3_333991,length=1123>
##contig=<ID=uce-7816_wj_3_333991,length=844>
##contig=<ID=uce-6766_wj_3_333991,length=734>
##contig=<ID=uce-2073_wj_3_333991,length=486>
##contig=<ID=uce-632_wj_3_333991,length=418>
##contig=<ID=uce-3093_wj_3_333991,length=868>
##contig=<ID=uce-5011_wj_3_333991,length=1335>
##contig=<ID=uce-7420_wj_3_333991,length=616>
##contig=<ID=uce-5953_wj_3_333991,length=765>
##contig=<ID=uce-6165_wj_3_333991,length=1035>
##contig=<ID=uce-5314_wj_3_333991,length=970>
##contig=<ID=uce-7790_wj_3_333991,length=926>
##contig=<ID=uce-772_wj_3_333991,length=865>
##contig=<ID=uce-2349_wj_3_333991,length=835>
##contig=<ID=uce-5808_wj_3_333991,length=936>
##contig=<ID=uce-8034_wj_3_333991,length=744>
##contig=<ID=uce-4998_wj_3_333991,length=990>
##contig=<ID=uce-5867_wj_3_333991,length=632>
##contig=<ID=uce-1395_wj_3_333991,length=794>
##contig=<ID=uce-3921_wj_3_333991,length=972>
##contig=<ID=uce-1037_wj_3_333991,length=1072>
##contig=<ID=uce-4309_wj_3_333991,length=1057>
##contig=<ID=uce-1232_wj_3_333991,length=1067>
##contig=<ID=uce-4447_wj_3_333991,length=1084>
##contig=<ID=uce-7695_wj_3_333991,length=1057>
##contig=<ID=uce-616_wj_3_333991,length=1375>
##contig=<ID=uce-4830_wj_3_333991,length=1075>
##contig=<ID=uce-1025_wj_3_333991,length=888>
##contig=<ID=uce-5817_wj_3_333991,length=864>
##contig=<ID=uce-7372_wj_3_333991,length=751>
##contig=<ID=uce-7190_wj_3_333991,length=929>
##contig=<ID=uce-6406_wj_3_333991,length=1133>
##contig=<ID=uce-338_wj_3_333991,length=1001>
##contig=<ID=uce-6126_wj_3_333991,length=732>
##contig=<ID=uce-893_wj_3_333991,length=1058>
##contig=<ID=uce-2063_wj_3_333991,length=1063>
##contig=<ID=uce-7807_wj_3_333991,length=1055>
##contig=<ID=uce-3115_wj_3_333991,length=869>
##contig=<ID=uce-7358_wj_3_333991,length=1014>
##contig=<ID=uce-6298_wj_3_333991,length=886>
##contig=<ID=uce-3167_wj_3_333991,length=976>
##contig=<ID=uce-3222_wj_3_333991,length=1079>
##contig=<ID=uce-1163_wj_3_333991,length=783>
##contig=<ID=uce-5934_wj_3_333991,length=711>
##contig=<ID=uce-4654_wj_3_333991,length=932>
##contig=<ID=uce-2811_wj_3_333991,length=591>
##contig=<ID=uce-7094_wj_3_333991,length=1109>
##contig=<ID=uce-1780_wj_3_333991,length=1019>
##contig=<ID=uce-3097_wj_3_333991,length=845>
##contig=<ID=uce-27_wj_3_333991,length=857>
##contig=<ID=uce-2742_wj_3_333991,length=1495>
##contig=<ID=uce-1345_wj_3_333991,length=768>
##contig=<ID=uce-2843_wj_3_333991,length=859>
##contig=<ID=uce-7584_wj_3_333991,length=647>
##contig=<ID=uce-5110_wj_3_333991,length=806>
##contig=<ID=uce-181_wj_3_333991,length=869>
##contig=<ID=uce-7841_wj_3_333991,length=1075>
##contig=<ID=uce-7629_wj_3_333991,length=825>
##contig=<ID=uce-4212_wj_3_333991,length=1434>
##contig=<ID=uce-7074_wj_3_333991,length=1124>
##contig=<ID=uce-4250_wj_3_333991,length=1046>
##contig=<ID=uce-2070_wj_3_333991,length=1121>
##contig=<ID=uce-5259_wj_3_333991,length=947>
##contig=<ID=uce-4308_wj_3_333991,length=831>
##contig=<ID=uce-7871_wj_3_333991,length=1015>
##contig=<ID=uce-2978_wj_3_333991,length=1007>
##contig=<ID=uce-371_wj_3_333991,length=922>
##contig=<ID=uce-3835_wj_3_333991,length=774>
##contig=<ID=uce-950_wj_3_333991,length=669>
##contig=<ID=uce-1793_wj_3_333991,length=916>
##contig=<ID=uce-3224_wj_3_333991,length=1153>
##contig=<ID=uce-1985_wj_3_333991,length=868>
##contig=<ID=uce-5677_wj_3_333991,length=942>
##contig=<ID=uce-5429_wj_3_333991,length=1115>
##contig=<ID=uce-1205_wj_3_333991,length=936>
##contig=<ID=uce-2077_wj_3_333991,length=1070>
##contig=<ID=uce-1529_wj_3_333991,length=883>
##contig=<ID=uce-7349_wj_3_333991,length=807>
##contig=<ID=uce-7047_wj_3_333991,length=846>
##contig=<ID=uce-2319_wj_3_333991,length=796>
##contig=<ID=uce-4301_wj_3_333991,length=498>
##contig=<ID=uce-4822_wj_3_333991,length=997>
##contig=<ID=uce-1805_wj_3_333991,length=1273>
##contig=<ID=uce-318_wj_3_333991,length=1116>
##contig=<ID=uce-52_wj_3_333991,length=1169>
##contig=<ID=uce-5476_wj_3_333991,length=588>
##contig=<ID=uce-609_wj_3_333991,length=671>
##contig=<ID=uce-680_wj_3_333991,length=1044>
##contig=<ID=uce-5803_wj_3_333991,length=1021>
##contig=<ID=uce-5804_wj_3_333991,length=1117>
##contig=<ID=uce-4789_wj_3_333991,length=899>
##contig=<ID=uce-7216_wj_3_333991,length=1002>
##contig=<ID=uce-7246_wj_3_333991,length=661>
##contig=<ID=uce-6009_wj_3_333991,length=961>
##contig=<ID=uce-7022_wj_3_333991,length=1010>
##contig=<ID=uce-3141_wj_3_333991,length=867>
##contig=<ID=uce-8005_wj_3_333991,length=947>
##contig=<ID=uce-2578_wj_3_333991,length=970>
##contig=<ID=uce-7521_wj_3_333991,length=788>
##contig=<ID=uce-2746_wj_3_333991,length=874>
##contig=<ID=uce-1062_wj_3_333991,length=1008>
##contig=<ID=uce-6923_wj_3_333991,length=1166>
##contig=<ID=uce-3443_wj_3_333991,length=945>
##contig=<ID=uce-1867_wj_3_333991,length=998>
##contig=<ID=uce-6844_wj_3_333991,length=901>
##contig=<ID=uce-4185_wj_3_333991,length=878>
##contig=<ID=uce-1378_wj_3_333991,length=1083>
##contig=<ID=uce-6185_wj_3_333991,length=858>
##contig=<ID=uce-3297_wj_3_333991,length=1010>
##contig=<ID=uce-2513_wj_3_333991,length=859>
##contig=<ID=uce-4259_wj_3_333991,length=785>
##contig=<ID=uce-4515_wj_3_333991,length=689>
##contig=<ID=uce-2049_wj_3_333991,length=1151>
##contig=<ID=uce-4220_wj_3_333991,length=1028>
##contig=<ID=uce-6543_wj_3_333991,length=785>
##contig=<ID=uce-5948_wj_3_333991,length=964>
##contig=<ID=uce-550_wj_3_333991,length=877>
##contig=<ID=uce-5394_wj_3_333991,length=1090>
##contig=<ID=uce-6641_wj_3_333991,length=548>
##contig=<ID=uce-1680_wj_3_333991,length=576>
##contig=<ID=uce-5033_wj_3_333991,length=862>
##contig=<ID=uce-1311_wj_3_333991,length=1150>
##contig=<ID=uce-599_wj_3_333991,length=888>
##contig=<ID=uce-7125_wj_3_333991,length=780>
##contig=<ID=uce-8030_wj_3_333991,length=969>
##contig=<ID=uce-5810_wj_3_333991,length=1043>
##contig=<ID=uce-6831_wj_3_333991,length=976>
##contig=<ID=uce-7218_wj_3_333991,length=1201>
##contig=<ID=uce-7988_wj_3_333991,length=838>
##contig=<ID=uce-106_wj_3_333991,length=1027>
##contig=<ID=uce-3130_wj_3_333991,length=1044>
##contig=<ID=uce-5974_wj_3_333991,length=989>
##contig=<ID=uce-953_wj_3_333991,length=652>
##contig=<ID=uce-2477_wj_3_333991,length=915>
##contig=<ID=uce-3970_wj_3_333991,length=1051>
##contig=<ID=uce-2031_wj_3_333991,length=989>
##contig=<ID=uce-7595_wj_3_333991,length=929>
##contig=<ID=uce-3231_wj_3_333991,length=1164>
##contig=<ID=uce-6499_wj_3_333991,length=985>
##contig=<ID=uce-6400_wj_3_333991,length=993>
##contig=<ID=uce-2901_wj_3_333991,length=858>
##contig=<ID=uce-7850_wj_3_333991,length=876>
##contig=<ID=uce-6213_wj_3_333991,length=892>
##contig=<ID=uce-6085_wj_3_333991,length=1150>
##contig=<ID=uce-5943_wj_3_333991,length=1089>
##contig=<ID=uce-7949_wj_3_333991,length=827>
##contig=<ID=uce-2619_wj_3_333991,length=1013>
##contig=<ID=uce-4024_wj_3_333991,length=791>
##contig=<ID=uce-2366_wj_3_333991,length=1328>
##contig=<ID=uce-3024_wj_3_333991,length=975>
##contig=<ID=uce-6059_wj_3_333991,length=1065>
##contig=<ID=uce-1573_wj_3_333991,length=1129>
##contig=<ID=uce-4871_wj_3_333991,length=1063>
##contig=<ID=uce-1047_wj_3_333991,length=1002>
##contig=<ID=uce-1499_wj_3_333991,length=1155>
##contig=<ID=uce-7706_wj_3_333991,length=888>
##contig=<ID=uce-2950_wj_3_333991,length=1077>
##contig=<ID=uce-6865_wj_3_333991,length=893>
##contig=<ID=uce-1545_wj_3_333991,length=975>
##contig=<ID=uce-3248_wj_3_333991,length=621>
##contig=<ID=uce-4428_wj_3_333991,length=1052>
##contig=<ID=uce-4642_wj_3_333991,length=913>
##contig=<ID=uce-4853_wj_3_333991,length=899>
##contig=<ID=uce-5179_wj_3_333991,length=823>
##contig=<ID=uce-4554_wj_3_333991,length=910>
##contig=<ID=uce-4080_wj_3_333991,length=725>
##contig=<ID=uce-3335_wj_3_333991,length=950>
##contig=<ID=uce-1980_wj_3_333991,length=1014>
##contig=<ID=uce-3722_wj_3_333991,length=784>
##contig=<ID=uce-888_wj_3_333991,length=719>
##contig=<ID=uce-1824_wj_3_333991,length=1079>
##contig=<ID=uce-7957_wj_3_333991,length=874>
##contig=<ID=uce-4849_wj_3_333991,length=1184>
##contig=<ID=uce-1897_wj_3_333991,length=1019>
##contig=<ID=uce-74_wj_3_333991,length=828>
##contig=<ID=uce-7914_wj_3_333991,length=736>
##contig=<ID=uce-5657_wj_3_333991,length=1037>
##contig=<ID=uce-7321_wj_3_333991,length=1222>
##contig=<ID=uce-6277_wj_3_333991,length=1063>
##contig=<ID=uce-5092_wj_3_333991,length=881>
##contig=<ID=uce-5186_wj_3_333991,length=853>
##contig=<ID=uce-2594_wj_3_333991,length=1065>
##contig=<ID=uce-1523_wj_3_333991,length=1000>
##contig=<ID=uce-3736_wj_3_333991,length=1070>
##contig=<ID=uce-3487_wj_3_333991,length=1196>
##contig=<ID=uce-7679_wj_3_333991,length=805>
##contig=<ID=uce-5475_wj_3_333991,length=860>
##contig=<ID=uce-7996_wj_3_333991,length=1049>
##contig=<ID=uce-1202_wj_3_333991,length=868>
##contig=<ID=uce-5510_wj_3_333991,length=1166>
##contig=<ID=uce-6602_wj_3_333991,length=899>
##contig=<ID=uce-2577_wj_3_333991,length=1137>
##contig=<ID=uce-2965_wj_3_333991,length=828>
##contig=<ID=uce-5721_wj_3_333991,length=963>
##contig=<ID=uce-4279_wj_3_333991,length=980>
##contig=<ID=uce-7423_wj_3_333991,length=1282>
##contig=<ID=uce-3188_wj_3_333991,length=923>
##contig=<ID=uce-17_wj_3_333991,length=798>
##contig=<ID=uce-3636_wj_3_333991,length=702>
##contig=<ID=uce-5090_wj_3_333991,length=932>
##contig=<ID=uce-5606_wj_3_333991,length=1102>
##contig=<ID=uce-4201_wj_3_333991,length=966>
##contig=<ID=uce-2164_wj_3_333991,length=1037>
##contig=<ID=uce-2020_wj_3_333991,length=1230>
##contig=<ID=uce-1504_wj_3_333991,length=504>
##contig=<ID=uce-438_wj_3_333991,length=1128>
##contig=<ID=uce-5405_wj_3_333991,length=803>
##contig=<ID=uce-710_wj_3_333991,length=1016>
##contig=<ID=uce-335_wj_3_333991,length=856>
##contig=<ID=uce-2574_wj_3_333991,length=963>
##contig=<ID=uce-4532_wj_3_333991,length=931>
##contig=<ID=uce-458_wj_3_333991,length=793>
##contig=<ID=uce-2090_wj_3_333991,length=897>
##contig=<ID=uce-914_wj_3_333991,length=1039>
##contig=<ID=uce-685_wj_3_333991,length=972>
##contig=<ID=uce-6228_wj_3_333991,length=1159>
##contig=<ID=uce-2108_wj_3_333991,length=645>
##contig=<ID=uce-4765_wj_3_333991,length=566>
##contig=<ID=uce-1695_wj_3_333991,length=897>
##contig=<ID=uce-6007_wj_3_333991,length=961>
##contig=<ID=uce-2886_wj_3_333991,length=1097>
##contig=<ID=uce-1004_wj_3_333991,length=1241>
##contig=<ID=uce-2925_wj_3_333991,length=635>
##contig=<ID=uce-7084_wj_3_333991,length=958>
##contig=<ID=uce-3281_wj_3_333991,length=901>
##contig=<ID=uce-6821_wj_3_333991,length=981>
##contig=<ID=uce-855_wj_3_333991,length=1003>
##contig=<ID=uce-6476_wj_3_333991,length=783>
##contig=<ID=uce-2964_wj_3_333991,length=866>
##contig=<ID=uce-1511_wj_3_333991,length=858>
##contig=<ID=uce-5188_wj_3_333991,length=691>
##contig=<ID=uce-7703_wj_3_333991,length=1124>
##contig=<ID=uce-6752_wj_3_333991,length=959>
##contig=<ID=uce-5268_wj_3_333991,length=1065>
##contig=<ID=uce-3069_wj_3_333991,length=925>
##contig=<ID=uce-5684_wj_3_333991,length=1189>
##contig=<ID=uce-7003_wj_3_333991,length=979>
##contig=<ID=uce-7727_wj_3_333991,length=1002>
##contig=<ID=uce-2618_wj_3_333991,length=1047>
##contig=<ID=uce-3580_wj_3_333991,length=1138>
##contig=<ID=uce-6223_wj_3_333991,length=758>
##contig=<ID=uce-1187_wj_3_333991,length=1063>
##contig=<ID=uce-2887_wj_3_333991,length=1279>
##contig=<ID=uce-2367_wj_3_333991,length=1057>
##contig=<ID=uce-2560_wj_3_333991,length=913>
##contig=<ID=uce-1736_wj_3_333991,length=896>
##contig=<ID=uce-2422_wj_3_333991,length=957>
##contig=<ID=uce-7725_wj_3_333991,length=729>
##contig=<ID=uce-266_wj_3_333991,length=1009>
##contig=<ID=uce-2907_wj_3_333991,length=841>
##contig=<ID=uce-2572_wj_3_333991,length=1090>
##contig=<ID=uce-5617_wj_3_333991,length=1147>
##contig=<ID=uce-3470_wj_3_333991,length=958>
##contig=<ID=uce-2877_wj_3_333991,length=727>
##contig=<ID=uce-4593_wj_3_333991,length=915>
##contig=<ID=uce-638_wj_3_333991,length=813>
##contig=<ID=uce-7369_wj_3_333991,length=599>
##contig=<ID=uce-2748_wj_3_333991,length=602>
##contig=<ID=uce-5642_wj_3_333991,length=923>
##contig=<ID=uce-378_wj_3_333991,length=829>
##contig=<ID=uce-319_wj_3_333991,length=694>
##contig=<ID=uce-6934_wj_3_333991,length=895>
##contig=<ID=uce-5998_wj_3_333991,length=861>
##contig=<ID=uce-3651_wj_3_333991,length=910>
##contig=<ID=uce-6320_wj_3_333991,length=1032>
##contig=<ID=uce-1360_wj_3_333991,length=871>
##contig=<ID=uce-6989_wj_3_333991,length=854>
##contig=<ID=uce-902_wj_3_333991,length=1199>
##contig=<ID=uce-4553_wj_3_333991,length=920>
##contig=<ID=uce-1119_wj_3_333991,length=782>
##contig=<ID=uce-436_wj_3_333991,length=1033>
##contig=<ID=uce-4840_wj_3_333991,length=742>
##contig=<ID=uce-1245_wj_3_333991,length=667>
##contig=<ID=uce-5961_wj_3_333991,length=941>
##contig=<ID=uce-6948_wj_3_333991,length=649>
##contig=<ID=uce-4705_wj_3_333991,length=856>
##contig=<ID=uce-1754_wj_3_333991,length=1211>
##contig=<ID=uce-2103_wj_3_333991,length=934>
##contig=<ID=uce-6562_wj_3_333991,length=754>
##contig=<ID=uce-6003_wj_3_333991,length=826>
##contig=<ID=uce-2968_wj_3_333991,length=1096>
##contig=<ID=uce-3489_wj_3_333991,length=1231>
##contig=<ID=uce-2036_wj_3_333991,length=1042>
##contig=<ID=uce-5899_wj_3_333991,length=1015>
##contig=<ID=uce-7157_wj_3_333991,length=698>
##contig=<ID=uce-2478_wj_3_333991,length=635>
##contig=<ID=uce-6464_wj_3_333991,length=1015>
##contig=<ID=uce-7504_wj_3_333991,length=1056>
##contig=<ID=uce-3160_wj_3_333991,length=867>
##contig=<ID=uce-6606_wj_3_333991,length=413>
##contig=<ID=uce-198_wj_3_333991,length=1240>
##contig=<ID=uce-1026_wj_3_333991,length=1089>
##contig=<ID=uce-4516_wj_3_333991,length=707>
##contig=<ID=uce-876_wj_3_333991,length=1064>
##contig=<ID=uce-6922_wj_3_333991,length=693>
##contig=<ID=uce-5697_wj_3_333991,length=850>
##contig=<ID=uce-2142_wj_3_333991,length=1070>
##contig=<ID=uce-6871_wj_3_333991,length=857>
##contig=<ID=uce-7740_wj_3_333991,length=909>
##contig=<ID=uce-3669_wj_3_333991,length=955>
##contig=<ID=uce-2511_wj_3_333991,length=906>
##contig=<ID=uce-660_wj_3_333991,length=1098>
##contig=<ID=uce-6383_wj_3_333991,length=904>
##contig=<ID=uce-2053_wj_3_333991,length=1692>
##contig=<ID=uce-8031_wj_3_333991,length=875>
##contig=<ID=uce-2703_wj_3_333991,length=777>
##contig=<ID=uce-3217_wj_3_333991,length=976>
##contig=<ID=uce-3625_wj_3_333991,length=701>
##contig=<ID=uce-390_wj_3_333991,length=874>
##contig=<ID=uce-6500_wj_3_333991,length=1154>
##contig=<ID=uce-672_wj_3_333991,length=932>
##contig=<ID=uce-3178_wj_3_333991,length=938>
##contig=<ID=uce-2238_wj_3_333991,length=538>
##contig=<ID=uce-3731_wj_3_333991,length=783>
##contig=<ID=uce-7499_wj_3_333991,length=721>
##contig=<ID=uce-6866_wj_3_333991,length=928>
##contig=<ID=uce-327_wj_3_333991,length=577>
##contig=<ID=uce-491_wj_3_333991,length=972>
##contig=<ID=uce-2454_wj_3_333991,length=760>
##contig=<ID=uce-227_wj_3_333991,length=1082>
##contig=<ID=uce-1830_wj_3_333991,length=958>
##contig=<ID=uce-4353_wj_3_333991,length=837>
##contig=<ID=uce-6245_wj_3_333991,length=1138>
##contig=<ID=uce-5323_wj_3_333991,length=849>
##contig=<ID=uce-3907_wj_3_333991,length=887>
##contig=<ID=uce-2435_wj_3_333991,length=1005>
##contig=<ID=uce-6372_wj_3_333991,length=843>
##contig=<ID=uce-6807_wj_3_333991,length=840>
##contig=<ID=uce-841_wj_3_333991,length=1339>
##contig=<ID=uce-4954_wj_3_333991,length=611>
##contig=<ID=uce-4446_wj_3_333991,length=861>
##contig=<ID=uce-5185_wj_3_333991,length=853>
##contig=<ID=uce-3340_wj_3_333991,length=1146>
##contig=<ID=uce-3520_wj_3_333991,length=929>
##contig=<ID=uce-1888_wj_3_333991,length=1092>
##contig=<ID=uce-5586_wj_3_333991,length=926>
##contig=<ID=uce-6373_wj_3_333991,length=768>
##contig=<ID=uce-2830_wj_3_333991,length=1086>
##contig=<ID=uce-765_wj_3_333991,length=872>
##contig=<ID=uce-7011_wj_3_333991,length=1071>
##contig=<ID=uce-1190_wj_3_333991,length=1006>
##contig=<ID=uce-517_wj_3_333991,length=1000>
##contig=<ID=uce-5847_wj_3_333991,length=792>
##contig=<ID=uce-148_wj_3_333991,length=980>
##contig=<ID=uce-6158_wj_3_333991,length=588>
##contig=<ID=uce-3959_wj_3_333991,length=913>
##contig=<ID=uce-7232_wj_3_333991,length=484>
##contig=<ID=uce-6480_wj_3_333991,length=934>
##contig=<ID=uce-4828_wj_3_333991,length=809>
##contig=<ID=uce-2616_wj_3_333991,length=1193>
##contig=<ID=uce-7227_wj_3_333991,length=959>
##contig=<ID=uce-3821_wj_3_333991,length=1009>
##contig=<ID=uce-5087_wj_3_333991,length=922>
##contig=<ID=uce-5277_wj_3_333991,length=929>
##contig=<ID=uce-4003_wj_3_333991,length=1022>
##contig=<ID=uce-4420_wj_3_333991,length=833>
##contig=<ID=uce-1167_wj_3_333991,length=863>
##contig=<ID=uce-6894_wj_3_333991,length=970>
##contig=<ID=uce-6797_wj_3_333991,length=1022>
##contig=<ID=uce-2874_wj_3_333991,length=812>
##contig=<ID=uce-2775_wj_3_333991,length=868>
##contig=<ID=uce-4474_wj_3_333991,length=921>
##contig=<ID=uce-2140_wj_3_333991,length=1172>
##contig=<ID=uce-7721_wj_3_333991,length=873>
##contig=<ID=uce-7297_wj_3_333991,length=1123>
##reference=file:///Users/evo/Documents/sjhzone/6_mapping/333991.unaligned.fasta
#CHROM	POS	ID	REF	ALT	QUAL	FILTER	INFO	FORMAT	wj_1_333928	wj_1_333930	wj_2_333949	wj_2_333950	wj_3_333991	wj_3_333994	wj_4_179861	wj_4_179865	wj_5_333999	wj_5_334000	wj_6_178496	wj_6_178497	wj_7_179171	wj_7_179172	wj_8_334086	wj_8_334087
uce-6534_wj_3_333991	410	.	T	C	383.06	PASS	.	GT:AD:DP:GQ:PL	0/0:21,0:21:39:0,39,564	0/1:22,19:43:99:419,0,507	0/0:73,0:73:99:0,129,1840	0/0:40,0:40:69:0,69,999	0/0:116,0:116:99:0,205,2947	0/0:29,0:29:57:0,57,802	0/0:86,0:86:99:0,147,2139	0/0:75,0:75:99:0,129,1866	0/0:45,0:45:87:0,87,1245	0/0:35,0:35:60:0,60,869	0/0:24,0:25:42:0,42,611	0/0:49,0:49:81:0,81,1164	0/0:35,0:35:63:0,63,900	0/0:66,0:66:99:0,114,1659	0/0:57,0:57:99:0,108,1538	0/0:49,0:49:90:0,90,1282
uce-3280_wj_3_333991	222	.	G	A	291.06	PASS	.	GT:AD:DP:GQ:PL	0/0:20,0:19:33:0,33,437	0/0:33,0:32:63:0,63,851	0/0:41,0:39:72:0,72,965	0/0:24,0:23:48:0,48,662	0/1:25,16:40:99:327,0,631	0/0:29,0:28:48:0,48,683	0/0:26,0:25:45:0,45,609	0/0:31,0:28:51:0,51,690	0/0:27,0:26:54:0,54,719	0/0:33,0:31:72:0,72,946	0/0:40,0:40:72:0,72,1015	0/0:28,0:27:48:0,48,679	0/0:38,0:35:69:0,69,927	0/0:34,0:28:51:0,51,692	0/0:37,0:33:69:0,69,927	0/0:44,0:43:78:0,78,1064
uce-6620_wj_3_333991	198	.	G	A	1608.59	PASS	.	GT:AD:DP:GQ:PL	0/1:8,5:13:99:140,0,175	0/0:32,0:32:78:0,78,1047	0/1:18,21:39:99:602,0,378	0/1:4,19:24:94:505,0,94	0/0:60,0:60:99:0,126,1746	0/0:34,0:34:66:0,66,929	0/1:25,18:43:99:419,0,637	0/0:34,1:35:32:0,32,917	0/0:44,0:44:93:0,93,1274	0/0:25,0:25:45:0,45,625	0/0:34,1:35:35:0,35,879	0/0:38,0:38:72:0,72,1012	0/0:29,0:29:72:0,72,953	0/0:43,0:43:93:0,93,1252	0/0:56,0:56:99:0,114,1585	0/0:32,0:32:72:0,72,964
uce-6620_wj_3_333991	300	.	C	T	806.06	PASS	.	GT:AD:DP:GQ:PL	0/0:59,0:59:99:0,105,1476	0/0:104,0:104:99:0,193,2708	0/0:113,0:113:99:0,211,2976	0/1:62,42:104:99:842,0,1408	0/0:194,0:194:99:0,343,4937	0/0:72,2:74:91:0,91,1841	0/0:135,0:135:99:0,235,3394	0/0:106,0:106:99:0,178,2544	0/0:131,0:131:99:0,229,3257	0/0:70,0:70:99:0,129,1819	0/0:100,0:100:99:0,181,2571	0/0:135,0:135:99:0,232,3327	0/0:101,0:101:99:0,184,2616	0/0:141,0:141:99:0,241,3467	0/0:140,0:140:99:0,250,3569	0/0:113,0:113:99:0,202,2879
uce-3073_wj_3_333991	315	.	T	G	17986.6	PASS	.	GT:AD:DP:GQ:PL	1/1:0,37:35:63:908,63,0	1/1:0,70:69:99:1742,123,0	1/1:2,71:72:88:1785,88,0	1/1:0,35:32:63:883,63,0	0/1:53,34:86:99:701,0,1233	1/1:0,42:40:69:993,69,0	0/1:51,31:81:99:665,0,1100	0/1:46,45:90:99:997,0,919	1/1:0,81:79:99:2024,144,0	1/1:0,40:40:75:1024,75,0	1/1:0,61:60:99:1457,102,0	0/1:34,21:55:99:425,0,764	0/1:33,37:69:99:724,0,833	1/1:0,50:48:90:1253,90,0	0/1:30,32:59:99:696,0,675	1/1:0,75:73:99:1775,123,0
uce-2646_wj_3_333991	260	.	C	T	243.06	PASS	.	GT:AD:DP:GQ:PL	0/0:19,0:16:30:0,30,382	0/0:27,0:27:48:0,48,677	0/0:35,0:31:48:0,48,695	0/1:20,12:30:99:279,0,377	0/0:47,0:41:72:0,72,1013	0/0:24,0:21:36:0,36,514	0/0:34,0:33:60:0,60,829	0/0:21,0:20:36:0,36,475	0/0:57,0:49:81:0,81,1160	0/0:20,0:18:30:0,30,437	0/0:34,0:34:60:0,60,823	0/0:34,0:32:48:0,48,709	0/0:32,0:31:54:0,54,766	0/0:32,0:28:48:0,48,695	0/0:25,0:19:36:0,36,502	0/0:25,0:24:42:0,42,595
uce-5917_wj_3_333991	392	.	C	T	819.18	PASS	.	GT:AD:DP:GQ:PL	0/1:16,10:26:99:208,0,335	0/0:42,0:42:78:0,78,1102	0/0:47,0:47:81:0,81,1142	0/0:34,0:34:63:0,63,901	0/0:59,0:59:99:0,108,1543	0/1:17,14:33:99:316,0,364	0/0:69,2:71:70:0,70,1580	0/0:38,0:38:63:0,63,906	0/1:25,17:42:99:347,0,561	0/0:22,0:22:39:0,39,557	0/0:40,0:41:72:0,72,1014	0/0:43,0:44:72:0,72,1046	0/0:36,0:35:75:0,75,1028	0/0:51,0:51:93:0,93,1307	0/0:51,0:51:99:0,102,1389	0/0:42,0:42:72:0,72,1032
uce-6586_wj_3_333991	316	.	G	A	1843.09	PASS	.	GT:AD:DP:GQ:PL	0/0:28,0:28:48:0,48,678	0/0:46,0:46:81:0,81,1138	0/0:56,0:56:93:0,93,1342	0/0:42,0:42:75:0,75,1068	0/0:83,0:83:99:0,141,2022	0/1:17,13:30:99:265,0,302	0/0:74,2:76:76:0,76,1661	0/0:53,0:52:84:0,84,1213	0/0:48,0:48:84:0,84,1188	0/1:15,17:32:99:364,0,321	0/1:23,8:31:99:139,0,465	0/0:44,0:44:78:0,78,1121	0/0:22,0:21:42:0,42,576	1/1:0,43:43:84:1143,84,0	0/0:49,0:49:84:0,84,1204	0/0:62,0:62:99:0,102,1486
uce-257_wj_3_333991	415	.	G	A	614.06	PASS	.	GT:AD:DP:GQ:PL	0/0:21,0:21:45:0,45,577	0/0:32,0:32:66:0,66,858	0/0:57,0:57:99:0,117,1497	0/0:28,0:28:57:0,57,739	0/0:54,1:55:99:0,99,1471	0/0:20,0:20:51:0,51,617	0/0:29,0:29:54:0,54,708	0/0:27,0:27:63:0,63,810	0/1:28,27:55:99:650,0,697	0/0:28,0:28:72:0,72,888	0/0:33,0:33:75:0,75,962	0/0:29,0:29:63:0,63,820	0/0:40,0:40:81:0,81,1026	0/0:20,0:20:45:0,45,568	0/0:56,2:58:70:0,70,1406	0/0:39,0:39:93:0,93,1177
uce-4673_wj_3_333991	591	.	T	G	2926.06	PASS	.	GT:AD:DP:GQ:PL	0/0:136,0:136:99:0,229,3303	0/0:250,0:250:99:0,436,6313	0/0:239,0:239:99:0,418,6046	0/0:245,0:246:99:0,430,6159	0/0:236,2:237:99:0,389,6094	0/0:164,0:164:99:0,295,4224	0/1:116,134:250:99:2962,0,2369	0/0:233,0:233:99:0,397,5730	0/0:240,4:245:99:0,359,6212	0/0:158,0:160:99:0,271,3903	0/0:248,0:249:99:0,439,6314	0/0:231,0:231:99:0,397,5752	0/0:205,2:208:99:0,334,5304	0/0:249,0:249:99:0,430,6192	0/0:234,2:236:99:0,383,5993	0/0:217,0:217:99:0,370,5329
uce-7352_wj_3_333991	339	.	A	G	736.17	PASS	.	GT:AD:DP:GQ:PL	0/0:36,0:36:63:0,63,884	0/1:21,19:38:99:418,0,475	0/0:66,1:67:99:0,120,1700	0/0:74,0:72:99:0,132,1872	0/0:96,0:96:99:0,175,2494	0/1:22,18:40:99:363,0,492	0/0:72,0:72:99:0,123,1772	0/0:61,0:61:99:0,102,1484	0/0:94,0:92:99:0,172,2394	0/0:53,0:53:99:0,102,1415	0/0:64,0:64:99:0,120,1713	0/0:64,0:64:99:0,102,1499	0/0:56,0:54:99:0,105,1487	0/0:86,0:86:99:0,141,2059	0/0:63,0:62:99:0,120,1694	0/0:43,0:42:78:0,78,1119
uce-3845_wj_3_333991	380	.	C	T	518.06	PASS	.	GT:AD:DP:GQ:PL	0/0:15,0:15:42:0,42,574	0/0:21,0:21:57:0,57,779	0/0:33,0:33:93:0,93,1270	0/0:22,0:22:63:0,63,851	0/0:36,0:36:99:0,99,1353	0/0:11,0:11:30:0,30,406	0/0:16,0:16:39:0,39,524	0/0:25,0:25:63:0,63,852	0/0:23,0:23:63:0,63,862	0/0:18,0:18:42:0,42,580	0/0:26,0:26:63:0,63,866	0/0:19,0:19:51:0,51,696	0/0:23,0:23:63:0,63,864	0/0:24,0:24:54:0,54,752	0/0:31,0:31:90:0,90,1204	0/1:16,17:33:99:554,0,419
uce-3845_wj_3_333991	461	.	G	A	560.06	PASS	.	GT:AD:DP:GQ:PL	0/0:43,0:43:84:0,84,1200	0/0:79,0:79:99:0,154,2177	0/0:97,0:97:99:0,193,2676	0/0:77,0:77:99:0,147,2106	0/0:119,0:119:99:0,238,3352	0/0:39,0:39:81:0,81,1129	0/0:78,0:78:99:0,141,2032	0/0:88,0:88:99:0,157,2260	0/0:78,0:78:99:0,147,2026	0/1:21,25:46:99:596,0,472	0/0:81,0:81:99:0,150,2127	0/0:64,1:65:76:0,76,1605	0/0:68,0:68:99:0,144,2017	0/0:77,0:77:99:0,135,1937	0/0:82,0:82:99:0,166,2338	0/0:95,0:95:99:0,181,2563
uce-3845_wj_3_333991	615	.	C	T	2104.06	PASS	.	GT:AD:DP:GQ:PL	0/0:130,0:130:99:0,214,3097	0/0:220,0:220:99:0,367,5322	0/0:232,0:232:99:0,415,5953	0/0:249,0:249:99:0,415,5998	0/0:247,2:249:99:0,446,6860	0/0:119,0:119:99:0,202,2939	0/1:142,108:250:99:2140,0,3105	0/0:250,0:250:99:0,421,6083	0/0:246,2:248:99:0,386,6089	0/0:152,0:152:99:0,274,3908	0/0:192,3:197:99:0,252,4651	0/0:233,0:233:99:0,379,5542	0/0:208,0:208:99:0,361,5200	0/0:247,0:249:99:0,427,6130	0/0:229,0:229:99:0,418,5967	0/0:207,0:207:99:0,358,5152
uce-1820_wj_3_333991	418	.	T	C	1594.06	PASS	.	GT:AD:DP:GQ:PL	0/0:42,0:42:69:0,69,1012	0/0:109,0:109:99:0,190,2711	0/1:69,73:140:99:1630,0,1618	0/0:70,4:74:49:0,49,1785	0/0:151,0:151:99:0,295,4161	0/0:49,0:49:87:0,87,1263	0/0:167,0:167:99:0,271,3959	0/0:148,0:148:99:0,262,3778	0/0:66,0:66:99:0,126,1760	0/0:68,0:67:99:0,123,1770	0/0:60,0:60:99:0,99,1418	0/0:112,0:112:99:0,184,2669	0/0:67,0:66:99:0,108,1582	0/0:157,0:157:99:0,280,4024	0/0:133,0:132:99:0,238,3412	0/0:119,0:119:99:0,205,2951
uce-1820_wj_3_333991	476	.	G	A	1612.06	PASS	.	GT:AD:DP:GQ:PL	0/0:44,0:44:75:0,75,1097	0/0:125,0:125:99:0,226,3215	0/0:180,0:178:99:0,310,4476	0/0:91,0:91:99:0,163,2336	0/0:206,0:205:99:0,373,5333	0/0:55,0:55:90:0,90,1313	0/0:184,0:184:99:0,295,4327	0/0:187,0:187:99:0,322,4656	0/0:92,0:92:99:0,166,2323	0/0:86,0:85:99:0,147,2140	0/0:80,0:80:99:0,126,1861	0/0:121,0:121:99:0,199,2877	0/0:71,0:70:99:0,117,1700	0/0:189,1:190:99:0,285,4583	0/1:81,79:159:99:1648,0,1828	0/0:134,3:137:99:0,138,3095
uce-3602_wj_3_333991	223	.	A	G	2212.11	PASS	.	GT:AD:DP:GQ:PL	0/0:22,0:20:39:0,39,552	0/0:46,0:44:84:0,84,1196	0/0:42,0:38:75:0,75,1030	0/0:59,0:58:99:0,105,1508	0/0:51,0:48:96:0,96,1317	0/1:15,14:27:99:239,0,323	0/0:29,0:29:54:0,54,759	0/1:26,24:48:99:470,0,500	0/0:53,0:49:96:0,96,1337	0/0:38,0:34:57:0,57,830	0/0:48,2:44:30:0,30,999	0/0:48,0:48:87:0,87,1247	0/1:27,22:45:99:489,0,653	0/1:11,28:37:99:580,0,264	0/0:58,0:57:99:0,102,1474	0/1:15,25:38:99:496,0,359
uce-42_wj_3_333991	318	.	T	C	1158.06	PASS	.	GT:AD:DP:GQ:PL	0/0:55,1:56:59:0,59,1337	0/0:86,4:90:67:0,67,2083	0/0:120,0:120:99:0,220,3146	0/0:84,0:83:99:0,160,2271	0/0:144,0:144:99:0,280,3970	0/0:69,0:69:99:0,141,1993	0/0:97,0:96:99:0,166,2393	0/0:94,0:94:99:0,169,2414	0/0:116,0:116:99:0,211,2983	0/0:56,0:56:99:0,114,1588	0/0:73,0:73:99:0,141,1999	0/1:42,51:92:99:1194,0,912	0/0:107,0:107:99:0,214,2975	0/0:94,0:94:99:0,178,2510	0/0:88,0:88:99:0,172,2425	0/0:93,0:93:99:0,181,2503
uce-5923_wj_3_333991	464	.	T	G	485.06	PASS	.	GT:AD:DP:GQ:PL	0/0:47,0:47:78:0,78,1143	0/0:69,0:69:99:0,129,1849	0/0:81,0:81:99:0,132,1911	0/1:34,25:59:99:521,0,740	0/0:113,0:113:99:0,199,2848	0/0:62,0:62:99:0,114,1634	0/0:88,0:88:99:0,147,2145	0/0:108,0:108:99:0,190,2709	0/0:74,0:74:99:0,138,1953	0/0:33,0:33:57:0,57,811	0/0:65,0:66:99:0,120,1680	0/0:89,0:89:99:0,154,2207	0/0:61,0:61:99:0,126,1722	0/0:75,0:75:99:0,144,2054	0/0:70,0:70:99:0,126,1782	0/0:64,0:64:99:0,114,1635
uce-7082_wj_3_333991	451	.	C	T	1132.06	PASS	.	GT:AD:DP:GQ:PL	0/0:32,0:32:51:0,51,749	0/0:98,0:98:99:0,163,2368	0/0:110,2:112:99:0,142,2621	0/1:52,54:106:99:1168,0,1076	0/0:131,0:131:99:0,223,3198	0/0:65,0:66:99:0,111,1610	0/0:178,0:178:99:0,286,4178	0/0:74,0:74:99:0,126,1817	0/0:84,0:84:99:0,147,2125	0/0:49,0:49:87:0,87,1252	0/0:130,0:130:99:0,217,3143	0/0:118,0:118:99:0,187,2716	0/0:90,0:90:99:0,157,2235	0/0:120,0:120:99:0,205,2936	0/0:105,0:105:99:0,181,2606	0/0:87,0:87:99:0,138,2020
uce-1703_wj_3_333991	468	.	A	T	1042.06	PASS	.	GT:AD:DP:GQ:PL	0/0:30,0:30:48:0,48,709	0/0:97,0:97:99:0,163,2366	0/0:59,0:58:99:0,111,1587	0/0:45,0:45:81:0,81,1173	0/0:119,0:118:99:0,208,3004	0/0:21,0:22:42:0,42,597	0/1:33,50:82:99:1078,0,614	0/0:85,0:83:99:0,138,2019	0/0:54,0:54:90:0,90,1279	0/0:39,0:39:66:0,66,962	0/0:31,0:31:54:0,54,780	0/0:73,0:72:99:0,120,1722	0/0:33,0:33:57:0,57,828	0/0:75,0:73:99:0,126,1831	0/0:81,0:77:99:0,151,2136	0/0:56,0:55:99:0,102,1464
uce-2114_wj_3_333991	530	.	G	A	7952.18	PASS	.	GT:AD:DP:GQ:PL	0/0:137,0:137:99:0,226,3270	0/1:118,131:249:99:3120,0,2601	0/1:138,111:249:99:2514,0,2988	0/0:184,0:184:99:0,331,4734	0/0:249,0:249:99:0,521,7293	0/0:143,0:143:99:0,253,3646	0/0:248,0:248:99:0,476,6687	0/1:138,110:248:99:2370,0,2971	0/0:249,0:249:99:0,457,6499	0/0:134,0:134:99:0,253,3584	0/0:189,0:189:99:0,325,4675	0/0:238,0:238:99:0,391,5692	0/0:219,0:219:99:0,394,5622	0/0:243,0:243:99:0,430,6158	0/0:249,1:250:99:0,479,6743	0/0:244,0:244:99:0,409,5957
uce-4704_wj_3_333991	376	.	C	T	1536.17	PASS	.	GT:AD:DP:GQ:PL	0/0:15,0:15:30:0,30,419	0/1:54,38:92:99:838,0,1197	0/0:76,0:76:99:0,132,1907	0/1:7,30:37:99:743,0,106	0/0:102,0:102:99:0,190,2699	0/0:38,0:38:69:0,69,988	0/0:107,0:107:99:0,172,2519	0/0:115,4:119:99:0,106,2663	0/0:64,0:64:99:0,105,1522	0/0:54,2:56:55:0,55,1334	0/0:45,0:45:72:0,72,1052	0/0:104,0:104:99:0,166,2412	0/0:55,0:55:99:0,99,1402	0/0:102,0:102:99:0,175,2512	0/0:108,0:108:99:0,199,2781	0/0:67,0:67:99:0,123,1730
uce-6157_wj_3_333991	377	.	C	T	287.06	PASS	.	GT:AD:DP:GQ:PL	0/0:22,0:22:48:0,48,676	0/0:40,0:40:87:0,87,1216	0/0:52,0:52:99:0,114,1596	0/0:41,0:41:84:0,84,1162	0/0:58,0:58:99:0,132,1834	0/0:30,0:30:63:0,63,884	0/1:15,12:27:99:323,0,367	0/0:50,0:50:99:0,102,1438	0/0:76,0:76:99:0,163,2248	0/0:25,0:25:60:0,60,806	0/0:35,0:35:66:0,66,936	0/0:35,0:35:75:0,75,1058	0/0:33,0:33:75:0,75,1002	0/0:53,0:53:99:0,105,1472	0/0:67,0:66:99:0,141,1986	0/0:53,0:53:99:0,111,1566
uce-6157_wj_3_333991	653	.	C	T	4636.16	PASS	.	GT:AD:DP:GQ:PL	0/0:73,0:73:99:0,129,1842	0/0:107,0:108:99:0,193,2749	1/1:5,135:140:99:3487,131,0	0/1:52,50:102:99:1207,0,1148	0/0:125,0:126:99:0,244,3439	0/0:77,2:79:91:0,91,1855	0/0:147,0:147:99:0,250,3593	0/0:138,0:139:99:0,241,3459	0/0:185,0:185:99:0,340,4819	0/0:70,0:70:99:0,129,1851	0/0:85,0:85:99:0,138,2017	0/0:107,0:107:99:0,187,2667	0/0:100,0:100:99:0,190,2663	0/0:104,0:105:99:0,178,2567	0/0:129,0:130:99:0,250,3531	0/0:133,0:133:99:0,241,3446
uce-5969_wj_3_333991	315	.	T	C	387.06	PASS	.	GT:AD:DP:GQ:PL	0/0:20,0:20:36:0,36,517	0/0:29,0:29:51:0,51,728	0/0:48,0:48:78:0,78,1133	0/0:36,0:35:60:0,60,864	0/0:59,0:59:99:0,108,1541	0/0:23,0:23:42:0,42,595	0/0:31,0:31:57:0,57,790	0/1:8,19:27:99:423,0,178	0/0:35,0:35:66:0,66,936	0/0:23,0:23:39:0,39,545	0/0:24,0:24:39:0,39,574	0/0:43,0:43:81:0,81,1143	0/0:45,0:45:75:0,75,1070	0/0:37,0:37:66:0,66,939	0/0:37,0:37:66:0,66,945	0/0:43,0:43:75:0,75,1070
uce-3995_wj_3_333991	559	.	G	A	995.06	PASS	.	GT:AD:DP:GQ:PL	0/1:41,49:90:99:1031,0,865	0/0:179,1:180:99:0,280,4497	0/0:178,1:179:99:0,264,4316	0/0:132,0:132:99:0,241,3448	0/0:207,0:205:99:0,400,5657	0/0:125,0:125:99:0,238,3354	0/0:171,1:172:99:0,257,4212	0/0:155,0:155:99:0,280,4002	0/0:213,1:214:99:0,388,5521	0/0:97,1:98:99:0,153,2643	0/0:151,0:151:99:0,259,3707	0/0:140,0:140:99:0,238,3454	0/0:160,1:162:99:0,252,4101	0/0:176,0:177:99:0,319,4564	0/0:183,0:182:99:0,331,4731	0/0:129,3:132:99:0,133,3365
uce-3995_wj_3_333991	590	.	A	C	868.06	PASS	.	GT:AD:DP:GQ:PL	0/1:24,44:68:99:904,0,515	0/0:155,0:155:99:0,277,3971	0/0:148,0:148:99:0,253,3661	0/0:113,0:113:99:0,208,2977	0/0:190,0:186:99:0,355,5030	0/0:96,0:96:99:0,181,2570	0/0:123,0:123:99:0,211,3044	0/0:120,0:120:99:0,220,3121	0/0:176,1:177:99:0,340,4817	0/0:81,0:81:99:0,156,2208	0/0:112,0:113:99:0,211,3002	0/0:116,0:117:99:0,199,2891	0/0:139,0:139:99:0,265,3760	0/0:130,0:130:99:0,238,3396	0/0:163,0:163:99:0,310,4395	0/0:96,0:96:99:0,187,2663
uce-2498_wj_3_333991	490	.	G	T	230.06	PASS	.	GT:AD:DP:GQ:PL	0/0:33,0:33:57:0,57,801	0/0:50,0:50:93:0,93,1331	0/0:45,2:47:43:0,43,1149	0/0:42,0:42:78:0,78,1105	0/0:77,0:80:99:0,141,2007	0/1:28,12:40:99:266,0,574	0/0:49,0:49:87:0,87,1254	0/0:49,0:49:99:0,102,1430	0/0:70,0:70:99:0,126,1786	0/0:51,0:51:90:0,90,1302	0/0:39,1:40:35:0,35,926	0/0:25,0:25:54:0,54,755	0/0:57,0:57:99:0,114,1602	0/0:39,0:39:75:0,75,1068	0/0:68,0:68:99:0,129,1847	0/0:64,0:65:99:0,123,1752
uce-2851_wj_3_333991	671	.	G	A	17876.4	PASS	.	GT:AD:DP:GQ:PL	0/0:31,0:31:63:0,63,866	0/1:34,45:79:99:1028,0,819	1/1:2,114:116:99:3038,187,0	0/1:29,21:50:99:575,0,701	0/0:99,2:101:99:0,160,2649	1/1:0,50:50:99:1352,102,0	0/1:40,38:78:99:869,0,836	0/1:40,48:88:99:1074,0,873	1/1:0,90:90:99:2434,181,0	0/0:68,0:68:99:0,153,2044	0/1:28,41:69:99:890,0,564	0/0:58,1:59:84:0,84,1505	1/1:0,54:54:99:1503,111,0	0/1:57,44:101:99:990,0,1324	1/1:0,89:89:99:2469,190,0	1/1:0,68:68:99:1747,129,0
uce-2851_wj_3_333991	675	.	G	A	4277.07	PASS	.	GT:AD:DP:GQ:PL	0/0:32,0:32:66:0,66,909	0/0:82,0:82:99:0,163,2224	0/0:116,0:116:99:0,226,3055	0/0:50,0:50:99:0,114,1508	0/0:102,0:102:99:0,205,2718	0/0:53,0:53:99:0,114,1499	0/1:39,40:79:99:829,0,903	0/0:88,0:88:99:0,163,2234	0/0:90,0:90:99:0,181,2417	1/1:0,67:67:99:2005,150,0	0/0:70,0:70:99:0,120,1682	1/1:1,59:60:84:1517,84,0	0/0:54,0:54:99:0,105,1430	0/0:100,0:100:99:0,199,2690	0/0:89,0:89:99:0,190,2482	0/0:69,0:69:99:0,129,1757
uce-2851_wj_3_333991	702	.	C	T	905.06	PASS	.	GT:AD:DP:GQ:PL	0/0:33,0:33:63:0,63,879	0/0:86,0:86:99:0,169,2319	0/0:124,0:124:99:0,244,3314	0/0:52,0:52:99:0,114,1510	0/0:105,0:105:99:0,205,2780	0/0:59,0:59:99:0,117,1574	0/0:89,0:89:99:0,166,2252	0/0:99,0:99:99:0,184,2542	0/0:94,1:95:99:0,187,2504	0/1:36,36:72:99:941,0,847	0/0:78,0:78:99:0,135,1908	0/0:77,0:77:99:0,141,1947	0/0:59,0:59:99:0,117,1611	0/0:108,1:109:99:0,205,2799	0/0:87,2:89:99:0,151,2484	0/0:71,0:71:99:0,135,1850
uce-2851_wj_3_333991	774	.	C	A	272.06	PASS	.	GT:AD:DP:GQ:PL	0/1:15,11:26:99:308,0,334	0/0:85,0:85:99:0,163,2260	0/0:110,0:110:99:0,223,3039	0/0:47,0:47:99:0,105,1396	0/0:91,1:92:99:0,178,2468	0/0:53,0:53:99:0,108,1464	0/0:102,0:102:99:0,181,2532	0/0:98,0:98:99:0,184,2554	0/0:81,0:81:99:0,160,2166	0/0:70,0:70:99:0,150,2029	0/0:72,0:72:99:0,129,1828	0/0:73,0:73:99:0,138,1937	0/0:52,0:52:99:0,108,1488	0/0:116,0:116:99:0,223,3062	0/0:76,0:76:99:0,156,2117	0/0:74,0:74:99:0,150,2055
uce-1893_wj_3_333991	431	.	C	A	1142.06	PASS	.	GT:AD:DP:GQ:PL	0/0:27,0:27:54:0,54,763	0/0:109,0:109:99:0,190,2697	0/0:113,0:113:99:0,205,2873	0/0:43,0:43:78:0,78,1111	0/0:143,0:143:99:0,277,3916	0/0:27,0:27:51:0,51,725	0/0:150,0:150:99:0,250,3621	0/1:56,50:106:99:1178,0,1207	0/0:78,0:78:99:0,135,1940	0/0:77,0:77:99:0,144,2019	0/0:68,0:68:99:0,126,1756	0/0:126,0:126:99:0,211,3065	0/0:48,0:48:84:0,84,1193	0/0:123,0:123:99:0,220,3108	0/0:109,0:109:99:0,211,2950	0/0:94,0:94:99:0,165,2328
uce-7010_wj_3_333991	441	.	G	A	3130.18	PASS	.	GT:AD:DP:GQ:PL	0/0:44,0:44:75:0,75,1074	0/0:84,0:84:99:0,144,2095	0/0:86,0:86:99:0,160,2266	0/0:75,0:74:99:0,126,1812	0/0:131,1:132:99:0,189,3207	0/0:73,0:73:99:0,135,1923	0/1:46,66:112:99:1397,0,993	0/0:95,0:95:99:0,160,2311	0/0:136,0:136:99:0,229,3323	0/0:78,0:78:99:0,132,1908	0/1:63,44:107:99:876,0,1321	0/0:98,0:98:99:0,166,2392	0/0:92,2:94:99:0,124,2321	0/1:61,43:104:99:909,0,1301	0/0:112,5:117:69:0,69,2594	0/0:75,2:77:60:0,60,1837
uce-5158_wj_3_333991	319	.	C	T	212.06	PASS	.	GT:AD:DP:GQ:PL	0/0:12,0:12:33:0,33,404	0/0:18,0:18:54:0,54,643	0/0:32,0:32:90:0,90,1079	0/0:18,0:18:51:0,51,628	0/0:41,0:41:99:0,117,1411	0/0:16,0:16:45:0,45,536	0/0:21,0:21:54:0,54,692	0/0:17,0:16:48:0,48,597	0/0:29,0:28:84:0,84,994	0/0:19,0:19:51:0,51,641	0/1:4,9:13:99:248,0,113	0/0:15,0:15:39:0,39,499	0/0:18,0:18:54:0,54,648	0/0:19,0:19:57:0,57,678	0/0:37,0:37:99:0,111,1327	0/0:22,0:22:63:0,63,743
uce-5158_wj_3_333991	526	.	A	T	4144.18	PASS	.	GT:AD:DP:GQ:PL	0/0:91,0:91:99:0,166,2273	0/0:120,0:120:99:0,244,3217	0/0:151,4:157:99:0,199,3741	0/1:59,52:111:99:1166,0,1396	0/0:180,0:179:99:0,370,4919	0/0:92,0:92:99:0,184,2442	0/0:169,2:171:99:0,265,4237	0/1:67,60:127:99:1270,0,1486	0/0:157,1:157:99:0,295,4217	0/0:79,0:79:99:0,169,2180	0/0:112,0:112:99:0,226,2993	0/0:128,0:128:99:0,247,3298	0/0:105,0:105:99:0,211,2800	0/1:61,80:141:99:1760,0,1274	0/0:171,2:172:99:0,316,4630	0/0:123,0:123:99:0,241,3216
uce-4396_wj_3_333991	262	.	C	T	2156.16	PASS	.	GT:AD:DP:GQ:PL	0/0:49,0:49:81:0,81,1173	0/0:84,0:84:99:0,150,2114	0/1:48,43:91:99:887,0,967	0/0:63,0:63:99:0,105,1503	0/0:138,1:139:99:0,247,3491	1/1:2,57:57:55:1327,55,0	0/0:120,0:120:99:0,196,2807	0/0:101,4:105:91:0,91,2388	0/0:69,0:68:99:0,114,1603	0/0:66,0:65:99:0,102,1511	0/0:91,0:91:99:0,150,2161	0/0:88,2:90:99:0,106,2075	0/0:78,0:78:99:0,141,1988	0/0:96,0:96:99:0,172,2423	0/0:87,0:87:99:0,151,2187	0/0:82,0:81:99:0,144,2048
uce-3893_wj_3_333991	627	.	A	T	240.06	PASS	.	GT:AD:DP:GQ:PL	0/0:18,0:18:42:0,42,579	0/0:22,0:22:54:0,54,742	0/0:21,0:21:63:0,63,853	0/0:23,0:23:57:0,57,774	0/0:38,0:38:93:0,93,1282	0/0:23,0:23:54:0,54,737	0/1:11,11:22:99:276,0,317	0/0:19,0:19:54:0,54,721	0/0:25,0:25:60:0,60,818	0/0:12,0:12:30:0,30,410	0/0:17,0:17:42:0,42,563	0/0:25,0:25:66:0,66,882	0/0:25,0:25:60:0,60,808	0/0:23,0:23:57:0,57,793	0/0:29,0:29:69:0,69,954	0/0:20,0:20:54:0,54,735
uce-5076_wj_3_333991	297	.	G	T	714.06	PASS	.	GT:AD:DP:GQ:PL	0/0:30,0:30:54:0,54,780	0/1:24,30:54:99:750,0,534	0/0:62,0:62:99:0,120,1695	0/0:37,0:37:75:0,75,1057	0/0:73,0:72:99:0,129,1815	0/0:37,0:37:72:0,72,1014	0/0:36,0:35:66:0,66,942	0/0:48,0:48:90:0,90,1265	0/0:55,0:53:99:0,99,1402	0/0:52,1:51:99:0,102,1397	0/0:34,0:33:60:0,60,862	0/0:32,0:32:54:0,54,787	0/0:38,0:38:75:0,75,1047	0/0:40,0:40:78:0,78,1109	0/0:62,0:60:99:0,123,1677	0/0:57,0:56:99:0,105,1506
uce-5076_wj_3_333991	314	.	A	G	617.06	PASS	.	GT:AD:DP:GQ:PL	0/0:33,0:33:60:0,60,864	0/0:62,0:62:99:0,117,1663	0/0:69,0:69:99:0,129,1830	0/0:46,0:46:84:0,84,1201	0/0:79,0:78:99:0,138,1962	0/0:44,0:44:81:0,81,1162	0/0:47,0:46:84:0,84,1192	0/0:61,0:61:99:0,105,1496	0/0:63,0:61:99:0,117,1631	0/0:57,0:55:99:0,108,1512	0/0:36,0:35:60:0,60,874	0/0:40,0:40:66:0,66,956	0/1:18,24:42:99:653,0,409	0/0:50,0:50:87:0,87,1256	0/0:73,0:71:99:0,141,1944	0/0:68,0:67:99:0,120,1713
uce-5076_wj_3_333991	500	.	G	A	3273.18	PASS	.	GT:AD:DP:GQ:PL	0/1:37,45:83:99:956,0,780	0/0:89,1:90:99:0,123,2235	0/0:119,1:119:99:0,171,2921	0/0:82,0:82:99:0,141,2048	0/0:165,0:163:99:0,283,4036	0/0:70,1:71:89:0,89,1760	0/0:118,0:117:99:0,193,2787	0/1:62,53:116:99:1206,0,1308	0/0:106,0:104:99:0,181,2578	0/1:44,52:96:99:1163,0,1002	0/0:69,1:70:99:0,102,1742	0/0:110,0:110:99:0,181,2620	0/0:109,0:109:99:0,178,2588	0/0:91,0:91:99:0,157,2259	0/0:136,0:134:99:0,238,3383	0/0:93,0:92:99:0,160,2309
uce-5076_wj_3_333991	534	.	C	T	741.06	PASS	.	GT:AD:DP:GQ:PL	0/0:57,0:58:99:0,102,1464	0/0:63,0:63:99:0,120,1699	0/0:83,1:83:99:0,110,2068	0/0:56,0:57:99:0,102,1463	0/0:137,0:135:99:0,238,3404	0/0:54,0:55:99:0,99,1412	0/0:74,0:76:99:0,129,1847	0/0:83,0:83:99:0,150,2123	0/0:86,0:84:99:0,147,2110	0/0:78,0:78:99:0,147,2072	0/1:23,36:59:99:777,0,493	0/0:78,0:78:99:0,129,1876	0/0:85,0:85:99:0,150,2151	0/0:64,0:64:99:0,117,1674	0/0:108,0:108:99:0,202,2861	0/0:67,0:68:99:0,123,1771
uce-5076_wj_3_333991	602	.	C	T	313.06	PASS	.	GT:AD:DP:GQ:PL	0/0:41,0:42:69:0,69,1007	0/0:36,0:36:72:0,72,1012	0/0:42,0:42:84:0,84,1177	0/0:19,0:19:42:0,42,592	0/0:77,0:78:99:0,160,2238	0/0:29,0:29:54:0,54,765	0/1:9,14:23:99:349,0,236	0/0:46,0:47:87:0,87,1224	0/0:41,0:40:75:0,75,1032	0/0:50,0:50:96:0,96,1362	0/0:20,0:20:36:0,36,506	0/0:29,0:29:51:0,51,731	0/0:45,0:46:87:0,87,1236	0/0:34,0:34:57:0,57,815	0/0:51,3:54:31:0,31,1454	0/0:37,0:37:75:0,75,1071
uce-5076_wj_3_333991	605	.	C	T	456.28	PASS	.	GT:AD:DP:GQ:PL	0/0:40,0:40:69:0,69,1006	0/0:35,0:35:72:0,72,1006	0/0:42,0:42:84:0,84,1189	0/0:19,0:19:42:0,42,591	0/0:75,0:75:99:0,157,2167	0/1:10,18:28:99:491,0,199	0/0:19,0:19:36:0,36,506	0/0:45,0:45:93:0,93,1297	0/0:38,0:37:69:0,69,969	0/0:49,0:49:96:0,96,1358	0/0:17,0:18:33:0,33,451	0/0:28,0:28:48:0,48,694	0/0:42,0:42:87:0,87,1219	0/0:33,0:33:60:0,60,836	0/0:49,0:49:99:0,108,1491	0/0:37,0:37:75:0,75,1070
uce-6692_wj_3_333991	414	.	A	G	2470.18	PASS	.	GT:AD:DP:GQ:PL	0/0:37,0:37:66:0,66,950	0/0:61,1:62:99:0,111,1563	0/0:55,0:55:99:0,108,1498	0/0:71,0:72:99:0,123,1747	0/0:99,0:99:99:0,178,2481	0/0:52,0:52:90:0,90,1302	0/0:92,2:94:99:0,124,2273	0/0:74,0:75:99:0,123,1732	0/1:49,49:98:99:957,0,1054	0/1:19,45:64:99:1046,0,388	0/1:31,27:58:99:519,0,682	0/0:74,0:75:99:0,126,1787	0/0:84,0:84:99:0,150,2079	0/0:100,0:101:99:0,163,2366	0/0:77,0:77:99:0,138,1925	0/0:70,0:70:99:0,123,1759
uce-7320_wj_3_333991	236	.	C	T	574.17	PASS	.	GT:AD:DP:GQ:PL	0/0:20,0:20:39:0,39,555	0/0:43,0:43:78:0,78,1115	0/0:46,0:46:90:0,90,1280	0/0:39,0:39:78:0,78,1092	0/0:68,0:68:99:0,129,1832	0/0:25,0:25:45:0,45,645	0/0:62,0:62:99:0,108,1560	0/0:46,0:46:78:0,78,1126	0/0:44,0:44:81:0,81,1161	0/1:10,10:20:99:218,0,293	0/0:29,0:29:45:0,45,655	0/0:38,0:38:72:0,72,1007	0/0:21,0:21:51:0,51,700	0/1:21,17:38:99:401,0,478	0/0:34,0:34:72:0,72,1012	0/0:44,0:44:78:0,78,1134
uce-7320_wj_3_333991	257	.	C	T	687.06	PASS	.	GT:AD:DP:GQ:PL	0/0:26,0:26:51:0,51,723	0/0:50,0:50:96:0,96,1369	0/0:54,0:54:99:0,102,1461	0/0:43,0:43:84:0,84,1182	0/0:89,0:89:99:0,166,2342	0/0:30,0:30:60:0,60,830	0/0:79,0:79:99:0,129,1893	0/0:52,0:52:93:0,93,1325	0/0:58,0:58:99:0,105,1487	0/0:29,0:29:51:0,51,742	0/0:42,0:42:69:0,69,988	0/1:15,31:46:99:723,0,287	0/0:33,0:33:72:0,72,990	0/0:48,0:48:84:0,84,1198	0/0:42,0:42:84:0,84,1193	0/0:52,0:52:93:0,93,1339
uce-4631_wj_3_333991	286	.	C	G	1819.18	PASS	.	GT:AD:DP:GQ:PL	0/0:35,0:35:60:0,60,869	0/0:53,0:53:96:0,96,1372	0/0:47,0:47:87:0,87,1226	0/0:30,0:30:60:0,60,838	0/0:75,2:77:97:0,97,1929	0/0:33,0:33:60:0,60,842	0/1:37,28:65:99:575,0,816	0/0:43,0:43:75:0,75,1090	0/0:62,0:62:99:0,111,1584	0/0:51,0:51:87:0,87,1266	0/0:47,0:47:87:0,87,1238	0/0:30,0:30:57:0,57,813	0/0:39,0:39:72:0,72,1021	0/0:45,2:47:43:0,43,1157	0/1:22,26:48:99:590,0,466	0/1:17,32:49:99:706,0,338
uce-4631_wj_3_333991	481	.	G	T	1250.18	PASS	.	GT:AD:DP:GQ:PL	0/0:24,0:24:45:0,45,646	0/0:24,0:24:42:0,42,613	0/0:39,0:39:69:0,69,991	0/0:32,0:32:54:0,54,790	0/0:50,2:52:52:0,52,1280	0/0:20,0:20:42:0,42,576	0/1:40,18:58:99:344,0,831	0/0:36,0:36:63:0,63,906	0/0:33,1:34:69:0,69,962	0/0:24,0:24:45:0,45,639	0/0:43,0:43:69:0,69,1014	0/0:25,0:25:45:0,45,651	0/0:25,0:26:48:0,48,679	0/0:39,0:39:72:0,72,1020	0/1:17,17:35:99:416,0,415	0/1:15,24:39:99:542,0,323
uce-4631_wj_3_333991	496	.	G	A	334.06	PASS	.	GT:AD:DP:GQ:PL	0/0:20,0:20:39:0,39,542	0/0:21,0:21:39:0,39,561	0/0:25,0:25:51:0,51,714	0/0:28,0:28:51:0,51,726	0/0:44,0:44:87:0,87,1224	0/0:12,0:12:30:0,30,400	0/0:49,0:49:75:0,75,1111	0/0:29,0:29:54:0,54,764	0/0:29,0:29:63:0,63,861	0/0:18,0:18:36:0,36,504	0/0:37,0:37:66:0,66,942	0/0:22,0:22:42:0,42,597	0/0:24,0:24:48:0,48,650	0/1:15,16:31:99:370,0,381	0/0:28,0:28:60:0,60,808	0/0:36,0:36:69:0,69,983
uce-4303_wj_3_333991	403	.	A	T	737.06	PASS	.	GT:AD:DP:GQ:PL	0/0:39,0:39:72:0,72,1023	0/0:47,0:47:87:0,87,1236	0/0:54,0:54:99:0,105,1474	0/0:48,0:48:84:0,84,1213	0/0:82,0:82:99:0,157,2223	0/0:33,0:33:57:0,57,830	0/0:71,0:71:99:0,120,1730	0/0:57,0:57:99:0,108,1543	0/0:62,0:62:99:0,108,1559	0/0:44,0:44:72:0,72,1043	0/0:55,0:55:99:0,105,1474	0/0:37,0:37:69:0,69,974	0/0:38,0:38:75:0,75,1068	0/0:44,0:44:84:0,84,1192	0/1:36,33:69:99:773,0,845	0/0:61,0:61:99:0,117,1676
uce-8044_wj_3_333991	494	.	A	G	976.17	PASS	.	GT:AD:DP:GQ:PL	0/1:11,14:25:99:341,0,218	0/0:55,0:55:99:0,102,1461	0/0:58,0:58:99:0,111,1578	0/0:66,0:66:99:0,123,1737	0/0:98,0:98:99:0,193,2732	0/0:46,2:48:47:0,47,1160	0/0:69,0:69:99:0,120,1746	0/0:55,1:56:59:0,59,1356	0/0:88,0:88:99:0,154,2224	0/0:54,0:54:99:0,108,1514	0/0:40,0:40:72:0,72,1006	0/1:26,32:58:99:680,0,570	0/0:60,0:60:99:0,114,1608	0/0:55,0:55:99:0,108,1521	0/0:61,0:61:99:0,114,1611	0/0:41,0:41:81:0,81,1157
uce-3931_wj_3_333991	424	.	G	A	526.06	PASS	.	GT:AD:DP:GQ:PL	0/0:19,0:19:33:0,33,478	0/0:47,0:48:84:0,84,1194	0/0:49,0:49:87:0,87,1236	0/0:38,0:38:66:0,66,961	0/0:77,0:77:99:0,132,1895	0/0:22,0:22:45:0,45,616	0/0:76,0:76:99:0,126,1840	0/0:47,0:47:78:0,78,1138	0/0:64,0:64:99:0,108,1540	0/0:30,0:30:54:0,54,781	0/0:35,0:35:57:0,57,823	0/0:41,0:43:72:0,72,1021	0/0:33,0:34:63:0,63,867	0/0:38,0:37:63:0,63,913	0/0:47,0:46:84:0,84,1183	0/1:28,27:55:99:562,0,562
uce-5080_wj_3_333991	444	.	C	T	1007.17	PASS	.	GT:AD:DP:GQ:PL	0/0:35,0:35:60:0,60,860	0/1:34,19:53:99:410,0,749	0/0:74,0:74:99:0,120,1757	0/0:49,0:49:81:0,81,1140	0/0:91,0:91:99:0,160,2264	0/1:23,30:53:99:642,0,491	0/0:87,0:87:99:0,144,2087	0/0:66,0:66:99:0,108,1560	0/0:56,0:56:96:0,96,1377	0/0:39,0:39:63:0,63,928	0/0:74,0:74:99:0,120,1746	0/0:62,0:62:99:0,102,1486	0/0:55,0:55:99:0,102,1435	0/0:58,0:58:93:0,93,1344	0/0:54,0:54:96:0,96,1355	0/0:42,0:42:69:0,69,990
uce-7120_wj_3_333991	445	.	A	G	2914.18	PASS	.	GT:AD:DP:GQ:PL	0/0:60,0:60:99:0,114,1589	0/0:115,0:115:99:0,217,3082	0/0:97,2:101:99:0,124,2349	0/0:87,0:87:99:0,160,2257	0/0:131,0:131:99:0,265,3735	0/0:83,0:83:99:0,147,2126	0/0:138,0:138:99:0,238,3390	0/0:109,0:109:99:0,199,2840	0/0:135,0:135:99:0,241,3416	0/0:68,3:71:97:0,97,1897	0/1:41,48:89:99:1091,0,836	0/1:51,47:98:99:998,0,1162	0/1:64,42:106:99:877,0,1477	0/0:128,0:128:99:0,241,3416	0/0:173,4:177:99:0,254,4675	0/0:119,0:119:99:0,211,3014
uce-7120_wj_3_333991	460	.	A	G	3388.17	PASS	.	GT:AD:DP:GQ:PL	0/0:67,0:68:99:0,123,1754	0/1:62,67:129:99:1533,0,1380	0/0:111,0:112:99:0,187,2709	0/0:103,0:103:99:0,190,2687	0/0:153,0:153:99:0,307,4305	0/0:81,4:85:61:0,61,1997	0/1:67,86:153:99:1900,0,1387	0/0:119,0:119:99:0,214,3061	0/0:143,4:147:99:0,184,3713	0/0:74,0:74:99:0,147,2080	0/0:111,0:111:99:0,184,2653	0/0:110,0:110:99:0,199,2836	0/0:113,0:114:99:0,214,3034	0/0:151,0:151:99:0,274,3891	0/0:188,0:188:99:0,358,5091	0/0:125,0:125:99:0,220,3133
uce-7120_wj_3_333991	623	.	C	T	1961.17	PASS	.	GT:AD:DP:GQ:PL	0/1:48,51:101:99:1116,0,974	0/0:134,0:134:99:0,241,3426	0/0:102,0:103:99:0,190,2683	0/0:100,0:101:99:0,199,2779	0/0:198,0:199:99:0,364,5156	0/0:113,0:113:99:0,202,2863	0/0:167,0:167:99:0,280,4037	0/0:144,0:144:99:0,253,3592	0/0:132,0:132:99:0,235,3339	0/1:48,39:87:99:890,0,1145	0/0:158,0:158:99:0,271,3877	0/0:147,0:147:99:0,253,3630	0/0:133,0:133:99:0,244,3467	0/0:168,0:168:99:0,301,4268	0/0:202,0:202:99:0,385,5414	0/0:110,0:111:99:0,187,2658
uce-7120_wj_3_333991	659	.	G	A	2852.17	PASS	.	GT:AD:DP:GQ:PL	0/0:78,2:80:91:0,91,1829	0/1:43,60:104:99:1381,0,979	0/0:72,0:72:99:0,123,1744	0/0:76,0:76:99:0,147,2027	0/0:167,0:167:99:0,319,4484	0/0:82,3:85:71:0,71,2040	0/1:44,69:114:99:1516,0,914	0/0:106,3:109:99:0,120,2671	0/0:109,0:109:99:0,196,2761	0/0:70,0:70:99:0,135,1919	0/0:120,0:120:99:0,205,2921	0/0:125,0:126:99:0,211,3001	0/0:91,0:91:99:0,172,2383	0/0:134,0:134:99:0,256,3601	0/0:161,1:162:99:0,294,4527	0/0:79,0:79:99:0,144,2007
uce-251_wj_3_333991	637	.	A	T	765.06	PASS	.	GT:AD:DP:GQ:PL	0/0:24,0:24:51:0,51,707	0/0:41,1:42:99:0,99,1347	0/0:53,0:53:99:0,117,1627	0/0:33,0:33:69:0,69,949	0/0:69,0:69:99:0,166,2240	0/0:25,0:25:54:0,54,748	0/0:54,0:54:99:0,108,1517	0/0:39,0:39:90:0,90,1255	0/0:58,0:59:99:0,129,1750	0/0:31,0:31:75:0,75,1023	0/0:43,0:43:93:0,93,1313	0/0:40,0:40:81:0,81,1134	0/1:17,29:46:99:801,0,465	0/0:46,0:46:96:0,96,1326	0/0:49,0:49:99:0,111,1534	0/0:34,0:34:72:0,72,1017
uce-6371_wj_3_333991	194	.	G	A	123.06	PASS	.	GT:AD:DP:GQ:PL	0/0:14,0:14:36:0,36,480	0/0:25,0:25:69:0,69,930	0/0:29,0:29:63:0,63,877	0/0:18,0:18:42:0,42,576	0/0:58,0:58:99:0,135,1875	0/0:28,0:28:66:0,66,895	0/0:28,0:28:72:0,72,940	0/0:31,0:31:66:0,66,926	0/0:26,0:26:63:0,63,842	0/0:14,0:14:33:0,33,430	0/0:24,0:24:51:0,51,688	0/0:27,0:27:60:0,60,845	0/0:24,0:24:51:0,51,704	0/0:20,0:20:51:0,51,688	0/0:39,0:39:99:0,105,1415	0/1:11,5:16:99:159,0,353
uce-6371_wj_3_333991	263	.	C	T	682.06	PASS	.	GT:AD:DP:GQ:PL	0/0:48,0:48:96:0,96,1340	0/0:74,0:74:99:0,154,2128	0/0:90,0:90:99:0,181,2512	0/0:51,0:51:99:0,102,1431	0/0:131,0:131:99:0,250,3524	0/0:74,0:74:99:0,154,2125	0/0:70,0:70:99:0,135,1884	0/0:65,0:66:99:0,123,1708	0/0:91,0:91:99:0,184,2523	0/0:54,0:54:99:0,105,1482	0/0:76,0:76:99:0,132,1909	0/0:70,0:71:99:0,135,1925	0/0:59,0:59:99:0,108,1523	0/0:69,0:67:99:0,129,1824	0/0:113,0:113:99:0,238,3282	0/1:41,31:72:99:718,0,967
uce-6371_wj_3_333991	481	.	G	A	2133.06	PASS	.	GT:AD:DP:GQ:PL	0/0:119,1:120:99:0,165,2866	0/0:186,1:187:99:0,316,4568	0/0:196,2:198:99:0,278,4803	0/0:148,0:148:99:0,250,3608	0/0:178,1:178:99:0,288,4585	0/0:154,1:154:99:0,237,3879	0/1:120,97:219:99:2169,0,2841	0/0:197,0:197:99:0,331,4787	0/0:204,3:207:99:0,226,5037	0/0:143,0:143:99:0,244,3512	0/0:205,1:205:99:0,297,4818	0/0:197,0:196:99:0,331,4815	0/0:122,1:123:99:0,180,3054	0/0:190,0:191:99:0,340,4867	0/0:200,2:198:99:0,325,5161	0/0:148,1:149:99:0,216,3628
uce-6371_wj_3_333991	544	.	A	G	5527.58	PASS	.	GT:AD:DP:GQ:PL	0/0:66,0:66:99:0,123,1720	0/0:109,1:110:99:0,177,2822	0/1:70,50:120:99:1118,0,1651	0/0:92,0:93:99:0,172,2435	0/0:87,1:87:99:0,141,2443	0/0:104,0:104:99:0,199,2805	0/0:125,4:131:99:0,114,3210	0/0:103,0:103:99:0,190,2679	0/0:136,0:136:99:0,250,3542	0/0:89,0:89:99:0,157,2246	0/1:62,58:120:99:1267,0,1322	0/0:99,0:100:99:0,181,2599	0/0:73,0:73:99:0,135,1918	0/1:65,52:116:99:1194,0,1382	0/1:54,77:131:99:2006,0,1301	0/0:81,0:81:99:0,157,2234
uce-7877_wj_3_333991	396	.	A	G	1477.11	PASS	.	GT:AD:DP:GQ:PL	0/1:7,4:11:99:130,0,145	0/0:28,0:28:48:0,48,679	0/0:21,0:20:45:0,45,616	0/0:20,0:20:36:0,36,518	0/0:46,0:47:93:0,93,1326	0/0:21,0:21:42:0,42,589	0/0:32,0:32:51:0,51,753	0/1:15,19:34:99:451,0,363	0/0:21,0:21:42:0,42,592	0/1:11,6:17:99:103,0,234	0/0:26,0:26:51:0,51,718	0/1:17,20:37:99:417,0,386	0/0:39,0:38:63:0,63,921	0/0:29,0:29:57:0,57,803	0/1:20,18:37:99:438,0,443	0/0:40,0:40:72:0,72,1046
uce-7877_wj_3_333991	478	.	G	A	410.06	PASS	.	GT:AD:DP:GQ:PL	0/0:35,0:35:63:0,63,896	0/0:48,0:48:81:0,81,1182	0/0:57,0:56:99:0,99,1429	0/1:24,21:45:99:446,0,498	0/0:107,0:108:99:0,181,2617	0/0:59,0:59:99:0,99,1421	0/0:71,0:71:99:0,114,1677	0/0:93,0:93:99:0,151,2197	0/0:52,0:52:93:0,93,1341	0/0:33,0:33:57:0,57,818	0/0:66,0:66:99:0,117,1685	0/0:91,0:92:99:0,154,2217	0/0:61,0:60:96:0,96,1374	0/0:95,0:95:99:0,163,2357	0/0:76,0:75:99:0,132,1881	0/0:60,0:60:99:0,108,1562
uce-7877_wj_3_333991	487	.	C	G	337.06	PASS	.	GT:AD:DP:GQ:PL	0/1:20,18:38:99:373,0,447	0/0:52,0:52:90:0,90,1299	0/0:61,0:60:99:0,102,1476	0/0:50,0:50:78:0,78,1153	0/0:111,0:111:99:0,193,2782	0/0:64,0:64:99:0,108,1562	0/0:75,0:77:99:0,123,1802	0/0:100,0:100:99:0,163,2378	0/0:57,0:57:99:0,102,1477	0/0:36,0:36:60:0,60,855	0/0:65,0:65:99:0,117,1690	0/0:104,0:104:99:0,169,2457	0/0:63,0:62:99:0,105,1522	0/0:105,0:105:99:0,184,2638	0/0:80,0:79:99:0,141,2026	0/0:64,0:64:99:0,117,1684
uce-7877_wj_3_333991	617	.	G	A	1384.17	PASS	.	GT:AD:DP:GQ:PL	0/0:45,1:46:41:0,41,1086	0/0:43,0:43:72:0,72,1053	0/0:49,0:49:84:0,84,1223	0/0:48,0:48:84:0,84,1216	0/0:102,0:102:99:0,184,2616	0/0:59,0:59:99:0,102,1480	0/0:46,0:46:72:0,72,1067	0/0:86,0:86:99:0,151,2176	0/1:32,21:53:99:427,0,697	0/0:29,0:28:48:0,48,700	0/0:62,0:62:99:0,108,1555	0/0:84,0:84:99:0,138,1986	0/0:46,0:46:78:0,78,1131	0/1:55,47:102:99:1002,0,1210	0/0:72,2:73:94:0,94,1872	0/0:41,0:41:87:0,87,1218
uce-5661_wj_3_333991	182	.	C	T	349.06	PASS	.	GT:AD:DP:GQ:PL	0/0:30,0:30:60:0,60,804	0/0:32,0:32:57:0,57,826	0/0:19,0:19:42:0,42,581	0/0:28,0:28:54:0,54,767	0/0:47,0:47:87:0,87,1221	0/0:30,0:30:54:0,54,764	0/0:23,0:23:42:0,42,582	0/0:26,0:26:48:0,48,668	0/1:29,16:45:99:385,0,611	0/0:20,0:20:39:0,39,560	0/0:30,0:30:54:0,54,770	0/0:33,0:33:66:0,66,912	0/0:24,0:24:39:0,39,541	0/0:36,0:36:60:0,60,880	0/0:50,0:50:99:0,102,1371	0/0:29,0:29:60:0,60,815
uce-5661_wj_3_333991	219	.	G	A	910.17	PASS	.	GT:AD:DP:GQ:PL	0/0:37,0:37:72:0,72,984	0/0:41,0:41:66:0,66,968	0/1:16,14:30:99:385,0,357	0/0:43,0:43:78:0,78,1105	0/0:75,0:75:99:0,132,1876	0/0:45,0:45:81:0,81,1147	0/0:43,0:43:75:0,75,1066	0/0:38,0:38:66:0,66,930	0/0:61,0:61:99:0,108,1514	0/0:26,0:26:48:0,48,688	0/1:18,27:45:99:570,0,384	0/0:49,0:49:90:0,90,1271	0/0:46,0:46:72:0,72,1062	0/0:54,0:54:90:0,90,1305	0/0:64,0:64:99:0,135,1791	0/0:48,0:48:99:0,99,1344
uce-5719_wj_3_333991	499	.	T	C	2837.97	PASS	.	GT:AD:DP:GQ:PL	0/0:31,0:30:51:0,51,735	0/1:19,11:30:99:240,0,460	0/0:55,0:54:93:0,93,1351	0/1:20,12:32:99:306,0,459	0/0:44,0:44:75:0,75,1080	0/0:41,0:41:69:0,69,1011	0/1:21,16:37:99:369,0,414	0/0:38,0:37:63:0,63,915	0/0:42,0:42:78:0,78,1124	0/0:19,0:19:36:0,36,517	0/1:12,16:28:99:343,0,258	0/1:22,16:38:99:348,0,526	0/0:39,0:39:72:0,72,1035	0/1:6,32:38:57:818,0,57	0/1:23,13:35:99:267,0,573	0/1:18,12:30:99:217,0,426
uce-4651_wj_3_333991	454	.	C	T	300.06	PASS	.	GT:AD:DP:GQ:PL	0/0:26,0:26:54:0,54,763	0/0:32,0:32:60:0,60,866	0/0:25,0:25:57:0,57,791	0/0:33,0:33:60:0,60,848	0/0:40,0:40:84:0,84,1168	0/0:27,0:27:42:0,42,614	0/0:38,0:38:66:0,66,952	0/1:9,12:21:99:336,0,207	0/0:33,0:33:57:0,57,816	0/0:17,0:17:33:0,33,465	0/0:31,0:31:63:0,63,880	0/0:22,0:22:42:0,42,581	0/0:38,0:38:72:0,72,1013	0/0:18,0:18:39:0,39,535	0/0:53,2:55:67:0,67,1469	0/0:27,0:27:51:0,51,730
uce-4651_wj_3_333991	459	.	A	G	337.06	PASS	.	GT:AD:DP:GQ:PL	0/1:11,15:26:99:373,0,279	0/0:39,0:39:69:0,69,984	0/0:26,0:26:54:0,54,744	0/0:34,0:34:63:0,63,868	0/0:44,0:44:93:0,93,1290	0/0:27,0:27:45:0,45,651	0/0:42,0:42:75:0,75,1084	0/0:24,0:24:48:0,48,673	0/0:36,0:36:63:0,63,894	0/0:20,0:20:39:0,39,552	0/0:32,0:32:63:0,63,883	0/0:27,0:27:51:0,51,709	0/0:38,0:38:72:0,72,1012	0/0:20,0:20:39:0,39,543	0/0:56,0:56:99:0,111,1575	0/0:27,0:27:51:0,51,727
uce-3775_wj_3_333991	345	.	C	T	1179.17	PASS	.	GT:AD:DP:GQ:PL	0/0:27,0:27:45:0,45,654	0/0:32,0:32:57:0,57,820	0/0:46,2:48:52:0,52,1273	0/0:39,0:39:72:0,72,1022	0/0:66,0:66:99:0,135,1890	0/0:29,0:29:57:0,57,799	0/0:43,1:44:41:0,41,1087	0/1:23,30:53:99:647,0,481	0/0:36,0:36:75:0,75,1047	0/0:29,0:29:54:0,54,768	0/0:25,0:25:48:0,48,677	0/0:36,0:36:57:0,57,835	0/0:47,0:47:87:0,87,1239	0/0:50,0:50:84:0,84,1226	0/1:30,24:54:99:577,0,684	0/0:62,0:62:99:0,105,1525
uce-7981_wj_3_333991	682	.	T	C	1498.58	PASS	.	GT:AD:DP:GQ:PL	1/1:0,15:15:36:474,36,0	0/0:91,0:91:99:0,166,2343	0/1:71,37:108:99:763,0,1754	0/0:51,1:52:93:0,93,1315	0/0:167,1:171:99:0,325,4617	0/0:31,0:31:51:0,51,747	0/0:127,0:128:99:0,220,3168	0/0:83,0:84:99:0,144,2078	0/0:64,0:64:99:0,126,1790	0/1:23,13:36:99:325,0,603	0/0:35,0:35:66:0,66,948	0/0:83,0:83:99:0,141,2044	0/0:54,0:54:99:0,105,1479	0/0:89,0:90:99:0,154,2216	0/0:103,0:104:99:0,187,2664	0/0:99,1:100:99:0,159,2580
uce-432_wj_3_333991	205	.	A	G	2350.17	PASS	.	GT:AD:DP:GQ:PL	0/0:47,0:47:87:0,87,1239	0/0:75,0:75:99:0,141,1999	0/0:106,0:106:99:0,202,2837	0/0:64,0:64:99:0,123,1695	0/1:59,52:111:99:1225,0,1487	0/0:73,0:74:99:0,147,2038	0/0:68,0:68:99:0,135,1862	0/1:46,51:97:99:1170,0,1071	0/0:108,0:108:99:0,223,3082	0/0:62,0:62:99:0,126,1737	0/0:66,0:66:99:0,120,1694	0/0:78,2:79:97:0,97,1927	0/0:93,0:93:99:0,193,2616	0/0:82,0:81:99:0,163,2250	0/0:85,0:85:99:0,181,2385	0/0:79,0:79:99:0,162,2197
uce-6459_wj_3_333991	207	.	C	T	512.06	PASS	.	GT:AD:DP:GQ:PL	0/0:16,0:16:30:0,30,417	0/0:29,0:29:60:0,60,832	0/0:33,0:33:60:0,60,847	0/0:21,0:21:42:0,42,556	0/0:46,0:46:87:0,87,1229	0/0:32,0:32:57:0,57,813	0/1:19,27:46:99:548,0,364	0/0:37,0:37:63:0,63,921	0/0:34,0:34:63:0,63,878	0/0:19,0:19:33:0,33,479	0/0:31,0:31:54:0,54,762	0/0:28,0:28:48:0,48,702	0/0:27,0:27:51:0,51,695	0/0:36,0:35:69:0,69,944	0/0:46,0:46:90:0,90,1210	0/0:26,0:26:48:0,48,652
uce-6459_wj_3_333991	288	.	A	G	251.06	PASS	.	GT:AD:DP:GQ:PL	0/0:22,0:22:36:0,36,522	0/1:23,14:37:99:287,0,485	0/0:43,0:43:81:0,81,1138	0/0:34,0:34:66:0,66,903	0/0:64,0:64:99:0,108,1563	0/0:37,0:37:63:0,63,900	0/0:54,0:54:90:0,90,1310	0/0:46,0:46:81:0,81,1168	0/0:49,0:49:87:0,87,1250	0/0:23,0:23:36:0,36,533	0/0:42,0:42:72:0,72,1030	0/0:38,0:38:57:0,57,851	0/0:36,1:37:44:0,44,841	0/0:59,0:58:99:0,99,1367	0/0:55,0:55:99:0,99,1368	0/0:38,0:38:75:0,75,1014
uce-3725_wj_3_333991	263	.	G	A	303.06	PASS	.	GT:AD:DP:GQ:PL	0/0:20,0:20:51:0,51,693	0/0:48,0:48:99:0,120,1624	0/0:37,0:37:78:0,78,1087	0/0:30,0:30:69:0,69,948	0/0:54,0:54:99:0,135,1801	0/0:21,0:21:60:0,60,826	0/0:42,0:42:99:0,102,1415	0/0:38,0:39:87:0,87,1207	0/0:54,0:54:99:0,120,1655	0/0:24,0:24:60:0,60,808	0/0:33,0:33:81:0,81,1108	0/0:33,0:33:72:0,72,1003	0/0:41,0:41:87:0,87,1207	0/0:39,0:39:90:0,90,1238	0/0:67,0:67:99:0,150,2085	0/1:12,10:22:99:339,0,354
uce-1375_wj_3_333991	306	.	A	G	654.17	PASS	.	GT:AD:DP:GQ:PL	0/0:29,0:29:45:0,45,668	0/0:48,0:48:81:0,81,1168	0/0:45,0:45:75:0,75,1079	0/0:51,0:51:87:0,87,1249	0/0:72,0:72:99:0,123,1787	0/0:47,0:47:90:0,90,1252	0/0:48,0:48:81:0,81,1185	0/0:31,0:31:60:0,60,831	0/0:70,2:72:88:0,88,1790	0/0:27,0:27:48:0,48,684	0/0:54,0:54:90:0,90,1307	0/0:49,0:49:81:0,81,1169	0/0:48,0:48:81:0,81,1158	0/0:50,0:50:84:0,84,1213	0/1:26,17:43:99:356,0,571	0/1:20,18:38:99:343,0,410
uce-1375_wj_3_333991	401	.	C	T	458.06	PASS	.	GT:AD:DP:GQ:PL	0/0:22,0:22:39:0,39,561	0/0:38,0:38:66:0,66,930	0/0:33,0:33:60:0,60,851	0/0:47,0:48:84:0,84,1176	0/0:67,0:67:99:0,111,1614	0/0:43,0:43:78:0,78,1089	0/0:47,0:47:75:0,75,1099	0/0:33,0:33:60:0,60,820	0/0:64,0:64:99:0,120,1695	0/0:28,0:28:48:0,48,683	0/0:33,0:34:57:0,57,820	0/0:33,0:33:60:0,60,838	0/1:14,20:35:99:494,0,304	0/0:38,0:38:66:0,66,942	0/0:29,0:29:57:0,57,806	0/0:32,0:32:54:0,54,775
uce-3320_wj_3_333991	734	.	C	T	421.06	PASS	.	GT:AD:DP:GQ:PL	0/0:28,0:28:51:0,51,732	0/0:54,0:54:99:0,99,1404	0/0:39,0:39:78:0,78,1080	0/0:34,0:34:69:0,69,939	0/0:56,0:56:99:0,120,1632	0/0:33,0:33:63:0,63,879	0/0:58,0:58:99:0,105,1507	0/0:26,0:26:57:0,57,773	0/0:43,0:43:87:0,87,1226	0/0:32,0:32:57:0,57,807	0/0:36,0:36:66:0,66,935	0/0:50,0:50:93:0,93,1313	0/1:28,22:50:99:457,0,635	0/0:39,0:39:78:0,78,1106	0/0:52,0:51:99:0,99,1379	0/0:44,0:44:90:0,90,1249
uce-3320_wj_3_333991	735	.	G	A	1107.17	PASS	.	GT:AD:DP:GQ:PL	0/0:28,0:28:48:0,48,696	0/0:54,0:54:99:0,99,1399	0/0:39,0:39:75:0,75,1062	0/0:34,0:34:66:0,66,928	0/0:55,0:55:99:0,117,1641	0/0:31,0:31:60:0,60,852	0/0:55,2:57:61:0,61,1416	0/0:26,0:26:57:0,57,796	0/0:43,0:43:84:0,84,1197	0/0:32,0:32:57:0,57,807	0/0:36,0:36:66:0,66,931	0/0:48,1:49:53:0,53,1236	0/1:24,25:49:99:634,0,503	0/1:17,21:38:99:518,0,398	0/0:52,0:51:96:0,96,1350	0/0:43,0:43:87:0,87,1218
uce-3320_wj_3_333991	756	.	C	T	352.06	PASS	.	GT:AD:DP:GQ:PL	0/0:23,0:23:45:0,45,616	0/0:39,0:39:75:0,75,1042	0/0:30,0:30:63:0,63,858	0/0:27,0:27:51:0,51,693	0/0:43,0:43:96:0,96,1273	0/0:22,0:22:45:0,45,614	0/0:35,0:36:72:0,72,990	0/0:17,0:17:39:0,39,510	0/0:34,0:34:72:0,72,987	0/0:20,0:21:42:0,42,574	0/0:21,0:21:39:0,39,546	0/0:32,0:34:69:0,69,933	0/1:20,20:41:99:388,0,493	0/0:24,0:25:54:0,54,731	0/0:42,0:42:81:0,81,1103	0/0:29,0:29:66:0,66,884
uce-5419_wj_3_333991	379	.	C	T	652.06	PASS	.	GT:AD:DP:GQ:PL	0/1:73,37:110:99:688,0,1559	0/0:186,2:189:99:0,280,4578	0/0:198,0:197:99:0,328,4764	0/0:151,0:148:99:0,256,3655	0/0:249,0:249:99:0,445,6381	0/0:109,0:108:99:0,193,2776	0/0:231,0:230:99:0,382,5543	0/0:184,0:182:99:0,313,4531	0/0:211,0:206:99:0,361,5171	0/0:142,0:137:99:0,247,3505	0/0:164,0:162:99:0,259,3734	0/0:188,0:186:99:0,310,4471	0/0:164,0:162:99:0,292,4160	0/0:223,0:219:99:0,367,5302	0/0:236,0:230:99:0,409,5811	0/0:195,0:193:99:0,319,4620
uce-5451_wj_3_333991	368	.	A	C	975.17	PASS	.	GT:AD:DP:GQ:PL	0/0:36,0:36:66:0,66,943	0/0:43,0:43:78:0,78,1118	0/0:42,0:42:84:0,84,1159	0/0:50,0:50:93:0,93,1311	0/0:74,0:74:99:0,138,1955	0/0:48,0:48:90:0,90,1254	0/0:30,1:31:60:0,60,843	0/0:48,0:48:93:0,93,1315	0/0:70,0:71:99:0,132,1872	0/0:50,0:50:90:0,90,1292	0/1:20,24:44:99:522,0,397	0/0:36,0:36:72:0,72,1018	0/0:27,0:27:57:0,57,798	0/0:42,0:42:72:0,72,1039	0/0:56,0:56:99:0,99,1426	0/1:17,23:40:99:498,0,398
uce-5451_wj_3_333991	448	.	G	A	8095.94	PASS	.	GT:AD:DP:GQ:PL	0/1:23,36:59:99:713,0,461	1/1:0,84:84:99:2053,141,0	0/0:88,1:89:99:0,166,2290	0/1:38,48:86:99:1024,0,771	0/0:140,2:142:99:0,217,3626	0/0:81,2:83:94:0,94,1905	0/1:47,55:102:99:1075,0,988	0/1:50,44:94:99:928,0,1089	0/1:67,64:131:99:1302,0,1413	0/1:38,48:86:99:1077,0,768	0/0:100,2:102:99:0,127,2390	0/0:87,4:91:55:0,55,1920	0/0:81,0:81:99:0,144,2064	0/0:88,2:90:99:0,121,2260	0/0:106,4:110:99:0,100,2536	0/0:80,0:80:99:0,132,1929
uce-5451_wj_3_333991	577	.	A	T	1720.17	PASS	.	GT:AD:DP:GQ:PL	0/0:45,0:45:78:0,78,1102	0/1:43,44:87:99:938,0,937	0/0:136,0:136:99:0,241,3420	0/1:49,37:86:99:827,0,1100	0/0:153,0:154:99:0,277,3932	0/0:89,0:89:99:0,156,2226	0/0:117,1:120:99:0,202,2878	0/0:90,0:90:99:0,147,2145	0/0:121,1:122:99:0,220,3124	0/0:89,0:89:99:0,153,2202	0/0:106,0:106:99:0,181,2607	0/0:92,3:95:99:0,121,2282	0/0:102,0:102:99:0,175,2524	0/0:134,0:134:99:0,223,3226	0/0:134,0:134:99:0,235,3332	0/0:81,0:81:99:0,135,1979
uce-5021_wj_3_333991	408	.	C	A	728.06	PASS	.	GT:AD:DP:GQ:PL	0/0:44,0:44:78:0,78,1119	0/0:77,0:77:99:0,138,1965	0/0:126,0:126:99:0,208,3014	0/1:41,35:76:99:764,0,829	0/0:102,0:103:99:0,175,2458	0/0:57,0:58:99:0,102,1464	0/0:82,0:82:99:0,129,1892	0/0:94,0:94:99:0,172,2448	0/0:113,0:112:99:0,187,2685	0/0:67,0:67:99:0,123,1720	0/0:52,0:52:81:0,81,1197	0/0:97,0:97:99:0,153,2214	0/0:78,0:78:99:0,132,1924	0/0:97,0:97:99:0,163,2361	0/0:96,0:96:99:0,178,2489	0/0:79,0:80:99:0,135,1957
uce-2740_wj_3_333991	275	.	G	A	584.06	PASS	.	GT:AD:DP:GQ:PL	0/0:29,0:29:54:0,54,761	0/0:49,0:50:87:0,87,1222	0/0:49,0:49:93:0,93,1290	0/0:53,0:53:96:0,96,1325	0/0:78,0:78:99:0,138,1952	0/0:49,0:49:87:0,87,1237	0/0:88,0:88:99:0,147,2144	0/0:53,0:53:99:0,102,1390	0/0:73,0:73:99:0,150,2077	0/0:46,0:46:87:0,87,1187	0/0:61,0:61:99:0,105,1511	0/1:19,30:49:99:620,0,379	0/0:57,0:57:99:0,102,1436	0/0:52,0:52:93:0,93,1280	0/0:75,0:75:99:0,135,1908	0/0:63,0:63:99:0,105,1520
uce-2740_wj_3_333991	415	.	T	A	627.06	PASS	.	GT:AD:DP:GQ:PL	0/0:21,0:21:39:0,39,529	0/0:50,0:50:87:0,87,1239	0/0:43,0:43:90:0,90,1223	0/0:55,0:55:93:0,93,1331	0/0:74,0:74:99:0,123,1745	0/0:45,1:46:47:0,47,1134	0/0:75,0:75:99:0,129,1839	0/0:54,0:54:96:0,96,1323	0/0:51,0:51:90:0,90,1270	0/0:37,0:37:66:0,66,924	0/0:62,1:63:68:0,68,1465	0/0:38,0:38:63:0,63,914	0/0:46,2:48:46:0,46,1143	0/0:40,0:40:75:0,75,1052	0/1:35,31:66:99:663,0,749	0/0:50,0:50:87:0,87,1223
uce-3446_wj_3_333991	392	.	T	G	1015.59	PASS	.	GT:AD:DP:GQ:PL	0/0:13,0:13:30:0,30,415	0/0:34,0:34:84:0,84,1147	0/1:16,8:24:99:260,0,473	0/0:34,1:35:50:0,50,1118	0/0:44,0:44:99:0,114,1552	0/0:22,0:22:54:0,54,746	0/1:12,14:26:99:410,0,349	0/1:15,13:28:99:318,0,408	0/0:42,0:42:99:0,111,1498	0/0:25,0:25:63:0,63,863	0/0:20,0:20:45:0,45,627	0/1:14,5:19:85:85,0,411	0/0:33,0:33:78:0,78,1067	0/0:31,0:31:75:0,75,1034	0/0:43,0:43:99:0,105,1434	0/0:22,0:21:54:0,54,747
uce-3446_wj_3_333991	422	.	A	G	690.06	PASS	.	GT:AD:DP:GQ:PL	0/0:17,0:17:39:0,39,542	0/0:52,0:52:99:0,114,1579	0/1:18,25:43:99:726,0,508	0/0:49,1:50:73:0,73,1478	0/0:65,0:65:99:0,144,2006	0/0:29,0:29:66:0,66,915	0/0:42,0:42:96:0,96,1282	0/0:38,2:40:43:0,43,1126	0/0:66,0:66:99:0,144,1965	0/0:34,0:34:78:0,78,1080	0/0:28,0:28:63:0,63,867	0/0:41,0:41:81:0,81,1129	0/0:51,0:51:99:0,111,1497	0/0:44,0:44:90:0,90,1261	0/0:56,0:56:99:0,117,1626	0/0:34,0:33:87:0,87,1171
uce-3446_wj_3_333991	424	.	A	T	345.06	PASS	.	GT:AD:DP:GQ:PL	0/0:17,0:17:42:0,42,582	0/0:52,0:52:99:0,114,1587	0/0:44,0:44:99:0,105,1450	0/0:51,0:51:99:0,114,1597	0/0:65,0:65:99:0,144,2017	0/0:30,0:30:72:0,72,1001	0/0:42,0:42:96:0,96,1333	0/0:41,0:41:90:0,90,1265	0/0:65,2:67:99:0,100,1902	0/0:35,0:35:81:0,81,1117	0/0:28,0:28:63:0,63,876	0/0:43,0:43:87:0,87,1216	0/0:53,0:53:99:0,114,1577	0/1:27,17:44:99:381,0,720	0/0:58,0:58:99:0,123,1699	0/0:34,0:33:87:0,87,1181
uce-3446_wj_3_333991	450	.	T	C	1075.06	PASS	.	GT:AD:DP:GQ:PL	0/0:25,0:25:48:0,48,691	0/0:69,0:69:99:0,144,2012	0/0:69,0:69:99:0,138,1948	0/0:69,0:69:99:0,150,2094	0/1:42,47:89:99:1111,0,1042	0/0:50,0:50:99:0,102,1446	0/0:69,0:69:99:0,141,1980	0/0:64,0:64:99:0,126,1786	0/0:86,0:86:99:0,190,2570	0/0:46,0:46:96:0,96,1345	0/0:36,0:36:72:0,72,1020	0/0:54,0:54:99:0,108,1517	0/0:73,0:73:99:0,144,2026	0/0:61,0:61:99:0,123,1715	0/0:81,0:81:99:0,160,2238	0/0:46,0:45:96:0,96,1354
uce-3446_wj_3_333991	590	.	A	G	1342.06	PASS	.	GT:AD:DP:GQ:PL	0/1:51,67:118:99:1378,0,1073	0/0:183,0:183:99:0,328,4670	0/0:243,2:245:99:0,374,5915	0/0:168,0:168:99:0,292,4224	0/0:250,0:250:99:0,463,6533	0/0:168,0:168:99:0,289,4203	0/0:249,0:250:99:0,454,6467	0/0:198,0:198:99:0,337,4851	0/0:250,0:250:99:0,482,6760	0/0:136,0:136:99:0,247,3520	0/0:175,0:175:99:0,286,4177	0/0:248,0:248:99:0,409,5942	0/0:189,2:191:99:0,331,4765	0/0:214,0:214:99:0,364,5257	0/0:226,0:226:99:0,406,5815	0/0:200,0:199:99:0,358,5121
uce-3446_wj_3_333991	716	.	G	A	1461.06	PASS	.	GT:AD:DP:GQ:PL	0/0:77,0:77:99:0,129,1878	0/0:99,0:99:99:0,193,2690	0/0:151,0:151:99:0,274,3899	0/0:112,0:112:99:0,217,3065	0/0:164,0:166:99:0,316,4487	0/0:118,0:118:99:0,205,2957	0/0:148,3:149:99:0,189,3754	0/0:116,0:116:99:0,205,2902	0/0:172,0:172:99:0,322,4561	0/0:90,0:90:99:0,166,2375	0/0:92,0:92:99:0,154,2230	0/0:150,0:150:99:0,259,3726	0/0:121,0:121:99:0,211,3013	0/1:58,68:126:99:1497,0,1378	0/0:120,0:120:99:0,217,3099	0/0:126,0:126:99:0,232,3279
uce-7145_wj_3_333991	294	.	C	A	530.06	PASS	.	GT:AD:DP:GQ:PL	0/0:27,0:27:51:0,51,734	0/0:53,0:54:99:0,99,1405	0/0:57,0:57:99:0,108,1516	0/0:36,0:36:69:0,69,968	0/0:78,0:78:99:0,135,1928	0/0:34,0:34:66:0,66,927	0/0:62,0:62:99:0,111,1598	0/0:47,0:47:81:0,81,1162	0/0:50,0:50:90:0,90,1271	0/0:46,0:46:93:0,93,1283	0/0:53,0:53:96:0,96,1371	0/0:49,0:49:87:0,87,1255	0/1:21,25:46:99:566,0,489	0/0:77,0:77:99:0,144,2045	0/0:46,0:46:93:0,93,1306	0/0:44,0:44:84:0,84,1196
uce-7145_wj_3_333991	317	.	A	G	21188.6	PASS	.	GT:AD:DP:GQ:PL	1/1:0,33:33:54:787,54,0	0/1:37,26:63:99:490,0,896	0/1:32,26:58:99:565,0,745	0/1:21,22:43:99:451,0,481	0/1:52,33:86:99:675,0,1072	1/1:0,52:52:93:1321,93,0	1/1:0,78:79:99:1985,138,0	1/1:2,66:68:70:1532,70,0	1/1:0,65:65:99:1571,111,0	1/1:0,59:59:99:1624,117,0	1/1:0,65:67:99:1661,117,0	1/1:0,57:57:96:1401,96,0	1/1:0,62:62:99:1672,120,0	1/1:0,96:96:99:2337,166,0	1/1:0,60:60:99:1638,117,0	1/1:0,60:60:99:1536,108,0
uce-7799_wj_3_333991	310	.	A	G	545.06	PASS	.	GT:AD:DP:GQ:PL	0/0:60,0:59:99:0,105,1508	0/0:81,0:80:99:0,138,2005	0/0:112,0:108:99:0,190,2739	0/1:42,28:68:99:581,0,856	0/0:157,0:156:99:0,286,4056	0/0:74,0:74:99:0,129,1866	0/0:127,0:127:99:0,211,3065	0/0:90,0:88:99:0,154,2215	0/0:87,0:85:99:0,163,2312	0/0:66,0:64:99:0,117,1693	0/0:71,0:70:99:0,126,1787	0/0:94,0:92:99:0,151,2181	0/0:108,0:108:99:0,196,2794	0/0:91,0:89:99:0,144,2099	0/0:114,0:113:99:0,205,2946	0/0:82,0:80:99:0,147,2107
uce-7799_wj_3_333991	487	.	C	T	915.06	PASS	.	GT:AD:DP:GQ:PL	0/0:74,0:74:99:0,123,1785	0/0:100,0:100:99:0,172,2478	0/0:123,0:123:99:0,220,3140	0/0:101,0:102:99:0,169,2443	0/0:178,0:179:99:0,310,4464	0/0:56,0:56:99:0,108,1519	0/0:159,0:159:99:0,277,3972	0/0:110,0:110:99:0,196,2771	0/0:136,0:135:99:0,229,3306	0/0:98,0:98:99:0,175,2503	0/0:96,0:96:99:0,157,2277	0/0:99,0:99:99:0,175,2508	0/0:113,0:113:99:0,214,3007	0/0:101,0:99:99:0,172,2457	0/0:140,0:140:99:0,241,3456	0/1:62,43:105:99:951,0,1302
uce-7799_wj_3_333991	521	.	T	C	758.06	PASS	.	GT:AD:DP:GQ:PL	0/0:58,0:58:99:0,102,1436	0/0:74,0:74:99:0,132,1918	0/0:89,0:89:99:0,166,2371	0/0:65,0:65:99:0,126,1771	0/0:121,0:121:99:0,226,3212	0/0:42,0:42:81:0,81,1150	0/0:86,0:87:99:0,153,2175	0/0:71,0:72:99:0,129,1843	0/0:108,0:107:99:0,202,2863	0/0:66,0:66:99:0,120,1718	0/0:64,0:64:99:0,105,1523	0/0:64,0:64:99:0,114,1635	0/0:83,0:83:99:0,163,2291	0/0:72,0:71:99:0,132,1874	0/0:109,0:108:99:0,196,2820	0/1:39,32:71:99:794,0,809
uce-260_wj_3_333991	347	.	C	G	794.06	PASS	.	GT:AD:DP:GQ:PL	0/0:26,0:26:48:0,48,693	0/0:56,0:56:99:0,114,1609	0/0:66,0:68:99:0,123,1755	0/0:71,0:71:99:0,132,1877	0/0:111,2:113:99:0,163,2864	0/0:30,0:30:57:0,57,812	0/1:46,38:84:99:830,0,1015	0/0:65,0:65:99:0,114,1637	0/0:66,0:66:99:0,123,1730	0/0:41,0:41:81:0,81,1133	0/0:51,0:51:90:0,90,1295	0/0:36,0:36:69:0,69,974	0/0:78,0:77:99:0,147,2098	0/0:73,0:73:99:0,144,2051	0/0:72,0:72:99:0,135,1928	0/0:56,0:56:99:0,108,1506
uce-260_wj_3_333991	580	.	A	G	1425.17	PASS	.	GT:AD:DP:GQ:PL	0/0:35,0:35:60:0,60,874	0/0:73,0:73:99:0,135,1934	0/0:76,0:76:99:0,132,1920	0/0:63,0:63:99:0,120,1708	0/0:95,0:95:99:0,184,2594	0/0:50,0:50:90:0,90,1275	0/1:38,32:70:99:705,0,833	0/0:61,0:61:99:0,105,1521	0/0:108,0:108:99:0,175,2543	0/0:65,0:65:99:0,114,1628	0/0:67,0:67:99:0,111,1616	0/0:68,0:68:99:0,117,1690	0/1:47,30:77:99:765,0,1024	0/0:73,0:73:99:0,141,2014	0/0:92,0:92:99:0,163,2338	0/0:69,0:69:99:0,123,1757
uce-287_wj_3_333991	433	.	G	A	1035.06	PASS	.	GT:AD:DP:GQ:PL	0/0:27,0:27:51:0,51,713	0/0:63,0:63:99:0,117,1653	0/0:74,0:74:99:0,160,2216	0/0:42,0:42:96:0,96,1283	0/0:76,0:76:99:0,166,2283	0/0:47,0:47:93:0,93,1315	0/0:51,0:51:99:0,99,1393	0/0:56,0:56:99:0,111,1562	0/1:34,44:78:99:1071,0,750	0/0:29,0:29:57:0,57,808	0/0:45,0:45:90:0,90,1250	0/0:50,0:50:87:0,87,1238	0/0:64,0:64:99:0,126,1748	0/0:46,0:46:90:0,90,1279	0/0:46,0:46:90:0,90,1261	0/0:44,0:44:84:0,84,1195
uce-287_wj_3_333991	578	.	C	T	711.06	PASS	.	GT:AD:DP:GQ:PL	0/0:91,0:91:99:0,160,2301	0/0:155,0:155:99:0,274,3946	0/0:174,0:174:99:0,325,4637	0/1:94,35:129:99:747,0,2112	0/0:222,0:222:99:0,397,5659	0/0:133,0:133:99:0,229,3309	0/0:250,0:250:99:0,406,5946	0/0:177,2:179:99:0,262,4352	0/0:235,0:235:99:0,418,5967	0/0:100,0:100:99:0,169,2451	0/0:145,0:145:99:0,247,3553	0/0:181,0:181:99:0,304,4406	0/0:154,0:154:99:0,283,4007	0/0:174,0:174:99:0,289,4205	0/0:174,0:174:99:0,301,4321	0/0:146,0:146:99:0,250,3623
uce-5508_wj_3_333991	285	.	G	A	4373.12	PASS	.	GT:AD:DP:GQ:PL	0/0:27,0:27:51:0,51,719	0/0:59,0:59:99:0,114,1616	0/0:73,0:73:99:0,135,1936	0/0:77,0:76:99:0,144,2053	0/0:74,0:74:99:0,147,2082	0/0:49,0:49:96:0,96,1353	0/1:53,38:91:99:784,0,1207	0/0:70,0:70:99:0,123,1764	1/1:5,79:83:33:2038,33,0	0/0:46,0:45:87:0,87,1198	0/0:67,1:68:85:0,85,1715	0/0:47,0:47:84:0,84,1209	0/0:59,0:57:99:0,114,1592	0/0:67,0:66:99:0,120,1711	0/1:44,54:94:99:1368,0,998	0/1:18,12:29:99:251,0,416
uce-5508_wj_3_333991	482	.	G	A	913.06	PASS	.	GT:AD:DP:GQ:PL	0/0:83,0:83:99:0,141,2053	0/0:158,0:156:99:0,271,3891	0/0:164,2:166:99:0,250,4113	0/0:173,1:173:99:0,257,4206	0/0:209,2:210:99:0,299,5266	0/1:53,46:99:99:949,0,1135	0/0:217,2:219:99:0,299,5283	0/0:158,0:158:99:0,271,3921	0/0:212,0:213:99:0,370,5285	0/0:101,0:100:99:0,178,2544	0/0:175,0:175:99:0,298,4297	0/0:195,0:193:99:0,313,4579	0/0:165,0:163:99:0,283,4044	0/0:215,0:214:99:0,343,5012	0/0:227,0:224:99:0,403,5724	0/0:127,0:127:99:0,217,3132
uce-5508_wj_3_333991	548	.	C	T	708.06	PASS	.	GT:AD:DP:GQ:PL	0/0:60,0:60:99:0,105,1484	0/0:110,0:109:99:0,190,2724	0/0:96,0:96:99:0,187,2600	0/0:107,0:107:99:0,193,2739	0/0:149,0:150:99:0,274,3864	0/1:32,32:64:99:744,0,699	0/0:100,0:100:99:0,178,2523	0/0:78,0:78:99:0,138,1978	0/0:137,0:137:99:0,247,3478	0/0:73,0:74:99:0,138,1937	0/0:104,0:104:99:0,178,2567	0/0:113,0:111:99:0,178,2598	0/0:106,0:105:99:0,202,2826	0/0:112,0:112:99:0,199,2828	0/0:142,0:144:99:0,268,3787	0/0:86,0:86:99:0,147,2123
uce-5508_wj_3_333991	567	.	A	T	3265.56	PASS	.	GT:AD:DP:GQ:PL	0/1:23,22:45:99:441,0,547	0/0:91,4:94:79:0,79,2245	0/1:40,39:79:99:909,0,889	1/1:3,81:84:64:1979,64,0	0/0:116,1:116:99:0,175,3029	0/0:55,2:58:58:0,58,1379	0/0:79,0:80:99:0,144,2032	0/0:65,0:64:99:0,114,1636	0/0:112,0:112:99:0,211,2983	0/0:64,0:64:99:0,123,1756	0/0:75,0:75:99:0,126,1828	0/0:92,0:91:99:0,151,2183	0/0:92,0:92:99:0,181,2531	0/0:84,0:84:99:0,160,2262	0/0:126,0:126:99:0,241,3416	0/0:68,0:68:99:0,120,1734
uce-5508_wj_3_333991	609	.	G	A	1127.17	PASS	.	GT:AD:DP:GQ:PL	0/0:29,0:29:57:0,57,810	0/0:59,1:60:80:0,80,1607	0/0:56,0:56:99:0,111,1551	0/0:49,0:49:99:0,99,1357	0/0:68,2:69:94:0,94,1848	0/0:39,0:39:72:0,72,1032	0/0:51,1:53:62:0,62,1334	0/0:51,0:50:93:0,93,1299	0/1:40,21:61:99:530,0,995	0/0:38,0:38:78:0,78,1080	0/0:56,0:56:96:0,96,1387	0/1:22,27:49:99:642,0,458	0/0:49,3:52:31:0,31,1430	0/0:44,0:44:96:0,96,1318	0/0:82,0:83:99:0,187,2579	0/0:36,0:36:78:0,78,1087
uce-5508_wj_3_333991	617	.	G	T	563.06	PASS	.	GT:AD:DP:GQ:PL	0/0:27,0:27:54:0,54,756	0/0:58,0:59:99:0,117,1629	0/0:50,0:50:99:0,105,1455	0/0:43,1:44:93:0,93,1273	0/0:66,0:65:99:0,132,1856	0/0:37,0:37:72:0,72,1014	0/0:43,0:44:90:0,90,1223	0/0:42,0:41:81:0,81,1140	0/0:55,0:55:99:0,117,1614	0/0:34,0:35:66:0,66,919	0/0:49,0:50:87:0,87,1246	0/1:20,25:46:99:599,0,463	0/0:48,0:48:99:0,105,1435	0/0:36,0:37:78:0,78,1070	0/0:72,0:72:99:0,172,2333	0/0:34,0:34:75:0,75,1040
uce-976_wj_3_333991	380	.	A	G	2678.59	PASS	.	GT:AD:DP:GQ:PL	0/0:23,0:23:36:0,36,533	0/1:21,28:49:99:643,0,498	0/0:66,0:66:99:0,117,1629	0/0:34,0:33:57:0,57,824	0/0:75,2:77:99:0,112,2079	0/1:17,18:35:99:425,0,396	0/0:48,0:48:78:0,78,1141	0/0:55,0:55:93:0,93,1339	0/0:54,0:54:99:0,99,1399	0/1:13,5:18:90:90,0,324	0/0:43,0:43:78:0,78,1106	0/0:38,0:38:66:0,66,941	0/0:39,0:39:78:0,78,1094	0/1:29,23:52:99:481,0,643	0/1:35,24:59:99:600,0,784	0/1:17,24:41:99:505,0,366
uce-976_wj_3_333991	494	.	G	A	283.06	PASS	.	GT:AD:DP:GQ:PL	0/1:8,16:24:99:319,0,177	0/0:89,0:89:99:0,151,2178	0/0:98,0:98:99:0,169,2401	0/0:58,0:57:99:0,99,1440	0/0:113,0:113:99:0,208,2984	0/0:63,0:63:99:0,102,1485	0/0:87,0:87:99:0,141,2066	0/0:68,0:68:99:0,117,1679	0/0:73,0:73:99:0,138,1966	0/0:33,0:33:54:0,54,791	0/0:73,0:73:99:0,114,1686	0/0:62,0:62:99:0,102,1500	0/0:62,0:62:99:0,117,1684	0/0:85,0:85:99:0,157,2231	0/0:89,1:90:99:0,120,2213	0/0:74,0:74:99:0,123,1800
uce-2845_wj_3_333991	444	.	G	A	1584.18	PASS	.	GT:AD:DP:GQ:PL	0/0:44,0:44:72:0,72,1030	0/0:68,0:68:99:0,117,1702	0/0:84,0:84:99:0,147,2119	0/0:70,0:70:99:0,120,1717	0/0:99,2:101:99:0,142,2563	0/0:57,0:57:99:0,108,1536	0/0:95,0:95:99:0,160,2310	0/0:94,0:94:99:0,169,2388	0/0:78,0:78:99:0,135,1923	0/0:56,2:58:58:0,58,1377	0/1:41,23:64:99:522,0,860	0/1:55,42:97:99:852,0,1127	0/0:67,0:67:99:0,117,1660	0/1:53,14:67:99:262,0,1242	0/0:82,2:84:99:0,109,2087	0/0:64,0:64:99:0,108,1559
uce-1257_wj_3_333991	429	.	A	G	1788.18	PASS	.	GT:AD:DP:GQ:PL	0/0:40,0:40:63:0,63,908	0/0:82,0:83:99:0,157,2153	0/0:52,0:53:99:0,99,1401	0/0:40,0:41:78:0,78,1086	0/0:93,1:96:99:0,193,2653	0/0:62,0:62:99:0,117,1591	0/0:88,0:89:99:0,166,2294	0/0:70,0:72:99:0,147,2052	0/0:80,1:81:99:0,144,2002	0/0:59,0:60:99:0,111,1567	0/0:61,1:62:99:0,111,1555	0/1:34,26:61:99:612,0,719	0/0:75,0:76:99:0,156,2117	0/0:72,0:72:99:0,132,1870	0/1:54,38:93:99:831,0,1293	0/1:42,21:63:99:397,0,1042
uce-1257_wj_3_333991	436	.	G	A	739.06	PASS	.	GT:AD:DP:GQ:PL	0/0:40,0:40:66:0,66,953	0/0:91,0:91:99:0,169,2365	0/0:58,0:58:99:0,111,1551	0/0:46,0:46:90:0,90,1258	0/0:107,0:106:99:0,205,2842	0/0:63,0:64:99:0,120,1653	0/0:97,0:97:99:0,175,2473	0/0:82,0:82:99:0,166,2292	0/0:88,0:88:99:0,163,2255	0/1:30,36:66:99:775,0,619	0/0:69,0:69:99:0,126,1752	0/0:64,0:63:99:0,117,1650	0/0:89,0:89:99:0,178,2457	0/0:74,0:74:99:0,138,1943	0/0:103,0:103:99:0,205,2859	0/0:69,0:69:99:0,135,1890
uce-1257_wj_3_333991	451	.	G	A	856.06	PASS	.	GT:AD:DP:GQ:PL	0/0:47,0:47:78:0,78,1130	0/1:65,39:104:99:892,0,1486	0/0:76,0:77:99:0,144,2036	0/0:58,0:58:99:0,105,1485	0/0:120,0:120:99:0,235,3282	0/0:83,0:83:99:0,153,2111	0/0:104,0:105:99:0,187,2642	0/0:102,1:103:99:0,190,2669	0/0:106,0:106:99:0,193,2685	0/0:83,0:83:99:0,138,2011	0/0:93,0:94:99:0,160,2256	0/0:74,3:76:57:0,57,1842	0/0:101,0:101:99:0,202,2837	0/0:90,0:90:99:0,169,2373	0/0:120,0:120:99:0,226,3170	0/0:86,0:86:99:0,172,2389
uce-1257_wj_3_333991	505	.	G	T	1473.06	PASS	.	GT:AD:DP:GQ:PL	0/0:74,0:74:99:0,129,1863	0/0:175,0:175:99:0,313,4454	0/0:124,0:124:99:0,226,3228	0/0:118,0:118:99:0,205,2941	0/0:207,0:206:99:0,382,5447	0/0:135,0:135:99:0,238,3396	0/0:184,0:184:99:0,319,4605	0/1:85,72:157:99:1509,0,1828	0/0:176,0:176:99:0,319,4544	0/0:128,0:128:99:0,217,3141	0/0:153,0:153:99:0,268,3833	0/0:157,0:157:99:0,277,3993	0/0:146,0:146:99:0,277,3932	0/0:167,0:167:99:0,301,4321	0/0:185,0:185:99:0,355,5060	0/0:137,0:137:99:0,247,3528
uce-2357_wj_3_333991	447	.	C	T	502.06	PASS	.	GT:AD:DP:GQ:PL	0/0:22,0:21:39:0,39,552	0/0:52,0:52:96:0,96,1365	0/0:58,0:57:99:0,102,1458	0/0:32,0:32:66:0,66,912	0/0:77,0:76:99:0,141,2020	0/0:33,0:33:60:0,60,856	0/0:53,0:53:87:0,87,1269	0/0:55,0:53:96:0,96,1374	0/0:48,2:49:49:0,49,1234	0/0:34,0:33:63:0,63,870	0/0:40,0:40:69:0,69,981	0/0:40,1:41:40:0,40,922	0/0:55,0:56:99:0,99,1409	0/0:60,0:60:99:0,108,1554	0/1:37,27:63:99:538,0,804	0/0:58,0:58:99:0,108,1512
uce-6367_wj_3_333991	322	.	T	C	1179.16	PASS	.	GT:AD:DP:GQ:PL	0/0:23,0:23:48:0,48,680	0/0:35,0:35:75:0,75,1039	0/0:37,0:37:90:0,90,1224	1/1:0,35:35:75:1030,75,0	0/0:62,0:62:99:0,129,1805	0/0:34,0:34:78:0,78,1071	0/1:12,7:19:99:207,0,301	0/0:31,0:31:60:0,60,845	0/0:37,0:37:81:0,81,1116	0/0:28,0:28:63:0,63,882	0/0:27,0:27:57:0,57,758	0/0:22,0:22:48:0,48,667	0/0:54,0:54:99:0,108,1526	0/0:42,0:42:90:0,90,1242	0/0:39,0:39:93:0,93,1278	0/0:32,0:32:66:0,66,910
uce-6010_wj_3_333991	267	.	G	T	2363.6	PASS	.	GT:AD:DP:GQ:PL	0/0:17,0:17:45:0,45,612	0/0:21,0:21:57:0,57,761	0/0:43,0:43:93:0,93,1278	0/0:31,0:31:78:0,78,1035	0/0:55,0:55:99:0,123,1679	0/0:23,0:23:51:0,51,698	1/1:1,31:32:32:898,32,0	0/0:34,1:35:35:0,35,968	0/1:19,29:48:99:737,0,561	0/0:37,0:37:93:0,93,1217	0/0:21,0:21:48:0,48,655	0/0:42,0:42:96:0,96,1299	0/0:44,0:44:99:0,108,1453	0/0:35,0:35:78:0,78,1067	0/1:31,29:60:99:792,0,813	0/0:35,0:35:84:0,84,1124
uce-6010_wj_3_333991	273	.	C	T	2520.6	PASS	.	GT:AD:DP:GQ:PL	0/0:18,0:18:45:0,45,617	0/0:23,0:23:63:0,63,866	0/0:50,0:50:99:0,99,1400	0/0:34,0:34:87:0,87,1157	0/0:58,0:58:99:0,129,1773	0/0:28,0:28:57:0,57,790	1/1:2,35:37:33:996,33,0	0/0:44,0:44:90:0,90,1263	0/1:21,29:50:99:733,0,592	0/0:42,0:42:99:0,99,1338	0/0:24,0:24:48:0,48,680	0/0:44,0:44:99:0,102,1418	0/0:48,0:48:99:0,114,1557	0/0:38,0:38:81:0,81,1132	0/1:36,31:67:99:855,0,881	0/0:39,0:39:87:0,87,1203
uce-3670_wj_3_333991	405	.	T	C	11511.5	PASS	.	GT:AD:DP:GQ:PL	0/1:25,31:55:99:699,0,514	1/1:0,74:74:99:1855,129,0	0/1:41,35:75:99:773,0,962	0/1:39,33:72:99:755,0,880	0/1:53,37:90:99:851,0,1198	0/0:52,0:51:99:0,102,1415	0/1:46,28:74:99:603,0,956	0/1:43,44:87:99:917,0,923	1/1:2,85:87:99:2305,127,0	0/0:57,2:59:73:0,73,1551	0/1:51,16:67:99:274,0,1172	1/1:4,73:77:43:1733,43,0	0/1:46,37:82:99:833,0,976	0/0:76,1:77:99:0,112,1978	0/0:68,0:68:99:0,123,1734	0/0:75,0:75:99:0,150,2056
uce-3670_wj_3_333991	410	.	C	T	971.06	PASS	.	GT:AD:DP:GQ:PL	0/0:56,0:55:99:0,99,1414	0/0:78,0:78:99:0,135,1938	0/0:79,0:78:99:0,150,2103	0/0:74,0:74:99:0,132,1883	0/0:93,0:93:99:0,172,2429	0/0:52,0:51:96:0,96,1345	0/1:29,46:76:99:1007,0,608	0/0:95,0:95:99:0,169,2403	0/0:94,0:94:99:0,181,2545	0/0:59,0:60:99:0,120,1680	0/0:66,0:66:99:0,117,1686	0/0:77,0:78:99:0,132,1912	0/0:87,0:86:99:0,160,2250	0/0:81,0:81:99:0,160,2230	0/0:69,0:69:99:0,123,1749	0/0:84,0:84:99:0,166,2343
uce-169_wj_3_333991	540	.	A	C	1490.06	PASS	.	GT:AD:DP:GQ:PL	0/0:80,0:80:99:0,135,1898	0/0:113,0:113:99:0,196,2846	0/0:125,0:124:99:0,211,3063	0/0:78,0:78:99:0,141,2011	0/0:175,0:175:99:0,310,4471	0/0:85,0:85:99:0,154,2174	0/0:171,0:171:99:0,274,4013	0/0:97,0:97:99:0,166,2399	0/0:121,0:120:99:0,214,3029	0/0:83,0:82:99:0,147,2121	0/0:120,0:120:99:0,205,2965	0/0:119,0:119:99:0,208,3003	0/1:49,73:122:99:1526,0,1071	0/0:136,0:135:99:0,229,3331	0/0:162,0:162:99:0,292,4187	0/0:90,0:90:99:0,166,2359
uce-4585_wj_3_333991	378	.	G	A	1382.18	PASS	.	GT:AD:DP:GQ:PL	0/0:18,0:18:36:0,36,507	0/0:25,0:25:48:0,48,664	0/0:30,0:30:69:0,69,930	0/0:20,0:20:48:0,48,670	0/0:50,0:50:99:0,120,1663	0/0:20,0:20:48:0,48,654	0/0:21,0:21:42:0,42,590	0/1:15,19:34:99:593,0,312	0/0:37,0:37:90:0,90,1240	0/0:15,0:15:42:0,42,560	0/0:22,0:22:51:0,51,691	0/1:12,18:30:99:501,0,345	0/0:42,2:44:52:0,52,1203	0/0:25,0:25:57:0,57,780	0/0:24,0:24:60:0,60,813	0/1:16,12:28:99:340,0,470
uce-2689_wj_3_333991	148	.	C	G	1913.17	PASS	.	GT:AD:DP:GQ:PL	0/0:41,0:41:75:0,75,1008	0/0:55,0:54:99:0,111,1460	0/0:72,0:72:99:0,150,1984	0/0:77,0:78:99:0,147,1978	0/0:97,0:97:99:0,193,2565	0/0:37,0:38:78:0,78,1014	0/1:45,52:96:99:1116,0,908	0/0:54,0:53:99:0,108,1423	0/0:55,0:56:99:0,108,1428	0/0:55,0:55:99:0,102,1363	0/0:55,0:57:96:0,96,1306	0/0:51,0:50:90:0,90,1238	0/1:18,36:54:99:842,0,394	0/0:71,0:71:99:0,129,1766	0/0:66,0:64:99:0,129,1717	0/0:51,0:51:99:0,105,1412
uce-2689_wj_3_333991	254	.	C	T	1336.16	PASS	.	GT:AD:DP:GQ:PL	0/0:25,0:25:54:0,54,688	0/0:39,0:39:87:0,87,1103	0/0:52,0:51:99:0,108,1387	0/0:57,0:57:99:0,114,1497	0/0:75,0:76:99:0,150,1980	0/0:30,0:30:63:0,63,811	0/0:50,2:52:58:0,58,1253	0/0:29,0:28:69:0,69,842	0/1:22,16:39:99:372,0,501	0/0:40,0:40:81:0,81,1028	0/0:40,0:40:78:0,78,1022	0/0:35,0:35:69:0,69,918	0/0:37,0:37:84:0,84,1042	0/0:45,0:45:87:0,87,1156	0/0:44,0:44:99:0,99,1274	1/1:0,36:36:78:1022,78,0
uce-4607_wj_3_333991	286	.	C	G	315.06	PASS	.	GT:AD:DP:GQ:PL	0/0:14,0:14:33:0,33,455	0/0:28,0:28:69:0,69,950	0/0:30,0:30:75:0,75,1028	0/0:37,0:37:87:0,87,1208	0/0:50,0:50:99:0,117,1606	0/0:25,0:25:63:0,63,870	0/0:31,0:31:75:0,75,1023	0/0:34,0:34:87:0,87,1199	0/0:45,0:45:99:0,102,1408	0/0:26,0:26:66:0,66,907	0/0:18,0:18:48:0,48,646	0/1:16,14:30:99:351,0,497	0/0:23,0:23:57:0,57,754	0/0:36,0:36:93:0,93,1281	0/0:47,0:47:99:0,114,1573	0/0:22,0:23:54:0,54,728
uce-4607_wj_3_333991	292	.	C	T	918.17	PASS	.	GT:AD:DP:GQ:PL	0/0:16,0:16:33:0,33,464	0/0:31,1:32:38:0,38,970	0/0:33,0:33:81:0,81,1095	0/0:42,2:44:58:0,58,1298	0/0:55,0:55:99:0,123,1664	0/0:27,0:27:66:0,66,905	0/0:31,0:31:78:0,78,1056	0/1:16,19:35:99:537,0,452	0/0:47,0:47:99:0,105,1430	0/1:13,14:27:99:426,0,372	0/0:21,0:21:48:0,48,636	0/0:32,0:32:78:0,78,1062	0/0:26,0:26:63:0,63,833	0/0:38,0:38:99:0,99,1336	0/0:52,0:52:99:0,123,1674	0/0:24,0:24:57:0,57,770
uce-374_wj_3_333991	373	.	C	T	365.06	PASS	.	GT:AD:DP:GQ:PL	0/0:17,0:17:30:0,30,434	0/0:45,0:45:90:0,90,1267	0/0:47,0:47:90:0,90,1284	0/1:23,19:41:99:401,0,591	0/0:65,0:65:99:0,129,1798	0/0:29,0:29:60:0,60,833	0/0:56,0:56:99:0,111,1557	0/0:35,0:35:69:0,69,980	0/0:77,0:77:99:0,144,2044	0/0:38,0:38:84:0,84,1165	0/0:35,0:35:66:0,66,949	0/0:67,0:67:99:0,126,1797	0/0:69,0:68:99:0,123,1751	0/0:47,0:47:93:0,93,1291	0/0:62,0:62:99:0,126,1784	0/0:46,0:46:99:0,105,1458
uce-3393_wj_3_333991	327	.	C	G	209.06	PASS	.	GT:AD:DP:GQ:PL	0/1:12,11:23:99:245,0,294	0/0:42,0:42:96:0,96,1327	0/0:58,0:59:99:0,117,1644	0/0:42,0:43:87:0,87,1213	0/0:69,0:69:99:0,147,2066	0/0:39,0:39:78:0,78,1110	0/0:42,0:42:81:0,81,1156	0/0:51,0:51:99:0,105,1479	0/0:61,0:61:99:0,135,1870	0/0:28,0:28:57:0,57,808	0/0:26,0:26:60:0,60,805	0/0:48,0:48:99:0,99,1403	0/0:57,0:57:99:0,114,1615	0/0:43,0:43:84:0,84,1184	0/0:87,0:87:99:0,187,2588	0/0:36,0:36:78:0,78,1083
uce-3393_wj_3_333991	416	.	G	A	1081.06	PASS	.	GT:AD:DP:GQ:PL	0/0:68,0:68:99:0,126,1772	0/0:140,0:140:99:0,253,3605	0/0:152,0:152:99:0,274,3886	0/0:114,0:114:99:0,205,2906	0/0:207,0:207:99:0,373,5330	0/0:114,0:114:99:0,196,2810	0/0:158,0:158:99:0,268,3840	0/0:126,0:126:99:0,220,3142	0/0:171,0:171:99:0,304,4283	0/0:88,1:89:99:0,157,2237	0/0:83,0:83:99:0,144,2056	0/0:152,0:152:99:0,259,3725	0/0:126,1:127:99:0,198,3252	0/0:116,0:116:99:0,208,2928	0/0:173,0:173:99:0,331,4605	0/1:63,50:113:99:1117,0,1446
uce-1200_wj_3_333991	416	.	T	C	655.06	PASS	.	GT:AD:DP:GQ:PL	0/0:32,0:32:57:0,57,808	0/0:90,0:90:99:0,163,2306	0/0:52,0:52:93:0,93,1319	0/0:62,0:60:99:0,111,1573	0/0:84,0:83:99:0,150,2147	0/0:48,0:48:81:0,81,1181	0/0:112,0:112:99:0,193,2794	0/0:84,2:86:97:0,97,1976	0/0:86,0:85:99:0,147,2099	0/0:32,0:33:54:0,54,774	0/0:94,0:93:99:0,154,2229	0/0:71,0:71:99:0,120,1714	0/0:54,0:53:99:0,99,1394	0/0:105,0:104:99:0,181,2574	0/0:72,0:72:99:0,129,1837	0/1:26,33:59:99:691,0,586
uce-805_wj_3_333991	397	.	G	C	360.06	PASS	.	GT:AD:DP:GQ:PL	0/1:30,20:51:99:396,0,619	0/0:96,2:98:99:0,133,2442	0/0:106,0:106:99:0,190,2689	0/0:86,0:86:99:0,157,2213	0/0:148,0:148:99:0,253,3596	0/0:77,0:77:99:0,129,1859	0/0:153,0:153:99:0,244,3529	0/0:93,0:93:99:0,147,2147	0/0:118,0:118:99:0,229,3190	0/0:69,0:69:99:0,126,1760	0/0:105,0:105:99:0,172,2487	0/0:115,0:115:99:0,193,2764	0/0:85,0:85:99:0,154,2193	0/0:120,0:120:99:0,202,2888	0/0:101,0:102:99:0,178,2501	0/0:96,0:96:99:0,157,2262
uce-627_wj_3_333991	326	.	G	A	283.06	PASS	.	GT:AD:DP:GQ:PL	0/1:18,13:31:99:319,0,377	0/0:57,0:57:99:0,117,1641	0/0:70,0:70:99:0,123,1787	0/0:62,0:62:99:0,120,1687	0/0:105,0:105:99:0,217,3034	0/0:47,0:47:93:0,93,1318	0/0:59,0:58:99:0,102,1458	0/0:69,0:69:99:0,129,1853	0/0:70,0:70:99:0,129,1850	0/0:50,0:49:96:0,96,1331	0/0:40,0:40:75:0,75,1067	0/0:59,0:58:99:0,99,1430	0/0:64,0:64:99:0,114,1646	0/0:53,0:50:96:0,96,1360	0/0:65,0:64:99:0,126,1793	0/0:42,0:42:87:0,87,1235
uce-2299_wj_3_333991	340	.	G	A	681.06	PASS	.	GT:AD:DP:GQ:PL	0/0:34,0:34:66:0,66,944	0/1:20,35:52:99:717,0,448	0/0:46,0:46:87:0,87,1240	0/0:53,0:53:96:0,96,1365	0/0:87,0:88:99:0,166,2325	0/0:51,0:51:93:0,93,1294	0/0:57,0:57:99:0,99,1424	0/0:51,0:51:99:0,99,1383	0/0:66,0:66:99:0,132,1767	0/0:31,0:31:60:0,60,851	0/0:40,0:41:75:0,75,1055	0/0:44,0:44:72:0,72,1049	0/0:49,0:46:87:0,87,1216	0/0:63,0:63:99:0,114,1645	0/0:82,0:80:99:0,154,2179	0/0:49,0:49:87:0,87,1250
uce-2126_wj_3_333991	481	.	T	C	2599.46	PASS	.	GT:AD:DP:GQ:PL	0/0:17,0:17:30:0,30,435	0/0:23,0:23:42:0,42,596	0/1:12,5:17:99:100,0,276	0/0:20,0:18:36:0,36,505	0/0:20,0:19:39:0,39,548	0/0:15,0:15:30:0,30,428	1/1:0,19:20:36:503,36,0	0/0:20,0:21:39:0,39,541	0/1:15,8:23:99:203,0,312	0/1:3,8:11:61:192,0,61	0/1:5,12:17:93:271,0,93	0/1:17,10:27:99:231,0,378	0/1:11,6:17:99:138,0,267	1/1:0,32:29:54:771,54,0	0/0:15,0:15:30:0,30,413	0/1:5,12:17:89:268,0,89
uce-5427_wj_3_333991	562	.	T	C	556.06	PASS	.	GT:AD:DP:GQ:PL	0/0:64,0:64:99:0,111,1563	0/0:100,0:100:99:0,184,2606	0/0:101,0:101:99:0,181,2591	0/0:66,0:66:99:0,126,1758	0/0:109,0:109:99:0,193,2729	0/1:46,29:75:99:592,0,990	0/0:139,0:139:99:0,241,3417	0/0:103,0:103:99:0,190,2684	0/0:94,0:94:99:0,172,2430	0/0:59,0:59:99:0,117,1626	0/0:92,0:92:99:0,163,2260	0/0:104,0:104:99:0,184,2643	0/0:65,1:66:99:0,120,1656	0/0:114,0:114:99:0,190,2742	0/0:115,0:115:99:0,211,2944	0/0:98,0:98:99:0,172,2456
uce-5427_wj_3_333991	711	.	C	T	285.06	PASS	.	GT:AD:DP:GQ:PL	0/0:33,0:33:66:0,66,888	0/1:20,14:34:99:321,0,481	0/0:51,0:51:90:0,90,1290	0/0:29,0:29:51:0,51,721	0/0:53,0:53:99:0,105,1440	0/0:35,0:35:66:0,66,936	0/0:56,0:56:99:0,102,1454	0/0:36,0:36:69:0,69,979	0/0:52,0:52:99:0,105,1452	0/0:32,0:32:63:0,63,880	0/0:46,0:46:87:0,87,1209	0/0:37,0:37:72:0,72,1009	0/0:25,0:25:51:0,51,684	0/0:33,0:33:63:0,63,892	0/0:57,0:57:99:0,111,1544	0/0:40,0:40:75:0,75,1052
uce-5893_wj_3_333991	242	.	G	A	166.06	PASS	.	GT:AD:DP:GQ:PL	0/1:4,6:10:99:202,0,111	0/0:17,0:17:45:0,45,549	0/0:22,0:22:60:0,60,711	0/0:20,0:20:60:0,60,726	0/0:34,0:34:99:0,99,1199	0/0:14,0:14:39:0,39,441	0/0:18,0:18:51:0,51,648	0/0:14,0:14:39:0,39,438	0/0:23,0:23:69:0,69,805	0/0:12,0:12:33:0,33,391	0/0:11,0:11:30:0,30,360	0/0:11,0:11:33:0,33,412	0/0:22,0:22:60:0,60,738	0/0:29,0:29:75:0,75,939	0/0:28,0:28:81:0,81,958	0/0:10,0:10:30:0,30,352
uce-5893_wj_3_333991	330	.	T	A	839.06	PASS	.	GT:AD:DP:GQ:PL	0/0:24,0:24:54:0,54,682	0/0:53,0:54:99:0,120,1520	0/0:56,0:57:99:0,126,1585	0/0:71,0:71:99:0,172,2191	0/0:91,0:91:99:0,211,2669	0/0:35,0:35:93:0,93,1109	0/0:63,0:63:99:0,129,1667	0/0:43,0:44:99:0,99,1265	0/0:59,0:59:99:0,150,1826	0/0:27,0:27:66:0,66,803	0/0:48,0:48:99:0,102,1305	0/0:57,0:57:99:0,120,1532	0/1:32,33:65:99:875,0,789	0/0:85,2:87:99:0,148,2339	0/0:63,0:63:99:0,153,1944	0/0:58,0:58:99:0,141,1742
uce-5893_wj_3_333991	398	.	T	C	2261.15	PASS	.	GT:AD:DP:GQ:PL	0/0:33,0:33:69:0,69,927	0/0:64,0:64:99:0,132,1745	0/0:83,0:83:99:0,166,2187	0/0:89,0:89:99:0,190,2504	0/0:95,0:95:99:0,214,2766	0/0:47,0:47:99:0,111,1385	0/0:110,0:110:99:0,211,2830	0/0:63,0:64:99:0,129,1720	0/0:77,0:77:99:0,172,2200	0/0:33,0:33:78:0,78,971	0/0:80,0:80:99:0,147,1995	0/0:89,0:89:99:0,172,2314	0/0:86,0:86:99:0,187,2464	0/0:100,1:102:99:0,176,2755	1/1:2,80:83:99:2312,139,0	0/0:79,0:79:99:0,181,2311
uce-2092_wj_3_333991	243	.	T	G	438.06	PASS	.	GT:AD:DP:GQ:PL	0/0:13,0:13:30:0,30,387	0/0:33,0:33:81:0,81,1017	0/0:38,0:38:81:0,81,1027	0/0:28,0:28:72:0,72,886	0/0:68,1:69:99:0,125,1979	0/0:35,0:35:78:0,78,991	0/0:35,0:35:69:0,69,922	0/0:35,0:35:75:0,75,976	0/0:54,0:54:99:0,114,1467	0/0:33,0:33:78:0,78,1008	0/0:25,0:25:51:0,51,649	0/0:29,0:29:57:0,57,781	0/1:27,21:46:99:474,0,643	0/0:29,0:29:63:0,63,813	0/0:57,0:57:99:0,120,1561	0/0:52,0:52:99:0,105,1394
uce-7530_wj_3_333991	566	.	A	G	450.06	PASS	.	GT:AD:DP:GQ:PL	0/0:21,0:21:36:0,36,510	0/1:16,19:35:99:486,0,326	0/0:61,0:61:99:0,102,1471	0/0:25,0:25:45:0,45,649	0/0:85,0:85:99:0,151,2165	0/0:18,0:18:30:0,30,412	0/0:32,0:32:63:0,63,902	0/0:45,0:45:81:0,81,1130	0/0:33,0:33:57:0,57,820	0/0:48,0:48:93:0,93,1325	0/0:25,0:25:48:0,48,682	0/0:57,0:57:99:0,99,1439	0/0:23,0:23:42:0,42,604	0/0:53,0:53:99:0,99,1411	0/0:64,0:64:99:0,120,1708	0/0:45,0:45:75:0,75,1097
uce-4661_wj_3_333991	318	.	T	A	488.17	PASS	.	GT:AD:DP:GQ:PL	0/1:6,8:14:99:192,0,110	0/0:24,0:24:45:0,45,639	0/0:65,0:65:99:0,120,1689	0/0:42,0:42:78:0,78,1105	0/0:65,0:65:99:0,117,1676	0/0:21,0:21:33:0,33,488	0/0:35,0:35:60:0,60,853	0/0:35,0:35:60:0,60,857	0/0:53,1:54:87:0,87,1247	0/0:18,0:18:36:0,36,505	0/0:48,0:48:75:0,75,1095	0/1:15,16:31:99:341,0,330	0/0:49,0:49:84:0,84,1208	0/0:34,0:34:60:0,60,859	0/0:42,0:42:84:0,84,1183	0/0:30,0:30:54:0,54,757
uce-2529_wj_3_333991	307	.	T	C	1247.17	PASS	.	GT:AD:DP:GQ:PL	0/0:23,0:23:42:0,42,608	0/0:50,0:50:84:0,84,1220	0/0:45,0:45:78:0,78,1125	0/0:32,0:32:66:0,66,927	0/1:29,33:62:99:745,0,668	0/0:28,0:28:45:0,45,664	0/0:31,0:31:60:0,60,824	0/0:27,0:27:60:0,60,842	0/0:62,0:61:99:0,111,1556	0/0:46,0:46:81:0,81,1159	0/0:33,0:33:63:0,63,889	0/0:38,0:38:72:0,72,1017	0/0:41,0:41:93:0,93,1249	0/1:28,25:53:99:547,0,573	0/0:43,0:43:78:0,78,1116	0/0:33,0:33:66:0,66,919
uce-2529_wj_3_333991	477	.	C	T	460.06	PASS	.	GT:AD:DP:GQ:PL	0/0:33,0:33:60:0,60,847	0/0:45,0:45:78:0,78,1136	0/0:48,0:48:75:0,75,1078	0/0:32,0:32:66:0,66,912	0/0:69,0:69:99:0,126,1746	0/0:32,0:32:57:0,57,818	0/0:51,0:51:84:0,84,1219	0/0:44,0:44:72:0,72,1045	0/0:50,2:51:61:0,61,1352	0/0:38,1:39:72:0,72,1026	0/0:46,0:46:81:0,81,1152	0/0:50,0:50:90:0,90,1283	0/0:64,0:64:99:0,114,1609	0/0:54,0:54:99:0,102,1444	0/1:20,25:45:99:496,0,464	0/0:41,0:41:72:0,72,1026
uce-4456_wj_3_333991	356	.	G	A	686.06	PASS	.	GT:AD:DP:GQ:PL	0/0:37,0:38:69:0,69,986	0/0:81,0:81:99:0,151,2144	0/0:73,0:73:99:0,132,1885	0/0:78,0:78:99:0,150,2123	0/0:103,0:103:99:0,199,2789	0/0:45,0:45:87:0,87,1244	0/0:76,0:76:99:0,129,1844	0/0:75,0:75:99:0,129,1867	0/0:86,0:86:99:0,151,2151	0/1:26,31:57:99:722,0,585	0/0:81,0:81:99:0,141,2013	0/0:73,0:74:99:0,123,1784	0/0:66,0:66:99:0,114,1631	0/0:91,0:91:99:0,178,2476	0/0:90,0:90:99:0,172,2407	0/0:68,0:68:99:0,126,1788
uce-4456_wj_3_333991	462	.	C	T	956.06	PASS	.	GT:AD:DP:GQ:PL	0/0:81,1:82:99:0,104,1990	0/0:152,2:155:99:0,220,3741	0/0:131,0:132:99:0,226,3228	0/1:78,49:128:99:992,0,1739	0/0:198,0:197:99:0,343,4915	0/0:89,2:91:99:0,103,2062	0/0:187,0:187:99:0,307,4448	0/0:144,0:144:99:0,244,3531	0/0:169,0:169:99:0,304,4328	0/0:109,0:109:99:0,184,2636	0/0:133,0:133:99:0,220,3210	0/0:138,0:139:99:0,226,3302	0/0:115,0:115:99:0,211,3005	0/0:174,0:174:99:0,295,4255	0/0:154,0:154:99:0,271,3872	0/0:115,0:115:99:0,202,2870
uce-3477_wj_3_333991	455	.	G	T	17297.1	PASS	.	GT:AD:DP:GQ:PL	0/1:19,17:36:99:366,0,417	1/1:0,40:40:72:1019,72,0	0/1:38,40:78:99:939,0,740	1/1:0,51:51:84:1227,84,0	0/1:52,25:77:99:551,0,1153	1/1:0,53:53:93:1338,93,0	1/1:0,63:63:99:1521,105,0	0/1:33,31:64:99:645,0,651	0/1:23,30:53:99:717,0,474	1/1:0,40:40:78:1103,78,0	1/1:0,54:54:93:1349,93,0	1/1:0,45:45:81:1163,81,0	1/1:0,39:39:75:1054,75,0	1/1:0,54:54:96:1368,96,0	1/1:0,57:57:99:1569,111,0	1/1:0,58:58:99:1430,99,0
uce-1255_wj_3_333991	334	.	G	A	910.06	PASS	.	GT:AD:DP:GQ:PL	0/0:41,0:41:69:0,69,994	0/0:49,0:49:87:0,87,1234	0/0:48,0:48:84:0,84,1214	0/0:43,0:43:81:0,81,1118	0/0:102,0:102:99:0,190,2682	0/0:59,1:60:83:0,83,1641	0/0:66,0:66:99:0,114,1653	0/0:55,0:55:96:0,96,1382	0/0:77,0:77:99:0,138,1969	0/0:25,0:25:57:0,57,774	0/0:45,0:45:81:0,81,1144	0/0:53,0:53:96:0,96,1364	0/0:67,0:67:99:0,132,1828	0/0:59,0:59:99:0,123,1682	0/1:31,38:69:99:946,0,725	0/0:54,0:54:99:0,102,1433
uce-5164_wj_3_333991	310	.	C	T	290.06	PASS	.	GT:AD:DP:GQ:PL	0/0:14,0:14:30:0,30,422	0/0:52,0:52:87:0,87,1243	0/0:55,0:55:93:0,93,1352	0/0:28,0:28:48:0,48,687	0/0:57,0:57:96:0,96,1399	0/0:37,0:37:66:0,66,930	0/0:66,0:66:99:0,114,1649	0/0:19,0:19:36:0,36,517	0/0:41,0:42:72:0,72,1005	0/0:35,0:35:63:0,63,896	0/0:48,0:48:75:0,75,1097	0/0:34,0:34:57:0,57,834	0/0:46,0:46:78:0,78,1119	0/0:64,0:65:99:0,108,1548	0/1:25,16:41:99:326,0,512	0/0:40,0:40:69:0,69,991
uce-7461_wj_3_333991	273	.	C	T	342.06	PASS	.	GT:AD:DP:GQ:PL	0/0:31,0:31:54:0,54,766	0/0:38,0:38:78:0,78,1067	0/0:37,0:37:69:0,69,956	0/0:32,0:32:57:0,57,798	0/0:87,0:87:99:0,175,2411	0/0:32,0:32:60:0,60,856	0/0:61,0:61:99:0,111,1525	0/0:49,0:49:90:0,90,1263	0/0:52,0:52:87:0,87,1217	0/1:28,17:45:99:378,0,659	0/0:54,0:54:99:0,99,1367	0/0:39,0:39:72:0,72,1001	0/0:45,0:45:87:0,87,1155	0/0:81,0:81:99:0,163,2201	0/0:79,0:77:99:0,147,2017	0/0:57,0:57:99:0,108,1487
uce-7461_wj_3_333991	325	.	A	T	406.06	PASS	.	GT:AD:DP:GQ:PL	0/0:49,0:49:93:0,93,1320	0/0:83,0:83:99:0,157,2184	0/0:65,0:65:99:0,138,1938	0/0:65,0:65:99:0,126,1743	0/0:119,0:119:99:0,229,3165	0/0:54,0:54:99:0,102,1439	0/0:105,0:106:99:0,196,2740	0/0:83,0:83:99:0,147,2109	0/0:85,0:85:99:0,172,2390	0/1:35,21:56:99:442,0,863	0/0:81,0:81:99:0,163,2263	0/0:84,1:85:99:0,113,2099	0/0:71,0:73:99:0,141,1971	0/0:127,0:127:99:0,241,3348	0/0:136,0:134:99:0,256,3589	0/0:91,0:91:99:0,175,2434
uce-7461_wj_3_333991	352	.	T	C	41010.2	PASS	.	GT:AD:DP:GQ:PL	1/1:0,70:70:99:1768,126,0	1/1:0,111:111:99:2732,193,0	1/1:0,80:80:99:2234,163,0	1/1:1,93:94:99:2272,128,0	0/1:74,68:147:99:1477,0,1724	1/1:0,77:77:99:1907,135,0	0/1:72,82:157:99:1711,0,1539	1/1:0,118:118:99:2915,208,0	1/1:0,105:105:99:2818,205,0	1/1:0,64:64:99:1625,120,0	1/1:0,104:104:99:2787,202,0	1/1:0,123:123:99:3007,211,0	1/1:0,83:83:99:2293,166,0	1/1:2,170:172:99:4282,268,0	1/1:0,157:155:99:3988,289,0	1/1:0,128:128:99:3239,232,0
uce-2975_wj_3_333991	524	.	C	T	5555.15	PASS	.	GT:AD:DP:GQ:PL	0/0:173,0:173:99:0,298,4269	0/0:203,0:203:99:0,352,5055	0/0:245,2:247:99:0,380,6007	0/0:211,0:211:99:0,370,5301	0/0:249,0:249:99:0,500,6966	0/0:222,0:222:99:0,391,5578	0/0:245,1:246:99:0,448,6382	1/1:10,235:245:99:5606,195,0	0/0:249,0:250:99:0,473,6610	0/0:195,0:195:99:0,334,4796	0/0:246,0:246:99:0,418,6016	0/0:248,0:248:99:0,455,6413	0/0:245,0:245:99:0,451,6390	0/0:250,0:250:99:0,455,6483	0/0:250,0:250:99:0,464,6573	0/0:227,0:227:99:0,391,5652
uce-2975_wj_3_333991	772	.	G	A	1095.17	PASS	.	GT:AD:DP:GQ:PL	0/0:26,0:26:66:0,66,902	0/0:50,0:50:99:0,105,1459	0/0:67,1:68:99:0,107,1969	0/0:47,0:47:99:0,108,1461	0/0:80,0:81:99:0,175,2434	0/0:58,0:58:99:0,120,1662	0/1:32,31:63:99:669,0,838	0/0:85,0:85:99:0,166,2352	0/0:82,0:82:99:0,190,2615	0/0:44,0:44:96:0,96,1323	0/0:57,0:57:99:0,120,1697	0/0:50,0:51:96:0,96,1361	0/0:75,0:75:99:0,160,2209	0/1:29,18:47:99:471,0,779	0/0:76,4:80:73:0,73,2093	0/0:65,0:65:99:0,132,1868
uce-4400_wj_3_333991	390	.	G	A	409.06	PASS	.	GT:AD:DP:GQ:PL	0/0:34,0:34:63:0,63,885	0/0:54,0:54:96:0,96,1375	0/0:66,0:66:99:0,132,1847	0/0:72,0:70:99:0,126,1804	0/0:103,0:102:99:0,202,2805	0/0:53,0:52:99:0,99,1400	0/0:77,0:78:99:0,123,1800	0/0:69,0:69:99:0,123,1765	0/0:70,0:70:99:0,129,1839	0/0:42,0:42:78:0,78,1070	0/0:68,0:68:99:0,111,1627	0/1:27,20:47:99:445,0,545	0/0:47,0:47:90:0,90,1242	0/0:85,0:84:99:0,151,2148	0/0:55,0:56:99:0,108,1519	0/0:73,0:71:99:0,126,1820
uce-5280_wj_3_333991	185	.	G	A	364.06	PASS	.	GT:AD:DP:GQ:PL	0/0:17,0:17:33:0,33,469	0/0:28,1:29:54:0,54,758	0/0:15,0:15:33:0,33,454	0/0:23,0:23:54:0,54,728	0/0:38,0:38:81:0,81,1115	0/0:19,0:19:42:0,42,565	0/0:34,0:34:63:0,63,887	0/0:22,0:22:48:0,48,655	0/0:26,0:25:51:0,51,702	0/0:16,0:16:33:0,33,450	0/0:19,0:19:36:0,36,504	0/0:19,0:19:42:0,42,577	0/0:14,0:14:33:0,33,444	0/1:11,14:25:99:400,0,228	0/0:26,0:26:51:0,51,704	0/0:23,0:23:48:0,48,667
uce-5280_wj_3_333991	230	.	C	T	508.06	PASS	.	GT:AD:DP:GQ:PL	0/0:29,0:29:54:0,54,770	0/0:47,0:47:90:0,90,1247	0/0:30,0:30:60:0,60,829	0/0:35,0:35:63:0,63,887	0/0:59,0:59:99:0,105,1487	0/0:34,0:34:66:0,66,912	0/0:50,0:50:81:0,81,1178	0/0:38,0:38:69:0,69,981	0/0:46,0:45:84:0,84,1177	0/0:27,0:27:48:0,48,668	0/0:34,0:34:63:0,63,896	0/0:34,0:34:69:0,69,947	0/0:27,0:27:54:0,54,724	0/0:42,0:41:69:0,69,987	0/1:23,22:45:99:544,0,531	0/0:42,0:42:78:0,78,1103
uce-5280_wj_3_333991	453	.	A	G	912.17	PASS	.	GT:AD:DP:GQ:PL	0/0:40,0:40:66:0,66,962	0/0:62,0:62:99:0,111,1592	0/0:62,3:65:36:0,36,1504	0/0:43,0:43:87:0,87,1196	0/0:77,0:77:99:0,141,1959	0/0:36,0:36:78:0,78,1074	0/0:63,0:63:99:0,108,1557	0/1:32,18:50:99:339,0,817	0/1:32,27:59:99:618,0,707	0/0:35,0:35:63:0,63,869	0/0:63,0:63:99:0,111,1571	0/0:53,0:53:96:0,96,1369	0/0:58,0:58:99:0,99,1405	0/0:59,0:58:99:0,108,1521	0/0:66,0:66:99:0,117,1664	0/0:47,0:47:90:0,90,1275
uce-4863_wj_3_333991	279	.	A	T	541.06	PASS	.	GT:AD:DP:GQ:PL	0/0:11,0:11:30:0,30,405	0/0:24,0:24:57:0,57,767	0/0:34,0:34:81:0,81,1120	0/0:27,0:27:72:0,72,978	0/0:47,0:47:99:0,123,1667	0/0:28,0:28:69:0,69,941	0/0:28,0:28:63:0,63,864	0/0:30,0:30:78:0,78,1050	0/0:31,0:30:78:0,78,1057	0/0:19,0:19:51:0,51,690	0/0:22,0:22:51:0,51,675	0/0:22,0:22:57:0,57,774	0/0:38,0:38:96:0,96,1319	0/0:30,0:29:78:0,78,1063	0/1:28,17:45:99:577,0,800	0/0:22,0:21:54:0,54,733
uce-4184_wj_3_333991	333	.	G	A	1681.17	PASS	.	GT:AD:DP:GQ:PL	0/0:26,0:26:42:0,42,619	0/0:72,0:72:99:0,129,1866	0/1:64,54:118:99:1079,0,1347	0/0:53,0:53:93:0,93,1341	0/0:166,0:166:99:0,292,4198	0/0:46,0:46:84:0,84,1205	0/0:167,1:168:99:0,231,3881	0/0:89,0:89:99:0,147,2130	0/0:54,0:53:96:0,96,1369	0/1:23,31:54:99:647,0,505	0/0:47,0:47:81:0,81,1156	0/0:117,0:117:99:0,184,2667	0/0:53,0:53:96:0,96,1370	0/0:132,1:133:99:0,189,3176	0/0:130,0:130:99:0,217,3142	0/0:101,0:101:99:0,169,2435
uce-2279_wj_3_333991	262	.	G	A	504.06	PASS	.	GT:AD:DP:GQ:PL	0/0:20,0:20:39:0,39,536	0/0:68,0:68:99:0,120,1728	0/0:56,0:56:99:0,114,1571	0/0:42,0:41:72:0,72,1033	0/0:79,0:79:99:0,138,1989	0/1:26,22:48:99:540,0,531	0/0:62,0:62:99:0,108,1546	0/0:45,0:45:81:0,81,1158	0/0:61,0:61:99:0,114,1599	0/0:44,0:44:78:0,78,1125	0/0:50,0:50:81:0,81,1193	0/0:59,0:59:99:0,99,1441	0/0:39,0:39:66:0,66,948	0/0:54,0:54:96:0,96,1363	0/0:70,0:70:99:0,129,1794	0/0:47,0:47:87:0,87,1192
uce-2109_wj_3_333991	484	.	T	A	1796.06	PASS	.	GT:AD:DP:GQ:PL	0/0:79,2:81:99:0,100,1944	0/0:139,0:139:99:0,247,3541	0/0:149,0:149:99:0,268,3855	0/1:77,80:157:99:1832,0,1655	0/0:235,0:235:99:0,412,5946	0/0:105,0:105:99:0,172,2514	0/0:197,0:197:99:0,322,4698	0/0:149,0:149:99:0,247,3607	0/0:178,0:178:99:0,316,4539	0/0:91,0:91:99:0,166,2361	0/0:130,0:130:99:0,220,3196	0/0:152,2:154:99:0,211,3640	0/0:168,0:168:99:0,292,4207	0/0:176,0:176:99:0,298,4326	0/0:183,0:183:99:0,319,4578	0/0:108,0:108:99:0,199,2857
uce-2109_wj_3_333991	603	.	T	C	1845.17	PASS	.	GT:AD:DP:GQ:PL	0/0:53,0:53:93:0,93,1336	0/0:90,0:90:99:0,166,2344	0/0:95,0:95:99:0,169,2418	0/0:95,1:96:99:0,144,2485	0/0:140,0:140:99:0,259,3685	0/0:43,0:44:84:0,84,1172	0/0:88,0:89:99:0,147,2145	0/0:89,0:89:99:0,157,2255	0/0:105,0:105:99:0,193,2752	0/1:18,31:49:99:689,0,446	0/0:66,0:66:99:0,123,1750	0/0:66,0:67:99:0,123,1745	0/0:69,0:69:99:0,135,1895	0/0:74,0:74:99:0,144,2041	0/1:42,53:95:99:1201,0,927	0/0:91,0:92:99:0,163,2350
uce-4195_wj_3_333991	264	.	T	C	1479.18	PASS	.	GT:AD:DP:GQ:PL	0/1:12,8:20:99:237,0,330	0/0:33,0:33:84:0,84,1147	0/0:61,0:61:99:0,144,2005	0/0:36,0:36:90:0,90,1229	0/0:82,0:82:99:0,196,2692	0/1:22,22:44:99:602,0,641	0/0:60,0:60:99:0,126,1771	0/1:23,28:51:99:692,0,670	0/0:52,0:52:99:0,138,1844	0/0:51,0:51:99:0,114,1562	0/0:49,0:49:99:0,105,1463	0/0:67,0:67:99:0,132,1855	0/0:45,0:45:99:0,108,1457	0/0:64,0:64:99:0,144,2003	0/0:55,0:55:99:0,144,1952	0/0:42,0:42:99:0,108,1468
uce-4195_wj_3_333991	549	.	A	G	3745.17	PASS	.	GT:AD:DP:GQ:PL	0/0:97,0:97:99:0,169,2430	0/0:153,0:154:99:0,280,4017	0/0:167,0:167:99:0,322,4532	0/0:166,0:166:99:0,313,4422	0/0:187,0:185:99:0,394,5453	0/1:86,75:161:99:1743,0,1854	0/0:171,0:168:99:0,304,4314	0/0:153,2:155:99:0,211,3872	0/0:184,0:189:99:0,364,5117	0/1:67,91:158:99:2047,0,1520	0/0:158,0:155:99:0,289,4137	0/0:171,0:170:99:0,301,4279	0/0:188,0:190:99:0,352,4965	0/0:168,0:164:99:0,331,4636	0/0:177,0:176:99:0,337,4747	0/0:141,0:141:99:0,265,3776
uce-4195_wj_3_333991	551	.	C	G	1247.06	PASS	.	GT:AD:DP:GQ:PL	0/0:97,0:97:99:0,166,2380	0/0:147,3:150:99:0,201,3759	0/0:162,0:162:99:0,307,4378	0/1:96,65:162:99:1283,0,2302	0/0:183,0:181:99:0,370,5187	0/0:159,0:159:99:0,292,4127	0/0:167,0:164:99:0,301,4299	0/0:153,0:153:99:0,274,3930	0/0:176,0:183:99:0,352,4908	0/0:159,0:159:99:0,289,4091	0/0:152,0:149:99:0,274,3914	0/0:167,1:166:99:0,249,4056	0/0:188,0:190:99:0,346,4923	0/0:165,0:160:99:0,325,4544	0/0:177,1:175:99:0,340,4794	0/0:139,0:139:99:0,259,3699
uce-494_wj_3_333991	538	.	G	A	696.06	PASS	.	GT:AD:DP:GQ:PL	0/0:65,0:65:99:0,108,1552	0/0:80,0:79:99:0,150,2103	0/0:105,0:107:99:0,175,2536	0/0:83,0:83:99:0,135,1946	0/0:117,1:119:99:0,168,2922	0/0:36,0:35:63:0,63,900	0/0:70,0:70:99:0,120,1716	0/0:91,0:91:99:0,160,2273	0/0:98,0:98:99:0,178,2529	0/0:70,0:70:99:0,123,1789	0/0:66,0:66:99:0,117,1672	0/0:63,0:63:99:0,111,1609	0/1:29,29:58:99:732,0,659	0/0:83,1:84:99:0,118,2150	0/0:88,1:89:99:0,160,2288	0/0:63,0:63:99:0,102,1497
uce-8040_wj_3_333991	293	.	C	T	3142.9	PASS	.	GT:AD:DP:GQ:PL	0/1:4,7:11:95:185,0,95	0/0:33,0:32:69:0,69,978	0/1:13,21:33:99:590,0,344	0/0:26,0:26:57:0,57,778	0/1:35,36:70:99:1029,0,892	0/1:9,8:17:99:240,0,248	0/1:13,20:33:99:465,0,336	0/0:16,0:16:33:0,33,467	0/0:43,0:43:99:0,105,1434	0/0:21,0:20:45:0,45,605	0/1:15,13:28:99:361,0,333	0/0:36,0:36:78:0,78,1093	0/0:36,0:35:78:0,78,1063	0/0:39,0:39:78:0,78,1107	0/1:22,14:36:99:341,0,576	0/0:34,0:34:84:0,84,1161
uce-8040_wj_3_333991	469	.	C	T	3633.17	PASS	.	GT:AD:DP:GQ:PL	0/0:76,0:76:99:0,135,1918	0/0:170,0:169:99:0,283,3994	0/0:139,0:138:99:0,241,3380	0/0:126,0:126:99:0,214,3025	0/0:242,2:245:99:0,402,6178	0/0:103,1:104:99:0,175,2471	0/1:123,92:216:99:1957,0,2519	0/0:143,0:143:99:0,232,3371	0/0:217,2:218:99:0,338,5267	0/0:102,0:103:99:0,187,2604	0/1:122,86:209:99:1721,0,2563	0/0:196,0:196:99:0,337,4782	0/0:150,0:150:99:0,277,3896	0/0:152,2:154:99:0,220,3701	0/0:163,0:163:99:0,298,4184	0/0:133,2:135:99:0,190,3257
uce-8040_wj_3_333991	470	.	G	A	2301.06	PASS	.	GT:AD:DP:GQ:PL	0/0:75,1:76:95:0,95,1832	0/0:169,0:169:99:0,292,4150	0/0:138,0:138:99:0,244,3458	0/0:125,0:127:99:0,214,3052	0/0:245,0:245:99:0,442,6280	0/0:102,1:103:99:0,138,2440	0/0:218,0:218:99:0,358,5196	0/0:142,0:142:99:0,238,3437	0/0:223,0:222:99:0,388,5490	0/0:102,0:101:99:0,181,2545	0/1:97,111:209:99:2337,0,1944	0/0:199,0:199:99:0,337,4864	0/0:150,0:150:99:0,277,3891	0/0:154,0:154:99:0,268,3843	0/0:163,0:163:99:0,292,4133	0/0:136,0:135:99:0,232,3333
uce-816_wj_3_333991	585	.	A	T	421.06	PASS	.	GT:AD:DP:GQ:PL	0/1:21,22:43:99:457,0,453	0/0:85,0:85:99:0,153,2147	0/0:86,0:86:99:0,160,2239	0/0:77,0:77:99:0,135,1956	0/0:107,0:107:99:0,202,2867	0/0:45,0:45:90:0,90,1250	0/0:77,0:78:99:0,138,1984	0/0:85,0:85:99:0,156,2200	0/0:89,0:89:99:0,166,2361	0/0:32,0:32:69:0,69,938	0/0:67,0:67:99:0,120,1729	0/0:77,0:77:99:0,129,1879	0/0:74,0:74:99:0,129,1846	0/0:76,0:76:99:0,138,1957	0/0:77,0:77:99:0,141,2006	0/0:73,0:73:99:0,141,1997
uce-2457_wj_3_333991	535	.	A	G	376.06	PASS	.	GT:AD:DP:GQ:PL	0/0:18,0:18:33:0,33,466	0/0:25,0:25:51:0,51,700	0/0:33,0:33:57:0,57,828	0/0:30,0:30:54:0,54,764	0/0:38,0:37:66:0,66,948	0/0:24,0:24:42:0,42,595	0/0:48,0:48:84:0,84,1189	0/0:42,0:42:72:0,72,1036	0/1:14,16:30:99:412,0,278	0/0:38,0:38:69:0,69,969	0/0:38,0:38:72:0,72,1014	0/0:24,0:24:45:0,45,632	0/0:35,0:35:66:0,66,925	0/0:29,1:30:36:0,36,790	0/0:45,0:45:93:0,93,1270	0/0:33,0:33:60:0,60,833
uce-3058_wj_3_333991	340	.	G	C	214.17	PASS	.	GT:AD:DP:GQ:PL	0/0:25,0:25:42:0,42,612	0/0:32,0:32:57:0,57,821	0/0:39,1:40:36:0,36,921	0/1:22,8:29:99:146,0,544	0/0:48,0:48:96:0,96,1330	0/0:42,0:42:69:0,69,995	0/0:38,0:38:66:0,66,950	0/0:34,0:34:60:0,60,843	0/0:33,0:33:63:0,63,870	0/1:7,6:13:99:113,0,153	0/0:22,0:22:39:0,39,552	0/0:22,0:22:45:0,45,633	0/0:32,0:32:54:0,54,776	0/0:24,0:24:48:0,48,664	0/0:35,0:35:60:0,60,872	0/0:34,0:34:60:0,60,858
uce-1732_wj_3_333991	347	.	C	A	1133.06	PASS	.	GT:AD:DP:GQ:PL	0/0:53,0:53:96:0,96,1366	0/0:70,0:70:99:0,126,1787	0/1:54,53:108:99:1169,0,1142	0/0:72,0:72:99:0,129,1828	0/0:125,0:125:99:0,235,3300	0/0:73,0:72:99:0,120,1720	0/0:98,0:98:99:0,172,2448	0/0:82,0:81:99:0,132,1922	0/0:126,0:127:99:0,223,3200	0/0:65,0:65:99:0,126,1779	0/0:49,0:49:90:0,90,1286	0/0:71,0:71:99:0,129,1833	0/0:85,0:84:99:0,160,2230	0/0:82,0:82:99:0,157,2208	0/0:99,0:99:99:0,181,2577	0/0:87,0:87:99:0,157,2232
uce-1732_wj_3_333991	481	.	C	T	1482.06	PASS	.	GT:AD:DP:GQ:PL	0/0:79,0:79:99:0,129,1896	0/0:109,0:110:99:0,187,2697	0/0:160,0:160:99:0,280,4017	0/0:134,0:134:99:0,226,3252	0/0:221,0:221:99:0,388,5586	0/0:130,0:130:99:0,217,3146	0/0:180,0:180:99:0,289,4248	0/1:67,66:134:99:1518,0,1407	0/0:189,0:189:99:0,334,4802	0/0:92,0:92:99:0,169,2408	0/0:111,0:112:99:0,184,2655	0/0:143,0:143:99:0,241,3469	0/0:136,0:137:99:0,235,3390	0/0:150,0:150:99:0,268,3829	0/0:166,0:166:99:0,283,4089	0/0:142,0:142:99:0,250,3590
uce-2399_wj_3_333991	390	.	G	A	207.06	PASS	.	GT:AD:DP:GQ:PL	0/0:23,0:23:45:0,45,606	0/0:39,0:39:69:0,69,991	0/0:43,0:42:75:0,75,1059	0/0:33,1:34:32:0,32,717	0/0:47,0:47:90:0,90,1270	0/0:24,0:24:42:0,42,602	0/0:82,0:82:99:0,135,1951	0/0:28,0:28:48:0,48,680	0/0:50,0:50:87:0,87,1245	0/0:35,0:35:60:0,60,867	0/0:50,0:50:87:0,87,1205	0/0:40,0:40:72:0,72,1035	0/0:38,0:38:72:0,72,1008	0/0:64,0:64:99:0,111,1552	0/0:48,0:48:90:0,90,1247	0/1:21,13:34:99:243,0,460
uce-5098_wj_3_333991	537	.	G	A	474.06	PASS	.	GT:AD:DP:GQ:PL	0/0:31,0:31:54:0,54,776	0/0:28,0:28:54:0,54,761	0/0:37,0:37:75:0,75,1059	0/0:37,1:38:41:0,41,1037	0/0:33,0:33:81:0,81,1095	0/0:25,0:25:48:0,48,679	0/1:29,23:52:99:510,0,643	0/0:35,0:35:66:0,66,942	0/0:39,0:38:90:0,90,1210	0/0:43,0:43:81:0,81,1151	0/0:31,0:31:69:0,69,963	0/0:44,0:44:90:0,90,1257	0/0:47,1:48:62:0,62,1354	0/0:56,0:56:99:0,105,1501	0/0:51,0:51:96:0,96,1377	0/0:32,0:32:60:0,60,853
uce-6719_wj_3_333991	352	.	A	G	309.06	PASS	.	GT:AD:DP:GQ:PL	0/0:26,0:26:45:0,45,647	0/0:27,0:27:45:0,45,651	0/0:67,0:67:99:0,114,1630	0/1:15,18:32:99:345,0,299	0/0:65,0:65:99:0,108,1559	0/0:61,0:61:99:0,108,1555	0/0:44,0:44:69:0,69,1020	0/0:58,0:58:90:0,90,1329	0/0:58,0:54:93:0,93,1357	0/0:34,0:33:60:0,60,868	0/0:57,0:57:90:0,90,1329	0/0:49,0:48:81:0,81,1170	0/0:42,0:42:81:0,81,1132	0/0:71,0:69:99:0,111,1634	0/0:68,0:65:99:0,102,1494	0/0:38,0:36:63:0,63,915
uce-6719_wj_3_333991	407	.	G	A	1690.16	PASS	.	GT:AD:DP:GQ:PL	0/0:17,0:17:39:0,39,542	0/0:24,0:24:39:0,39,562	0/0:46,0:46:81:0,81,1155	0/0:33,0:32:51:0,51,744	0/0:53,0:52:99:0,99,1398	1/1:0,52:52:90:1283,90,0	0/0:30,0:30:48:0,48,707	0/0:43,0:43:69:0,69,998	0/0:51,2:50:40:0,40,1115	0/0:29,1:30:57:0,57,808	0/0:53,0:52:81:0,81,1183	0/0:42,1:43:72:0,72,1035	0/0:40,0:40:75:0,75,1041	0/1:39,22:59:99:465,0,779	0/0:60,0:58:93:0,93,1363	0/0:31,0:31:54:0,54,774
uce-1456_wj_3_333991	369	.	G	A	352.06	PASS	.	GT:AD:DP:GQ:PL	0/0:25,0:25:48:0,48,686	0/0:40,0:40:72:0,72,1036	0/0:54,0:54:99:0,102,1465	0/0:50,0:50:90:0,90,1289	0/0:84,0:84:99:0,181,2507	0/0:37,0:37:69:0,69,988	0/0:37,0:37:75:0,75,1048	0/1:37,15:52:99:388,0,871	0/0:65,1:66:99:0,103,1712	0/0:44,0:44:84:0,84,1197	0/0:40,0:40:75:0,75,1012	0/0:58,0:58:99:0,105,1524	0/0:62,0:62:99:0,120,1700	0/0:49,0:49:93:0,93,1329	0/0:63,0:63:99:0,126,1762	0/0:34,0:34:72:0,72,1017
uce-6946_wj_3_333991	454	.	T	C	931.06	PASS	.	GT:AD:DP:GQ:PL	0/0:26,0:27:48:0,48,690	0/0:58,0:58:99:0,105,1499	0/0:82,0:82:99:0,132,1941	0/0:60,0:60:99:0,102,1480	0/0:86,2:88:99:0,121,2286	0/0:61,0:62:99:0,102,1481	0/1:27,46:73:99:967,0,570	0/0:55,0:56:99:0,99,1423	0/0:76,0:76:99:0,135,1936	0/0:55,0:56:96:0,96,1369	0/0:77,0:77:99:0,135,1945	0/0:84,0:84:99:0,135,1980	0/0:70,0:70:99:0,126,1822	0/0:74,0:74:99:0,132,1892	0/0:75,0:75:99:0,132,1900	0/0:78,2:80:99:0,103,2017
uce-4098_wj_3_333991	253	.	A	C	698.17	PASS	.	GT:AD:DP:GQ:PL	0/0:13,0:13:30:0,30,389	0/0:28,0:28:66:0,66,879	0/0:30,0:30:75:0,75,1034	0/0:19,0:19:45:0,45,611	0/0:49,0:49:99:0,120,1631	0/0:19,0:19:48:0,48,635	0/0:33,0:33:78:0,78,1068	0/0:24,0:24:66:0,66,870	0/1:19,18:37:99:589,0,494	0/0:24,0:24:60:0,60,811	0/0:34,0:34:69:0,69,943	0/1:16,5:21:99:154,0,451	0/0:30,0:30:75:0,75,986	0/0:28,0:28:66:0,66,917	0/0:37,0:37:99:0,99,1347	0/0:22,0:22:51:0,51,711
uce-4098_wj_3_333991	291	.	A	G	1077.17	PASS	.	GT:AD:DP:GQ:PL	0/0:23,0:23:45:0,45,633	0/0:39,0:39:81:0,81,1122	0/0:54,0:54:99:0,111,1558	0/0:41,0:41:93:0,93,1258	0/0:79,0:79:99:0,172,2389	0/0:41,0:41:87:0,87,1199	0/0:65,0:65:99:0,126,1785	0/0:44,0:44:87:0,87,1198	0/1:32,35:67:99:875,0,730	0/0:31,0:31:69:0,69,956	0/0:60,0:60:99:0,111,1578	0/1:30,10:40:99:247,0,735	0/0:53,1:54:93:0,93,1514	0/0:61,0:61:99:0,123,1689	0/0:76,0:76:99:0,172,2331	0/0:39,0:39:78:0,78,1108
uce-4098_wj_3_333991	293	.	A	G	379.06	PASS	.	GT:AD:DP:GQ:PL	0/0:23,0:23:45:0,45,632	0/0:39,0:40:84:0,84,1149	0/0:54,0:54:99:0,111,1561	0/0:42,0:42:93:0,93,1263	0/0:81,0:81:99:0,178,2469	0/1:23,19:42:99:415,0,647	0/0:65,0:65:99:0,126,1782	0/0:45,0:45:90:0,90,1254	0/0:70,0:70:99:0,138,1948	0/0:32,0:32:69:0,69,966	0/0:60,0:60:99:0,108,1538	0/0:40,2:42:40:0,40,1101	0/0:55,0:55:99:0,117,1597	0/0:64,0:64:99:0,126,1749	0/0:77,0:77:99:0,166,2276	0/0:39,0:39:78:0,78,1107
uce-4098_wj_3_333991	606	.	A	C	960.17	PASS	.	GT:AD:DP:GQ:PL	0/0:33,0:33:66:0,66,886	0/0:68,0:68:99:0,138,1853	0/1:31,32:63:99:649,0,826	0/0:49,0:49:99:0,117,1572	0/0:93,0:93:99:0,211,2736	0/1:28,17:45:99:356,0,715	0/0:69,0:69:99:0,126,1772	0/0:62,0:62:99:0,129,1760	0/0:70,0:70:99:0,147,1991	0/0:38,0:38:81:0,81,1078	0/0:45,0:46:96:0,96,1290	0/0:60,0:60:99:0,129,1739	0/0:41,0:41:93:0,93,1216	0/0:55,0:55:99:0,120,1595	0/0:76,0:76:99:0,169,2233	0/0:43,0:43:93:0,93,1245
uce-1253_wj_3_333991	249	.	G	A	2508.59	PASS	.	GT:AD:DP:GQ:PL	0/0:16,0:16:33:0,33,467	0/1:23,10:33:99:223,0,635	0/0:30,0:30:75:0,75,1005	0/1:19,15:33:99:422,0,534	0/1:26,19:45:99:492,0,717	0/0:28,0:28:66:0,66,908	0/0:33,0:33:66:0,66,924	0/1:24,16:40:99:349,0,662	0/0:31,0:31:72:0,72,975	0/0:26,0:25:57:0,57,793	0/0:16,0:15:39:0,39,533	0/0:19,0:19:39:0,39,540	0/1:15,20:34:99:575,0,342	0/1:18,19:36:99:513,0,395	0/0:41,0:41:96:0,96,1322	0/0:28,0:26:57:0,57,788
uce-1253_wj_3_333991	401	.	A	G	3093.18	PASS	.	GT:AD:DP:GQ:PL	0/1:53,29:82:99:564,0,1194	0/0:130,0:130:99:0,220,3183	0/0:167,0:166:99:0,271,3951	0/0:144,0:142:99:0,250,3611	0/0:200,0:199:99:0,352,5055	0/1:50,43:93:99:926,0,1043	0/0:164,0:164:99:0,277,3997	0/0:181,0:182:99:0,307,4422	0/1:99,78:177:99:1655,0,1998	0/0:100,0:99:99:0,178,2539	0/0:133,0:132:99:0,217,3130	0/0:159,0:158:99:0,265,3821	0/0:161,0:157:99:0,274,3949	0/0:161,0:160:99:0,280,4049	0/0:165,0:164:99:0,292,4171	0/0:100,0:98:99:0,169,2443
uce-1253_wj_3_333991	618	.	C	T	680.06	PASS	.	GT:AD:DP:GQ:PL	0/0:18,0:18:36:0,36,509	0/0:38,0:38:78:0,78,1104	0/0:31,0:32:63:0,63,845	0/0:40,0:41:99:0,105,1423	0/0:57,0:58:99:0,126,1743	0/0:25,0:25:48:0,48,661	0/0:49,0:49:96:0,96,1349	0/0:47,0:48:90:0,90,1236	0/0:31,0:32:72:0,72,981	0/0:36,0:36:75:0,75,1048	0/0:39,0:39:75:0,75,1046	0/0:34,0:34:66:0,66,936	0/0:48,0:47:99:0,102,1424	0/1:26,29:55:99:716,0,652	0/0:61,0:61:99:0,132,1838	0/0:24,0:24:51:0,51,710
uce-4963_wj_3_333991	336	.	C	G	550.06	PASS	.	GT:AD:DP:GQ:PL	0/0:16,0:16:30:0,30,429	0/0:54,0:53:99:0,99,1408	0/0:39,0:39:66:0,66,934	0/0:41,0:41:81:0,81,1152	0/0:57,0:57:99:0,114,1593	0/0:30,0:29:54:0,54,754	0/0:27,0:27:51:0,51,734	0/0:47,0:47:84:0,84,1201	0/0:60,1:61:99:0,117,1598	0/1:19,29:47:99:586,0,396	0/0:32,0:32:54:0,54,787	0/0:43,0:42:78:0,78,1124	0/0:47,0:45:87:0,87,1244	0/0:35,0:34:66:0,66,935	0/0:58,0:57:99:0,114,1597	0/0:31,0:31:60:0,60,853
uce-4963_wj_3_333991	491	.	G	A	571.06	PASS	.	GT:AD:DP:GQ:PL	0/0:33,0:33:57:0,57,785	0/0:91,0:90:99:0,154,2223	0/0:72,0:72:99:0,114,1666	0/0:57,0:58:96:0,96,1404	0/0:109,1:110:99:0,156,2739	0/0:62,0:62:99:0,111,1606	0/0:89,0:89:99:0,141,2080	0/0:102,0:102:99:0,175,2535	0/0:107,0:107:99:0,193,2745	0/0:76,0:76:99:0,129,1887	0/1:36,31:67:99:607,0,733	0/0:85,0:84:99:0,141,2068	0/0:71,0:70:99:0,129,1849	0/0:79,0:79:99:0,141,2042	0/0:95,2:96:99:0,139,2518	0/0:58,0:58:99:0,99,1441
uce-4963_wj_3_333991	546	.	A	G	1430.17	PASS	.	GT:AD:DP:GQ:PL	0/0:23,0:24:45:0,45,616	0/0:59,0:59:99:0,105,1526	0/0:61,0:61:99:0,99,1418	0/0:43,0:43:75:0,75,1085	0/0:88,1:89:99:0,157,2262	0/1:15,40:55:99:922,0,293	0/0:56,0:56:96:0,96,1399	0/0:72,0:72:99:0,126,1831	0/0:66,0:66:99:0,135,1887	0/0:47,0:47:84:0,84,1215	0/0:36,0:36:63:0,63,911	0/0:67,0:66:99:0,117,1697	0/0:48,0:48:87:0,87,1243	0/1:33,26:59:99:553,0,724	0/0:68,0:68:99:0,138,1946	0/0:43,1:44:40:0,40,1045
uce-2864_wj_3_333991	558	.	C	T	539.06	PASS	.	GT:AD:DP:GQ:PL	0/0:44,0:44:75:0,75,1073	0/0:86,0:86:99:0,154,2192	0/0:81,0:81:99:0,138,2001	0/0:57,0:57:99:0,105,1473	0/0:96,0:96:99:0,175,2497	0/0:55,2:57:58:0,58,1363	0/0:106,0:106:99:0,184,2624	0/0:70,0:70:99:0,126,1784	0/0:103,0:103:99:0,178,2502	0/1:23,27:50:99:575,0,480	0/0:75,0:75:99:0,132,1881	0/0:61,0:61:99:0,105,1516	0/0:76,0:76:99:0,123,1797	0/0:80,0:81:99:0,138,2002	0/0:84,0:84:99:0,147,2093	0/0:55,0:55:99:0,108,1521
uce-2639_wj_3_333991	532	.	A	G	710.06	PASS	.	GT:AD:DP:GQ:PL	0/0:23,0:23:39:0,39,569	0/0:44,0:42:90:0,90,1236	0/0:65,0:65:99:0,126,1753	0/0:52,0:52:96:0,96,1361	0/0:96,1:97:99:0,150,2593	0/0:49,0:49:87:0,87,1242	0/0:66,0:65:99:0,114,1644	0/0:50,0:50:96:0,96,1377	0/0:50,0:49:99:0,99,1376	0/0:36,0:36:69:0,69,965	0/0:57,0:57:99:0,105,1511	0/0:62,0:62:99:0,108,1549	0/0:69,0:69:99:0,141,1973	0/1:33,34:67:99:746,0,813	0/0:85,0:85:99:0,172,2373	0/0:72,0:72:99:0,138,1959
uce-2639_wj_3_333991	538	.	T	A	377.06	PASS	.	GT:AD:DP:GQ:PL	0/0:21,0:21:36:0,36,525	0/0:44,0:42:90:0,90,1225	0/0:64,0:64:99:0,123,1722	0/0:47,1:48:53:0,53,1202	0/0:91,0:91:99:0,175,2464	0/0:46,0:46:87:0,87,1228	0/0:63,0:62:99:0,108,1562	0/0:50,0:50:96:0,96,1358	0/1:27,17:43:99:413,0,600	0/0:34,0:34:72:0,72,967	0/0:55,0:55:99:0,102,1446	0/0:59,0:59:99:0,105,1511	0/0:63,1:65:92:0,92,1760	0/0:64,0:64:99:0,120,1722	0/0:84,1:84:99:0,131,2242	0/0:67,1:68:89:0,89,1736
uce-6169_wj_3_333991	266	.	G	A	663.06	PASS	.	GT:AD:DP:GQ:PL	0/0:17,0:17:36:0,36,496	0/0:44,0:44:78:0,78,1126	0/0:71,0:71:99:0,117,1698	0/0:34,0:33:69:0,69,930	0/0:62,0:62:99:0,111,1584	0/0:28,0:28:57:0,57,749	0/0:72,0:72:99:0,123,1774	0/0:52,0:52:87:0,87,1256	0/0:41,0:41:75:0,75,1044	0/0:32,0:34:63:0,63,885	0/0:51,0:51:87:0,87,1259	0/0:44,0:44:75:0,75,1035	0/0:40,0:40:84:0,84,1162	0/0:56,0:56:90:0,90,1328	0/1:28,31:59:99:699,0,653	0/0:54,0:54:96:0,96,1376
uce-6169_wj_3_333991	518	.	A	C	321.06	PASS	.	GT:AD:DP:GQ:PL	0/0:26,0:26:48:0,48,674	0/0:36,0:36:66:0,66,938	0/0:32,0:32:60:0,60,851	0/0:41,0:41:84:0,84,1187	0/0:54,0:54:99:0,102,1432	0/0:22,0:22:45:0,45,611	0/0:42,0:42:81:0,81,1140	0/0:26,0:26:48:0,48,674	0/1:32,21:53:99:357,0,770	0/0:28,0:28:57:0,57,801	0/0:27,0:27:54:0,54,753	0/0:25,0:25:45:0,45,648	0/0:36,0:36:75:0,75,1052	0/0:31,0:31:54:0,54,786	0/0:56,0:56:99:0,111,1540	0/0:28,0:28:54:0,54,773
uce-1828_wj_3_333991	458	.	G	A	845.06	PASS	.	GT:AD:DP:GQ:PL	0/0:45,0:45:78:0,78,1128	0/0:66,0:66:99:0,117,1673	0/1:40,39:79:99:881,0,940	0/0:52,0:52:93:0,93,1318	0/0:91,0:91:99:0,178,2502	0/0:46,0:46:81:0,81,1162	0/0:78,0:80:99:0,132,1893	0/0:57,0:57:99:0,105,1513	0/0:57,0:57:99:0,99,1419	0/0:51,0:51:93:0,93,1319	0/0:79,0:79:99:0,141,2014	0/0:55,0:55:99:0,102,1418	0/0:52,0:52:93:0,93,1318	0/0:42,0:42:81:0,81,1150	0/0:54,0:54:99:0,102,1454	0/0:61,0:62:99:0,111,1598
uce-5477_wj_3_333991	424	.	A	G	4691.09	PASS	.	GT:AD:DP:GQ:PL	0/0:51,0:51:99:0,105,1457	0/0:67,0:67:99:0,123,1774	0/0:85,0:85:99:0,157,2221	0/0:86,0:86:99:0,154,2209	0/0:108,6:114:85:0,85,2858	0/0:63,0:62:99:0,117,1656	0/0:106,0:106:99:0,199,2799	0/0:90,0:90:99:0,187,2604	0/0:90,2:92:99:0,130,2376	0/0:49,0:49:93:0,93,1308	0/1:40,28:68:99:653,0,911	0/1:34,33:67:99:783,0,719	0/0:104,2:106:99:0,126,2762	1/1:4,84:88:85:2264,85,0	0/0:121,0:120:99:0,235,3329	0/1:52,44:96:99:1059,0,1129
uce-5477_wj_3_333991	576	.	A	G	2907.17	PASS	.	GT:AD:DP:GQ:PL	0/0:137,0:137:99:0,238,3403	0/0:188,2:190:99:0,295,4792	0/1:110,91:201:99:1952,0,2283	0/0:178,4:182:99:0,236,4503	0/0:247,3:250:99:0,373,6354	0/0:135,0:134:99:0,244,3445	0/0:242,0:242:99:0,421,6042	0/0:198,2:200:99:0,307,4950	0/0:216,0:216:99:0,376,5370	0/1:74,44:118:99:1000,0,1606	0/0:189,0:189:99:0,316,4567	0/0:172,0:172:99:0,280,4074	0/0:187,0:186:99:0,343,4854	0/0:237,0:237:99:0,397,5721	0/0:246,0:246:99:0,442,6261	0/0:198,0:198:99:0,352,5074
uce-5477_wj_3_333991	694	.	G	A	13811.5	PASS	.	GT:AD:DP:GQ:PL	0/1:29,44:73:99:1012,0,696	0/0:96,0:96:99:0,172,2453	0/0:91,4:95:51:0,51,2246	0/1:44,45:90:99:995,0,927	0/1:59,58:117:99:1248,0,1397	0/1:41,23:64:99:568,0,935	0/1:59,55:114:99:1232,0,1186	0/1:50,38:88:99:814,0,1256	0/0:102,0:102:99:0,202,2785	0/1:33,29:62:99:658,0,626	0/1:53,43:96:99:851,0,1169	0/1:28,36:64:99:799,0,548	0/1:35,53:88:99:1173,0,748	1/1:4,88:92:85:2296,85,0	0/0:113,0:114:99:0,220,3061	1/1:0,86:86:99:2246,160,0
uce-7734_wj_3_333991	225	.	T	C	434.06	PASS	.	GT:AD:DP:GQ:PL	0/0:17,0:17:30:0,30,436	0/1:17,25:38:99:470,0,322	0/0:58,0:58:99:0,102,1474	0/0:42,0:41:66:0,66,968	0/0:51,1:51:71:0,71,1260	0/0:47,0:46:72:0,72,1063	0/0:43,0:43:78:0,78,1085	0/0:62,0:59:96:0,96,1399	0/0:41,0:39:69:0,69,959	0/0:42,0:40:69:0,69,999	0/0:54,0:53:90:0,90,1289	0/0:38,0:38:66:0,66,936	0/0:50,0:50:96:0,96,1318	0/0:46,0:46:81:0,81,1160	0/0:37,0:37:69:0,69,939	0/0:47,0:47:78:0,78,1128
uce-7734_wj_3_333991	261	.	C	T	693.06	PASS	.	GT:AD:DP:GQ:PL	0/0:25,0:26:45:0,45,650	0/0:56,0:52:87:0,87,1252	0/0:68,0:68:99:0,111,1624	0/0:44,0:43:72:0,72,1055	0/0:65,0:64:99:0,114,1645	0/0:56,1:56:53:0,53,1240	0/0:63,0:63:99:0,105,1517	0/0:83,0:80:99:0,126,1850	0/0:48,0:46:81:0,81,1146	0/0:45,0:43:72:0,72,1047	0/0:64,0:63:99:0,111,1576	0/0:46,0:46:75:0,75,1082	0/1:23,31:54:99:729,0,464	0/0:62,0:62:96:0,96,1401	0/0:51,0:51:90:0,90,1267	0/0:60,0:60:99:0,102,1472
uce-5219_wj_3_333991	352	.	A	T	276.17	PASS	.	GT:AD:DP:GQ:PL	0/0:14,0:14:30:0,30,401	0/0:21,0:19:48:0,48,600	0/0:21,0:21:51:0,51,673	0/0:23,0:23:57:0,57,738	0/0:29,2:31:30:0,30,839	0/0:14,0:14:39:0,39,477	0/0:15,0:15:36:0,36,463	0/0:16,0:16:39:0,39,491	0/0:39,0:39:99:0,99,1251	0/0:13,0:13:33:0,33,421	0/0:20,0:19:48:0,48,576	0/1:13,6:19:99:117,0,329	0/1:14,8:22:99:204,0,385	0/0:24,0:24:66:0,66,803	0/0:37,0:37:90:0,90,1149	0/0:14,0:14:30:0,30,408
uce-5219_wj_3_333991	361	.	T	C	195.06	PASS	.	GT:AD:DP:GQ:PL	0/1:6,9:15:99:231,0,138	0/0:25,0:23:51:0,51,650	0/0:23,0:23:57:0,57,745	0/0:28,0:28:69:0,69,891	0/0:34,0:34:84:0,84,1064	0/0:15,0:15:39:0,39,486	0/0:15,0:15:36:0,36,465	0/0:18,0:18:42:0,42,528	0/0:44,0:44:96:0,96,1252	0/0:17,0:17:42:0,42,543	0/0:22,0:21:57:0,57,694	0/0:22,0:22:45:0,45,601	0/0:23,0:23:57:0,57,709	0/0:25,0:25:66:0,66,823	0/0:43,0:43:99:0,99,1279	0/0:20,0:20:42:0,42,562
uce-5219_wj_3_333991	380	.	G	A	770.18	PASS	.	GT:AD:DP:GQ:PL	0/0:22,0:22:48:0,48,633	0/0:31,0:31:72:0,72,915	0/0:34,0:34:72:0,72,947	0/0:41,0:41:84:0,84,1111	0/0:47,0:47:99:0,105,1335	0/1:13,14:27:99:328,0,339	0/1:14,13:27:99:262,0,303	0/0:23,0:23:45:0,45,571	0/0:53,0:53:99:0,114,1484	0/0:21,0:21:51:0,51,650	0/1:17,10:26:99:232,0,445	0/0:29,0:29:57:0,57,764	0/0:31,0:31:75:0,75,933	0/0:31,0:31:75:0,75,949	0/0:61,0:61:99:0,126,1658	0/0:38,0:38:72:0,72,968
uce-5219_wj_3_333991	382	.	T	C	10359.7	PASS	.	GT:AD:DP:GQ:PL	1/1:0,23:23:51:666,51,0	0/1:22,12:34:99:274,0,508	0/1:11,24:35:99:563,0,269	0/1:25,17:42:99:400,0,595	0/1:27,23:50:99:559,0,659	1/1:0,27:27:63:798,63,0	0/1:15,12:27:99:262,0,318	0/0:23,0:23:48:0,48,614	0/1:30,25:55:99:556,0,674	0/1:11,10:21:99:260,0,286	1/1:0,27:26:66:801,66,0	1/1:0,29:29:57:759,57,0	1/1:0,32:32:75:933,75,0	1/1:0,33:33:78:983,78,0	1/1:1,61:62:99:1655,99,0	1/1:0,38:38:72:968,72,0
uce-5219_wj_3_333991	450	.	G	A	11106.4	PASS	.	GT:AD:DP:GQ:PL	1/1:0,33:33:63:859,63,0	0/0:50,0:50:96:0,96,1294	0/1:27,38:65:99:868,0,585	0/1:41,24:65:99:489,0,891	0/0:67,1:68:99:0,111,1810	1/1:0,49:49:93:1261,93,0	0/1:24,28:52:99:588,0,491	0/0:50,0:50:93:0,93,1268	0/0:77,4:81:67:0,67,1932	0/1:12,13:25:99:303,0,319	1/1:0,33:32:75:941,75,0	0/1:18,28:46:99:628,0,379	0/1:28,21:49:99:443,0,668	1/1:0,49:49:99:1362,102,0	1/1:3,74:77:75:1901,75,0	1/1:0,64:64:99:1556,111,0
uce-2088_wj_3_333991	509	.	T	C	199.06	PASS	.	GT:AD:DP:GQ:PL	0/0:19,0:19:51:0,51,665	0/0:27,0:27:66:0,66,906	0/0:28,0:28:72:0,72,984	0/0:34,0:34:87:0,87,1186	0/0:46,0:46:99:0,114,1567	0/0:25,0:25:66:0,66,886	0/0:18,0:18:45:0,45,618	0/0:26,0:26:69:0,69,918	0/0:36,0:36:93:0,93,1241	0/1:10,8:18:99:235,0,305	0/0:26,0:26:57:0,57,792	0/0:21,0:21:54:0,54,727	0/0:24,0:25:63:0,63,864	0/0:33,0:33:84:0,84,1136	0/0:32,0:32:87:0,87,1184	0/0:22,0:22:57:0,57,769
uce-2612_wj_3_333991	309	.	T	C	536.17	PASS	.	GT:AD:DP:GQ:PL	0/0:15,0:15:33:0,33,453	0/0:19,0:19:45:0,45,599	0/0:17,0:17:33:0,33,466	0/1:17,10:27:99:199,0,471	0/0:38,0:38:84:0,84,1140	0/0:22,0:22:39:0,39,547	0/0:17,0:17:42:0,42,548	0/0:17,0:17:39:0,39,538	0/0:25,0:25:51:0,51,707	0/0:17,0:17:33:0,33,464	0/0:13,0:13:33:0,33,422	0/0:18,0:18:42:0,42,576	0/0:27,0:26:51:0,51,725	0/1:9,15:24:99:382,0,204	0/0:34,0:33:66:0,66,915	0/0:25,0:25:57:0,57,764
uce-2612_wj_3_333991	310	.	G	A	331.06	PASS	.	GT:AD:DP:GQ:PL	0/0:15,0:15:30:0,30,411	0/0:19,0:19:45:0,45,608	0/0:17,0:17:33:0,33,466	0/0:27,0:27:57:0,57,784	0/0:38,0:39:84:0,84,1146	0/0:22,0:22:39:0,39,533	0/0:17,0:17:42:0,42,569	0/0:17,0:17:39:0,39,539	0/0:26,0:27:54:0,54,741	0/0:18,0:18:36:0,36,512	0/0:13,0:13:36:0,36,467	0/0:18,0:18:42:0,42,565	0/0:27,0:26:51:0,51,724	0/1:9,15:24:99:367,0,207	0/0:34,0:33:66:0,66,921	0/0:25,0:25:57:0,57,778
uce-2612_wj_3_333991	443	.	C	T	1638.17	PASS	.	GT:AD:DP:GQ:PL	0/0:43,0:43:84:0,84,1185	0/0:73,0:73:99:0,129,1856	0/0:69,2:72:99:0,100,1916	0/0:83,0:83:99:0,144,2088	0/0:124,0:123:99:0,220,3137	0/1:38,29:67:99:689,0,767	0/1:58,45:103:99:994,0,1224	0/0:94,0:94:99:0,163,2337	0/0:93,1:93:99:0,163,2349	0/0:42,0:42:81:0,81,1160	0/0:74,0:74:99:0,132,1896	0/0:103,0:103:99:0,181,2615	0/0:80,0:79:99:0,147,2096	0/0:106,0:106:99:0,187,2668	0/0:89,0:88:99:0,163,2336	0/0:79,0:79:99:0,141,2009
uce-2612_wj_3_333991	536	.	G	A	4261.58	PASS	.	GT:AD:DP:GQ:PL	0/0:61,0:61:99:0,108,1541	0/0:111,0:111:99:0,199,2831	0/0:111,0:111:99:0,193,2771	0/0:83,0:83:99:0,147,2090	0/0:132,0:131:99:0,226,3255	0/1:45,45:90:99:977,0,930	0/1:67,65:132:99:1378,0,1369	0/0:117,0:117:99:0,202,2888	0/0:111,1:111:99:0,146,2633	0/0:57,0:57:99:0,105,1502	0/0:95,0:95:99:0,169,2399	0/1:77,52:129:99:1156,0,1663	0/0:100,0:100:99:0,175,2509	0/0:123,0:123:99:0,208,2995	0/1:65,38:102:99:808,0,1557	0/0:114,0:114:99:0,199,2854
uce-6254_wj_3_333991	390	.	C	T	464.06	PASS	.	GT:AD:DP:GQ:PL	0/0:48,2:50:40:0,40,1116	0/0:83,0:83:99:0,156,2205	0/1:48,27:75:99:500,0,1047	0/0:72,0:72:99:0,120,1727	0/0:105,0:105:99:0,187,2674	0/0:43,0:43:81:0,81,1166	0/0:87,0:87:99:0,144,2068	0/0:73,0:73:99:0,126,1831	0/0:32,0:32:63:0,63,892	0/0:43,0:43:81:0,81,1152	0/0:63,0:63:99:0,108,1561	0/0:68,0:68:99:0,111,1607	0/0:75,0:75:99:0,126,1842	0/0:68,0:68:99:0,111,1612	0/0:65,0:65:99:0,114,1644	0/0:67,0:67:99:0,120,1729
uce-2869_wj_3_333991	297	.	G	T	132.06	PASS	.	GT:AD:DP:GQ:PL	0/0:27,0:27:51:0,51,730	0/0:22,0:21:39:0,39,551	0/0:40,0:39:84:0,84,1178	0/0:26,0:26:54:0,54,748	0/0:41,1:42:62:0,62,1318	0/0:30,0:30:54:0,54,772	0/1:14,6:20:99:168,0,277	0/0:28,0:28:60:0,60,838	0/0:33,2:34:32:0,32,929	0/0:19,0:19:45:0,45,615	0/0:31,0:31:57:0,57,807	0/0:20,0:20:45:0,45,624	0/0:19,0:19:51:0,51,689	0/0:34,0:34:63:0,63,892	0/0:40,0:39:78:0,78,1099	0/0:23,0:23:42:0,42,608
uce-6183_wj_3_333991	285	.	C	T	6676.37	PASS	.	GT:AD:DP:GQ:PL	0/1:8,4:12:67:67,0,161	0/0:38,0:38:84:0,84,1183	0/1:12,13:25:99:319,0,291	0/0:25,0:26:60:0,60,815	0/1:28,28:55:99:785,0,720	1/1:0,33:31:72:998,72,0	1/1:0,29:29:60:822,60,0	0/1:9,12:21:99:332,0,177	1/1:0,45:44:93:1294,93,0	0/0:26,0:26:57:0,57,789	0/0:24,0:24:48:0,48,623	0/0:25,0:25:48:0,48,680	1/1:0,31:30:63:856,63,0	0/1:20,12:32:99:267,0,529	0/1:28,11:39:99:294,0,620	1/1:0,28:28:51:736,51,0
uce-6183_wj_3_333991	546	.	T	C	1060.06	PASS	.	GT:AD:DP:GQ:PL	0/0:45,0:45:75:0,75,1099	0/0:77,0:78:99:0,147,2112	0/0:75,0:75:99:0,132,1911	0/0:76,0:76:99:0,132,1876	0/0:122,0:121:99:0,238,3339	0/0:66,1:67:95:0,95,1787	0/0:88,0:88:99:0,150,2144	0/0:90,2:92:99:0,106,2112	0/0:73,0:73:99:0,135,1928	0/0:52,0:51:93:0,93,1308	0/0:87,0:87:99:0,147,2116	0/0:102,0:102:99:0,163,2364	0/1:48,51:99:99:1096,0,1075	0/0:73,0:74:99:0,135,1937	0/0:53,0:53:96:0,96,1377	0/0:64,0:64:99:0,108,1566
uce-6183_wj_3_333991	617	.	T	C	14416.1	PASS	.	GT:AD:DP:GQ:PL	1/1:0,21:21:36:512,36,0	1/1:0,32:32:69:949,69,0	1/1:0,46:46:81:1165,81,0	1/1:0,34:34:63:872,63,0	0/1:32,27:60:99:612,0,750	1/1:0,30:30:69:927,69,0	1/1:0,38:38:69:957,69,0	1/1:0,44:44:81:1161,81,0	1/1:0,44:44:87:1227,87,0	1/1:0,23:23:51:697,51,0	1/1:0,34:34:63:888,63,0	1/1:1,38:40:51:1019,51,0	1/1:0,43:43:96:1324,96,0	1/1:0,25:26:48:677,48,0	1/1:0,27:27:57:796,57,0	1/1:0,27:27:48:669,48,0
uce-408_wj_3_333991	319	.	T	G	382.06	PASS	.	GT:AD:DP:GQ:PL	0/0:23,0:23:42:0,42,607	0/0:44,0:44:93:0,93,1301	0/0:43,0:40:84:0,84,1175	0/0:30,0:29:69:0,69,932	0/0:51,0:51:99:0,114,1560	0/0:32,0:30:63:0,63,879	0/0:21,0:21:45:0,45,620	0/0:26,0:25:54:0,54,760	0/0:40,0:40:81:0,81,1149	0/0:34,0:34:66:0,66,943	0/0:28,0:28:54:0,54,757	0/0:18,0:17:33:0,33,466	0/0:31,0:31:66:0,66,927	0/1:15,13:28:99:418,0,393	0/0:51,0:51:99:0,108,1509	0/0:30,0:30:63:0,63,896
uce-408_wj_3_333991	736	.	C	T	97.06	PASS	.	GT:AD:DP:GQ:PL	0/1:11,5:16:99:133,0,251	0/0:25,0:25:57:0,57,792	0/0:24,0:25:54:0,54,749	0/0:12,0:12:30:0,30,401	0/0:23,0:23:60:0,60,815	0/0:20,0:20:54:0,54,736	0/0:15,0:15:30:0,30,429	0/0:20,0:20:51:0,51,688	0/0:25,0:25:66:0,66,901	0/0:17,0:17:45:0,45,614	0/0:14,0:14:33:0,33,461	0/0:14,0:15:30:0,30,409	0/0:23,0:23:57:0,57,775	0/0:20,0:20:51:0,51,672	0/0:34,0:34:81:0,81,1104	0/0:20,0:20:51:0,51,696
uce-2790_wj_3_333991	380	.	C	G	989.06	PASS	.	GT:AD:DP:GQ:PL	0/0:15,0:15:30:0,30,411	0/0:102,0:103:99:0,175,2429	0/0:109,0:111:99:0,202,2738	0/0:38,0:38:63:0,63,877	0/0:149,0:151:99:0,271,3699	0/0:38,0:38:66:0,66,914	0/0:85,0:85:99:0,144,1970	0/0:101,0:101:99:0,192,2513	0/0:45,0:47:78:0,78,1074	0/1:33,46:79:99:1025,0,620	0/0:42,0:44:75:0,75,1027	0/0:92,1:94:99:0,169,2323	0/0:46,0:46:81:0,81,1082	0/0:78,0:79:99:0,144,1925	0/0:120,0:121:99:0,223,2972	0/0:78,0:78:99:0,138,1905
uce-7791_wj_3_333991	386	.	T	C	25058.6	PASS	.	GT:AD:DP:GQ:PL	1/1:2,38:40:33:1019,33,0	0/1:45,37:83:99:897,0,1051	0/1:30,50:80:99:1224,0,623	1/1:2,66:68:85:1717,85,0	0/1:55,60:115:99:1507,0,1221	1/1:2,52:54:52:1288,52,0	1/1:0,76:76:99:1892,132,0	1/1:1,52:53:64:1414,64,0	1/1:0,117:117:99:3246,232,0	0/1:25,22:47:99:473,0,621	1/1:2,58:60:70:1512,70,0	1/1:0,58:59:99:1527,108,0	1/1:1,67:68:98:1683,98,0	1/1:0,58:57:99:1478,105,0	1/1:0,86:86:99:2387,169,0	1/1:0,74:74:99:1852,129,0
uce-7791_wj_3_333991	583	.	C	T	4089.18	PASS	.	GT:AD:DP:GQ:PL	0/0:70,0:70:99:0,117,1697	0/1:75,59:135:99:1282,0,1688	0/1:83,61:145:99:1246,0,1803	0/0:99,0:101:99:0,175,2484	0/1:90,74:166:99:1613,0,1994	0/0:92,2:94:99:0,121,2277	0/0:144,0:144:99:0,232,3378	0/0:141,1:142:99:0,185,3213	0/0:160,0:160:99:0,289,4072	0/0:69,0:69:99:0,129,1824	0/0:90,0:91:99:0,151,2152	0/0:110,0:111:99:0,187,2657	0/0:114,0:115:99:0,190,2747	0/0:115,1:116:99:0,199,2815	0/0:116,0:117:99:0,214,3032	0/0:95,2:98:99:0,127,2364
uce-7791_wj_3_333991	677	.	C	T	838.17	PASS	.	GT:AD:DP:GQ:PL	0/1:15,12:27:99:280,0,423	0/0:49,0:49:99:0,102,1366	0/0:53,0:53:99:0,114,1572	0/0:41,0:41:87:0,87,1189	0/0:67,0:67:99:0,135,1869	0/0:37,0:37:72:0,72,995	0/0:61,0:61:99:0,114,1588	0/0:63,1:64:89:0,89,1738	0/0:62,0:62:99:0,138,1906	0/1:14,24:38:99:603,0,308	0/0:37,0:37:78:0,78,1084	0/0:35,0:35:72:0,72,994	0/0:46,0:46:93:0,93,1306	0/0:50,0:50:99:0,99,1365	0/0:50,0:50:99:0,99,1376	0/0:39,0:40:66:0,66,964
uce-2928_wj_3_333991	289	.	T	C	1270.59	PASS	.	GT:AD:DP:GQ:PL	0/0:23,0:23:42:0,42,584	0/0:27,0:27:45:0,45,634	0/0:31,0:31:60:0,60,813	0/0:17,0:17:33:0,33,450	0/0:48,0:48:87:0,87,1231	0/0:29,0:29:54:0,54,756	0/0:27,0:27:42:0,42,608	0/0:32,0:32:54:0,54,768	0/0:45,0:45:81:0,81,1122	0/1:8,16:23:99:343,0,140	0/1:6,10:16:99:200,0,110	0/0:27,0:27:51:0,51,714	0/1:18,11:29:99:229,0,426	0/1:21,26:47:99:556,0,422	0/0:43,0:43:72:0,72,1021	0/0:28,0:28:48:0,48,650
uce-7083_wj_3_333991	348	.	C	T	3841.18	PASS	.	GT:AD:DP:GQ:PL	0/0:105,0:105:99:0,181,2574	0/0:119,0:118:99:0,229,3184	0/0:143,0:142:99:0,268,3804	0/0:131,0:131:99:0,247,3449	0/0:195,2:196:99:0,268,4859	0/0:109,0:109:99:0,196,2770	0/0:177,1:177:99:0,284,4560	0/0:126,1:127:99:0,213,3246	0/0:175,2:177:99:0,283,4575	0/0:84,0:83:99:0,169,2358	0/1:71,59:130:99:1242,0,1545	0/0:136,0:135:99:0,241,3437	0/1:64,70:134:99:1691,0,1473	0/1:64,43:106:99:960,0,1475	0/0:185,0:183:99:0,331,4729	0/0:131,0:129:99:0,238,3387
uce-2553_wj_3_333991	493	.	G	T	326.06	PASS	.	GT:AD:DP:GQ:PL	0/0:58,0:58:99:0,99,1428	0/0:68,0:67:99:0,108,1570	0/0:96,0:96:99:0,160,2284	0/0:60,0:60:99:0,105,1505	0/0:138,0:138:99:0,241,3441	0/0:95,0:95:99:0,160,2312	0/0:127,0:127:99:0,211,3053	0/0:88,0:87:99:0,154,2215	0/0:100,0:100:99:0,181,2573	0/0:61,0:60:99:0,114,1620	0/0:80,0:80:99:0,141,2034	0/0:93,0:93:99:0,147,2154	0/0:87,0:87:99:0,151,2190	0/0:134,0:134:99:0,232,3360	0/0:83,0:82:99:0,141,2041	0/1:45,18:63:99:362,0,1047
uce-1313_wj_3_333991	270	.	G	A	210.06	PASS	.	GT:AD:DP:GQ:PL	0/0:17,0:17:36:0,36,499	0/1:13,12:25:99:246,0,292	0/0:34,0:34:66:0,66,903	0/0:24,0:24:45:0,45,631	0/0:57,0:57:99:0,117,1608	0/0:39,0:39:75:0,75,1065	0/0:44,0:44:90:0,90,1242	0/0:28,0:28:54:0,54,763	0/0:50,0:50:96:0,96,1323	0/0:23,0:23:42:0,42,594	0/0:43,0:43:78:0,78,1108	0/0:30,0:30:63:0,63,863	0/0:33,0:33:69:0,69,922	0/0:60,0:60:99:0,117,1635	0/0:69,0:69:99:0,132,1833	0/0:49,0:49:96:0,96,1347
uce-1313_wj_3_333991	286	.	G	A	1084.17	PASS	.	GT:AD:DP:GQ:PL	0/0:19,0:19:39:0,39,542	0/0:29,0:29:48:0,48,688	0/0:35,0:35:72:0,72,976	0/0:32,0:33:57:0,57,813	0/0:65,0:65:99:0,129,1804	0/1:35,15:50:99:253,0,884	0/0:54,0:54:99:0,105,1466	0/0:32,0:32:63:0,63,883	0/0:56,0:56:99:0,108,1469	0/0:29,0:29:51:0,51,719	0/0:47,0:47:84:0,84,1200	0/0:38,0:38:75:0,75,1065	0/0:40,0:40:90:0,90,1208	0/1:34,38:72:99:876,0,825	0/0:74,0:74:99:0,135,1911	0/0:59,0:59:99:0,111,1559
uce-1313_wj_3_333991	321	.	G	A	967.17	PASS	.	GT:AD:DP:GQ:PL	0/0:30,0:30:57:0,57,804	0/0:47,0:47:87:0,87,1223	0/0:51,0:51:99:0,102,1408	0/0:54,0:54:93:0,93,1346	0/0:83,0:83:99:0,163,2264	0/0:63,0:63:99:0,114,1626	0/0:92,0:92:99:0,166,2348	0/0:55,0:55:99:0,99,1421	0/0:77,0:77:99:0,141,1984	0/1:18,18:36:99:343,0,404	0/0:70,0:70:99:0,123,1774	0/0:56,1:57:63:0,63,1381	0/0:50,0:50:99:0,99,1366	0/0:91,0:91:99:0,175,2430	0/0:93,0:93:99:0,181,2521	0/1:49,30:79:99:669,0,1097
uce-81_wj_3_333991	265	.	G	C	455.06	PASS	.	GT:AD:DP:GQ:PL	0/0:20,0:20:33:0,33,480	0/0:29,0:28:57:0,57,799	0/0:39,0:39:72:0,72,1008	0/0:20,0:18:36:0,36,497	0/0:49,0:48:99:0,105,1419	0/0:22,0:22:42:0,42,584	0/0:29,0:28:51:0,51,712	0/0:26,0:26:48:0,48,679	0/1:16,21:37:99:491,0,353	0/0:29,0:28:60:0,60,834	0/0:44,0:44:84:0,84,1195	0/0:31,0:31:54:0,54,776	0/0:31,0:30:60:0,60,832	0/0:35,0:35:78:0,78,1073	0/0:51,0:49:99:0,102,1388	0/0:34,0:32:60:0,60,851
uce-81_wj_3_333991	609	.	C	T	724.17	PASS	.	GT:AD:DP:GQ:PL	0/0:25,0:25:45:0,45,647	0/0:30,0:32:63:0,63,862	0/0:35,0:35:69:0,69,946	0/1:20,13:35:99:368,0,479	0/0:62,0:64:99:0,123,1729	0/1:17,18:35:99:401,0,401	0/0:35,0:35:69:0,69,941	0/0:27,0:27:54:0,54,744	0/0:43,0:44:81:0,81,1145	0/0:28,0:28:60:0,60,807	0/0:50,0:50:84:0,84,1225	0/0:35,0:35:63:0,63,905	0/0:38,0:38:66:0,66,950	0/0:40,0:40:81:0,81,1091	0/0:45,0:45:99:0,102,1383	0/0:25,0:25:51:0,51,716
uce-2010_wj_3_333991	522	.	G	T	953.06	PASS	.	GT:AD:DP:GQ:PL	0/0:67,0:67:99:0,108,1578	0/0:101,0:101:99:0,190,2705	0/0:119,0:119:99:0,235,3306	0/0:92,0:92:99:0,178,2527	0/0:166,0:166:99:0,328,4634	0/0:78,0:78:99:0,151,2145	0/1:70,46:116:99:989,0,1474	0/0:105,0:105:99:0,181,2601	0/0:145,0:145:99:0,274,3895	0/0:91,0:91:99:0,178,2492	0/0:89,1:90:99:0,169,2397	0/0:115,0:115:99:0,202,2911	0/0:130,0:130:99:0,232,3342	0/0:142,0:142:99:0,274,3889	0/0:129,0:129:99:0,253,3563	0/0:141,0:141:99:0,250,3603
uce-1606_wj_3_333991	360	.	T	C	633.06	PASS	.	GT:AD:DP:GQ:PL	0/0:40,0:40:72:0,72,1033	0/0:59,0:59:99:0,102,1456	0/0:50,0:50:93:0,93,1292	0/0:64,0:64:99:0,117,1660	0/0:101,0:101:99:0,184,2555	0/0:37,0:37:66:0,66,950	0/0:53,0:53:93:0,93,1346	0/0:69,0:69:99:0,114,1653	0/0:66,0:66:99:0,129,1807	0/1:19,26:45:99:669,0,393	0/0:54,0:54:99:0,102,1442	0/0:64,0:64:99:0,108,1563	0/0:54,0:54:99:0,108,1516	0/0:65,0:65:99:0,117,1666	0/0:78,0:78:99:0,132,1907	0/0:64,1:65:99:0,129,1813
uce-1606_wj_3_333991	513	.	A	G	1776.17	PASS	.	GT:AD:DP:GQ:PL	0/0:67,0:67:99:0,111,1620	0/0:101,0:101:99:0,169,2453	0/0:112,0:112:99:0,181,2635	0/0:93,2:95:99:0,121,2300	0/1:97,58:155:99:1309,0,2190	0/0:85,0:85:99:0,150,2139	0/0:128,1:129:99:0,183,3151	0/0:124,0:124:99:0,205,2990	0/0:113,0:113:99:0,199,2833	0/1:43,26:69:99:512,0,1016	0/0:102,0:102:99:0,175,2516	0/0:112,1:113:99:0,156,2736	0/0:100,0:100:99:0,175,2528	0/0:125,1:126:99:0,178,2972	0/0:93,0:93:99:0,166,2352	0/0:108,0:108:99:0,184,2651
uce-6461_wj_3_333991	124	.	T	C	16884.1	PASS	.	GT:AD:DP:GQ:PL	1/1:0,24:24:42:603,42,0	1/1:0,47:46:78:1107,78,0	1/1:0,24:21:42:587,42,0	1/1:0,35:35:60:861,60,0	0/1:39,31:69:99:610,0,784	1/1:0,29:28:57:797,57,0	1/1:0,66:66:99:1591,111,0	1/1:0,39:39:66:938,66,0	1/1:0,54:52:90:1300,90,0	1/1:0,23:23:45:616,45,0	1/1:0,38:38:66:944,66,0	1/1:0,50:50:84:1216,84,0	1/1:1,51:51:63:1251,63,0	1/1:0,67:66:99:1618,114,0	1/1:0,59:59:99:1498,105,0	1/1:0,56:54:96:1383,96,0
uce-773_wj_3_333991	579	.	T	G	1194.06	PASS	.	GT:AD:DP:GQ:PL	0/0:105,0:106:99:0,184,2646	0/0:168,0:169:99:0,301,4272	0/0:197,0:195:99:0,370,5219	0/0:166,0:167:99:0,304,4296	0/0:214,3:216:99:0,321,5400	0/0:168,0:168:99:0,274,3938	0/0:203,0:204:99:0,343,4941	0/0:206,0:208:99:0,352,5059	0/0:193,0:193:99:0,355,4982	0/0:127,1:128:99:0,210,3250	0/1:55,58:114:99:1230,0,1141	0/0:187,0:188:99:0,307,4439	0/0:175,0:175:99:0,307,4332	0/0:176,0:176:99:0,307,4408	0/0:208,1:209:99:0,339,5211	0/0:166,0:166:99:0,283,4034
uce-7865_wj_3_333991	484	.	G	A	1352.06	PASS	.	GT:AD:DP:GQ:PL	0/0:65,0:65:99:0,126,1787	0/0:184,1:185:99:0,316,4514	0/0:153,0:153:99:0,280,4014	0/0:145,0:145:99:0,268,3832	0/0:194,2:196:99:0,316,5048	0/0:112,0:111:99:0,202,2857	0/0:149,0:149:99:0,262,3757	0/0:118,0:118:99:0,229,3241	0/0:154,0:154:99:0,292,4138	0/0:109,0:109:99:0,202,2876	0/1:86,69:155:99:1388,0,1903	0/0:153,0:154:99:0,256,3719	0/0:144,0:144:99:0,250,3596	0/0:121,0:121:99:0,211,3027	0/0:179,0:179:99:0,343,4865	0/0:136,0:136:99:0,238,3448
uce-7865_wj_3_333991	685	.	A	G	1256.06	PASS	.	GT:AD:DP:GQ:PL	0/0:113,0:113:99:0,202,2903	0/0:172,1:170:99:0,322,4537	0/0:178,0:177:99:0,337,4781	0/0:168,0:168:99:0,310,4422	0/0:192,2:192:99:0,365,5600	0/0:173,0:174:99:0,307,4381	0/0:169,0:165:99:0,313,4420	0/0:174,0:173:99:0,316,4518	0/0:171,0:173:99:0,319,4539	0/0:157,0:157:99:0,277,3969	0/1:86,62:152:99:1292,0,1967	0/0:163,2:168:99:0,265,4320	0/0:171,0:172:99:0,316,4511	0/0:178,0:180:99:0,328,4664	0/0:178,0:178:99:0,367,5152	0/0:161,0:161:99:0,280,4028
uce-7865_wj_3_333991	721	.	A	G	1647.06	PASS	.	GT:AD:DP:GQ:PL	0/0:78,1:79:99:0,115,2142	0/1:54,73:127:99:1683,0,1108	0/0:143,0:140:99:0,265,3769	0/0:132,0:132:99:0,250,3526	0/0:162,0:161:99:0,331,4591	0/0:127,0:127:99:0,229,3254	0/0:129,0:123:99:0,232,3301	0/0:131,0:130:99:0,244,3452	0/0:137,0:138:99:0,268,3789	0/0:131,0:131:99:0,238,3358	0/0:119,0:120:99:0,220,3119	0/0:127,0:128:99:0,238,3358	0/0:131,0:131:99:0,241,3428	0/0:129,0:132:99:0,226,3272	0/0:154,0:150:99:0,313,4331	0/0:98,0:98:99:0,190,2667
uce-7865_wj_3_333991	728	.	A	G	9613.88	PASS	.	GT:AD:DP:GQ:PL	0/0:75,0:75:99:0,144,2029	0/1:72,51:123:99:1046,0,1662	0/1:85,53:137:99:1209,0,1996	0/0:122,4:126:99:0,145,3161	0/0:158,0:157:99:0,313,4361	1/1:1,116:117:99:2920,172,0	0/0:122,0:117:99:0,220,3105	0/1:66,57:122:99:1379,0,1432	0/1:57,68:126:99:1711,0,1279	0/1:57,64:121:99:1423,0,1295	0/0:111,0:111:99:0,202,2851	0/0:114,2:116:99:0,129,2806	0/0:127,0:127:99:0,232,3286	0/0:125,0:127:99:0,226,3229	0/0:148,2:147:99:0,256,4054	0/0:94,0:94:99:0,181,2528
uce-7865_wj_3_333991	740	.	A	C	2563.17	PASS	.	GT:AD:DP:GQ:PL	0/1:28,33:61:99:880,0,692	0/0:114,0:115:99:0,214,3013	0/0:125,0:124:99:0,235,3320	0/0:109,0:109:99:0,220,3050	0/1:78,74:151:99:1728,0,1959	0/0:109,0:109:99:0,205,2919	0/0:113,0:110:99:0,208,2913	0/0:109,2:112:99:0,179,2987	0/0:116,0:117:99:0,229,3236	0/0:103,0:103:99:0,184,2617	0/0:99,0:99:99:0,175,2466	0/0:106,0:106:99:0,202,2823	0/0:114,0:115:99:0,211,2964	0/0:111,0:111:99:0,199,2813	0/0:133,0:131:99:0,262,3627	0/0:82,2:84:99:0,112,2103
uce-7865_wj_3_333991	802	.	G	T	917.06	PASS	.	GT:AD:DP:GQ:PL	0/0:27,0:27:75:0,75,1004	0/0:41,0:41:99:0,120,1577	0/0:54,0:54:99:0,126,1711	0/0:43,1:44:99:0,123,1673	0/0:64,0:65:99:0,163,2192	0/1:19,33:52:99:953,0,592	0/0:34,0:34:84:0,84,1139	0/0:38,0:38:99:0,99,1354	0/0:45,0:46:99:0,126,1701	0/0:39,0:39:99:0,102,1372	0/0:31,1:32:81:0,81,1079	0/0:32,0:33:81:0,81,1085	0/0:42,1:43:99:0,111,1480	0/0:37,0:37:99:0,99,1338	0/0:61,0:62:99:0,160,2160	0/0:37,0:37:90:0,90,1183
uce-7576_wj_3_333991	92	.	C	T	514.06	PASS	.	GT:AD:DP:GQ:PL	0/0:11,0:10:30:0,30,396	0/0:31,0:31:84:0,84,1129	0/0:29,0:29:75:0,75,988	0/0:15,0:15:42:0,42,546	0/1:25,18:43:99:550,0,763	0/0:15,0:14:42:0,42,536	0/0:24,0:24:57:0,57,764	0/0:23,0:23:57:0,57,770	0/0:30,0:30:78:0,78,1023	0/0:23,0:23:60:0,60,813	0/0:25,0:26:63:0,63,836	0/0:16,0:16:45:0,45,603	0/0:37,0:37:96:0,96,1283	0/0:25,0:25:69:0,69,874	0/0:31,0:31:87:0,87,1124	0/0:31,0:31:75:0,75,946
uce-7576_wj_3_333991	143	.	T	A	733.06	PASS	.	GT:AD:DP:GQ:PL	0/0:25,0:24:57:0,57,788	0/0:61,0:60:99:0,132,1828	0/0:74,0:74:99:0,157,2132	0/0:39,0:39:87:0,87,1211	0/0:90,0:90:99:0,211,2871	0/0:35,0:33:81:0,81,1068	0/0:54,0:54:99:0,102,1446	0/0:48,0:46:93:0,93,1300	0/1:30,30:59:99:769,0,741	0/0:36,0:36:84:0,84,1161	0/0:44,0:45:99:0,99,1354	0/0:40,0:39:87:0,87,1208	0/0:72,0:72:99:0,147,2055	0/0:54,0:54:99:0,123,1621	0/0:56,0:56:99:0,126,1712	0/0:67,0:67:99:0,135,1818
uce-4539_wj_3_333991	312	.	A	G	4820.9	PASS	.	GT:AD:DP:GQ:PL	0/1:15,22:37:99:460,0,382	0/1:27,40:67:99:900,0,568	0/0:75,0:75:99:0,150,2117	0/0:48,0:48:90:0,90,1263	0/0:89,0:88:99:0,172,2423	0/0:52,0:52:93:0,93,1345	0/0:69,0:69:99:0,123,1783	0/1:15,40:55:99:945,0,343	0/0:88,0:85:99:0,141,2022	0/1:18,22:38:99:452,0,364	0/0:38,0:38:75:0,75,1030	0/1:23,44:67:99:984,0,484	0/0:65,2:67:88:0,88,1730	0/1:32,33:65:99:651,0,795	0/0:76,0:75:99:0,138,1967	0/1:31,22:53:99:497,0,714
uce-4539_wj_3_333991	443	.	C	G	1288.06	PASS	.	GT:AD:DP:GQ:PL	0/0:95,0:95:99:0,157,2275	0/0:170,0:170:99:0,280,4065	0/0:186,2:188:99:0,283,4655	0/0:113,3:116:99:0,120,2752	0/0:191,0:190:99:0,328,4709	0/0:120,2:122:99:0,163,2916	0/0:208,0:208:99:0,331,4847	0/1:103,65:168:99:1324,0,2192	0/0:203,0:200:99:0,349,5003	0/0:95,0:93:99:0,163,2314	0/0:139,0:139:99:0,235,3367	0/0:210,0:210:99:0,343,4984	0/0:173,0:173:99:0,301,4281	0/0:212,0:212:99:0,364,5257	0/0:186,0:185:99:0,319,4595	0/0:141,0:141:99:0,235,3416
uce-4539_wj_3_333991	582	.	A	G	1777.18	PASS	.	GT:AD:DP:GQ:PL	0/0:47,0:48:87:0,87,1204	0/0:71,0:71:99:0,129,1811	0/0:76,0:76:99:0,144,2026	0/0:44,0:45:84:0,84,1175	0/0:78,0:78:99:0,150,2119	0/0:42,1:43:44:0,44,1102	0/0:62,0:63:99:0,108,1565	0/0:63,0:63:99:0,114,1630	0/1:47,31:78:99:712,0,1031	0/1:15,24:39:99:525,0,311	0/1:24,28:52:99:592,0,570	0/0:84,1:85:99:0,124,2094	0/0:61,0:61:99:0,123,1673	0/0:60,0:60:99:0,114,1619	0/0:76,0:76:99:0,144,2031	0/0:51,0:51:96:0,96,1375
uce-4539_wj_3_333991	599	.	G	A	491.06	PASS	.	GT:AD:DP:GQ:PL	0/0:43,0:43:84:0,84,1156	0/0:51,0:51:99:0,99,1392	0/0:64,0:64:99:0,126,1769	0/0:35,0:35:69:0,69,949	0/0:65,0:65:99:0,132,1859	0/1:15,21:36:99:527,0,351	0/0:55,0:55:99:0,99,1421	0/0:55,0:55:99:0,102,1433	0/0:70,0:70:99:0,138,1905	0/0:30,0:30:57:0,57,784	0/0:45,0:45:90:0,90,1251	0/0:68,0:68:99:0,126,1806	0/0:55,1:56:77:0,77,1528	0/0:54,0:54:99:0,102,1448	0/0:59,1:60:83:0,83,1657	0/0:45,0:45:87:0,87,1245
uce-7410_wj_3_333991	418	.	G	T	810.17	PASS	.	GT:AD:DP:GQ:PL	0/1:36,14:50:99:187,0,827	0/0:60,0:60:99:0,111,1581	0/0:67,0:65:99:0,111,1598	0/0:45,0:44:81:0,81,1148	0/0:90,0:90:99:0,160,2294	0/0:57,0:57:99:0,99,1407	0/1:36,33:69:99:668,0,727	0/0:64,0:62:99:0,105,1513	0/0:69,0:69:99:0,123,1741	0/0:47,0:46:81:0,81,1147	0/0:33,0:33:63:0,63,897	0/0:56,0:56:93:0,93,1347	0/0:49,0:48:87:0,87,1253	0/0:60,0:59:96:0,96,1375	0/0:57,0:56:99:0,102,1454	0/0:50,0:50:87:0,87,1248
uce-7410_wj_3_333991	426	.	T	C	645.06	PASS	.	GT:AD:DP:GQ:PL	0/0:50,0:50:84:0,84,1219	0/0:62,0:62:99:0,114,1598	0/0:71,0:69:99:0,117,1701	0/0:48,0:47:84:0,84,1195	0/0:92,2:94:99:0,121,2294	0/0:60,0:60:99:0,102,1460	0/0:67,0:67:99:0,111,1606	0/0:67,0:65:99:0,111,1605	0/0:74,0:74:99:0,129,1834	0/0:49,0:48:84:0,84,1201	0/0:32,0:32:63:0,63,898	0/0:58,0:58:99:0,99,1403	0/0:51,0:50:87:0,87,1262	0/0:59,0:58:99:0,99,1412	0/0:61,0:60:99:0,105,1512	0/1:19,30:49:99:681,0,394
uce-301_wj_3_333991	470	.	C	A	1015.06	PASS	.	GT:AD:DP:GQ:PL	0/0:52,0:52:87:0,87,1260	0/0:107,0:106:99:0,175,2547	0/0:102,0:102:99:0,184,2622	0/0:74,0:74:99:0,132,1918	0/0:138,2:140:99:0,208,3528	0/0:60,0:60:99:0,108,1565	0/0:99,0:99:99:0,172,2483	0/0:75,0:75:99:0,132,1888	0/1:49,48:97:99:1051,0,1118	0/0:90,0:88:99:0,151,2172	0/0:74,0:74:99:0,126,1809	0/0:66,0:66:99:0,111,1625	0/0:100,0:100:99:0,166,2406	0/0:92,0:92:99:0,154,2247	0/0:89,0:89:99:0,163,2323	0/0:93,0:93:99:0,160,2321
uce-4703_wj_3_333991	644	.	G	A	582.06	PASS	.	GT:AD:DP:GQ:PL	0/0:17,0:17:30:0,30,425	0/0:55,0:55:93:0,93,1332	0/0:69,0:69:99:0,117,1683	0/0:46,0:46:84:0,84,1185	0/0:102,0:102:99:0,181,2574	0/0:48,0:48:87:0,87,1249	0/0:69,0:69:99:0,108,1572	0/0:50,0:50:93:0,93,1321	0/0:65,0:65:99:0,114,1621	0/0:38,0:38:72:0,72,1008	0/1:24,31:55:99:618,0,500	0/0:63,0:63:99:0,111,1560	0/0:46,0:46:84:0,84,1173	0/0:78,0:78:99:0,129,1857	0/0:70,0:70:99:0,132,1855	0/0:49,2:51:55:0,55,1294
uce-370_wj_3_333991	380	.	T	A	426.06	PASS	.	GT:AD:DP:GQ:PL	0/1:16,21:37:99:462,0,333	0/0:59,0:59:99:0,111,1544	0/0:63,2:65:70:0,70,1516	0/0:44,0:44:81:0,81,1151	0/0:77,0:76:99:0,151,2136	0/0:57,0:57:99:0,108,1538	0/0:70,0:70:99:0,123,1768	0/0:68,0:68:99:0,123,1767	0/0:76,0:76:99:0,150,2126	0/0:44,0:44:84:0,84,1192	0/0:44,0:44:81:0,81,1128	0/0:79,0:79:99:0,144,2058	0/0:67,0:67:99:0,120,1714	0/0:53,0:53:96:0,96,1366	0/0:89,0:89:99:0,157,2230	0/0:66,0:66:99:0,120,1704
uce-370_wj_3_333991	404	.	C	T	2327.18	PASS	.	GT:AD:DP:GQ:PL	0/0:50,0:50:81:0,81,1192	0/0:72,0:72:99:0,132,1867	0/0:90,0:90:99:0,166,2314	0/0:61,0:61:99:0,111,1575	0/0:106,2:107:99:0,160,2783	0/0:68,0:68:99:0,126,1773	0/0:91,0:91:99:0,160,2301	0/1:44,44:88:99:937,0,1028	0/1:56,45:101:99:923,0,1325	0/0:56,0:56:99:0,102,1470	0/0:67,2:69:76:0,76,1592	0/0:98,0:98:99:0,172,2470	0/0:76,0:76:99:0,135,1910	0/1:49,27:76:99:519,0,1095	0/0:118,0:118:99:0,205,2936	0/0:88,0:88:99:0,159,2235
uce-370_wj_3_333991	460	.	G	A	1192.06	PASS	.	GT:AD:DP:GQ:PL	0/0:72,2:74:94:0,94,1654	0/0:114,0:114:99:0,190,2748	0/0:130,0:130:99:0,223,3189	0/1:42,55:97:99:1228,0,864	0/0:156,0:155:99:0,271,3883	0/0:98,0:98:99:0,169,2408	0/0:168,0:168:99:0,280,4063	0/0:121,0:121:99:0,202,2945	0/0:131,0:131:99:0,229,3268	0/0:78,1:79:98:0,98,1921	0/0:106,0:106:99:0,178,2521	0/0:141,0:141:99:0,238,3438	0/0:122,0:122:99:0,220,3137	0/0:148,0:148:99:0,241,3513	0/0:152,0:152:99:0,271,3840	0/0:129,0:129:99:0,220,3155
uce-7545_wj_3_333991	278	.	C	T	375.06	PASS	.	GT:AD:DP:GQ:PL	0/0:22,0:22:42:0,42,599	0/0:38,0:38:75:0,75,1051	0/0:42,0:41:78:0,78,1068	0/0:59,0:57:99:0,99,1422	0/0:83,0:83:99:0,169,2320	0/0:43,0:42:78:0,78,1110	0/0:56,0:56:99:0,99,1427	0/0:48,0:47:84:0,84,1202	0/0:55,0:54:99:0,102,1440	0/0:37,0:36:72:0,72,1019	0/0:42,0:42:78:0,78,1108	0/1:17,21:38:99:411,0,466	0/0:50,0:48:90:0,90,1266	0/0:60,0:58:99:0,105,1493	0/0:57,0:57:99:0,105,1492	0/0:50,0:50:87:0,87,1249
uce-7545_wj_3_333991	315	.	G	A	2341.18	PASS	.	GT:AD:DP:GQ:PL	0/0:42,0:42:75:0,75,1083	0/0:51,0:51:93:0,93,1324	0/0:69,0:66:99:0,120,1702	0/0:84,0:82:99:0,144,2051	0/0:108,1:109:99:0,162,2790	0/0:56,0:55:96:0,96,1383	0/0:68,2:70:85:0,85,1767	0/0:69,0:68:99:0,117,1700	0/0:88,0:87:99:0,147,2127	0/0:54,0:53:90:0,90,1316	0/1:29,31:60:99:636,0,704	0/0:47,0:47:87:0,87,1250	0/0:70,0:68:99:0,120,1712	0/0:77,2:76:53:0,53,1755	0/1:32,40:72:99:926,0,719	0/1:39,38:77:99:831,0,746
uce-7545_wj_3_333991	355	.	C	T	843.06	PASS	.	GT:AD:DP:GQ:PL	0/0:63,0:63:99:0,105,1533	0/0:70,2:72:88:0,88,1801	0/0:88,0:85:99:0,151,2173	0/0:103,0:101:99:0,178,2555	0/0:134,0:134:99:0,256,3603	0/1:26,39:64:99:879,0,535	0/0:89,0:89:99:0,157,2273	0/0:87,0:86:99:0,150,2116	0/0:119,0:118:99:0,205,2937	0/0:71,0:70:99:0,120,1701	0/0:86,0:86:99:0,147,2119	0/0:64,0:64:99:0,108,1567	0/0:84,0:82:99:0,135,1963	0/0:84,0:81:99:0,147,2114	0/0:107,0:107:99:0,196,2794	0/0:97,0:97:99:0,160,2314
uce-7545_wj_3_333991	446	.	A	C	3535.58	PASS	.	GT:AD:DP:GQ:PL	0/1:37,31:68:99:630,0,763	0/1:44,47:92:99:1021,0,968	0/0:98,0:95:99:0,166,2381	0/0:88,2:90:99:0,109,2120	0/0:154,2:155:99:0,229,3848	0/0:69,2:70:79:0,79,1665	0/1:45,55:100:99:1196,0,959	0/0:97,0:97:99:0,172,2448	0/0:120,1:120:99:0,214,3010	0/0:64,0:64:99:0,114,1636	0/0:97,0:97:99:0,166,2376	0/0:77,0:77:99:0,129,1881	0/0:88,0:86:99:0,157,2223	0/0:120,4:122:99:0,115,2780	0/1:71,36:107:99:746,0,1663	0/0:92,0:94:99:0,157,2270
uce-7545_wj_3_333991	464	.	C	T	762.06	PASS	.	GT:AD:DP:GQ:PL	0/0:59,0:59:96:0,96,1402	0/0:87,0:88:99:0,150,2147	0/0:90,0:87:99:0,151,2170	0/0:83,0:82:99:0,144,2052	0/0:129,2:130:99:0,187,3219	0/0:64,0:63:99:0,108,1529	0/1:52,37:89:99:798,0,1184	0/0:89,0:90:99:0,157,2238	0/0:109,0:109:99:0,187,2649	0/0:55,0:55:99:0,102,1447	0/0:90,0:91:99:0,154,2202	0/0:70,0:71:99:0,117,1715	0/0:85,0:83:99:0,147,2100	0/0:108,2:109:99:0,136,2536	0/0:99,0:99:99:0,184,2586	0/0:85,0:86:99:0,150,2145
uce-7545_wj_3_333991	578	.	G	T	247.23	PASS	.	GT:AD:DP:GQ:PL	0/0:16,0:16:36:0,36,498	0/0:31,0:31:60:0,60,837	0/0:32,0:32:66:0,66,912	0/0:26,0:26:60:0,60,820	0/0:49,0:49:99:0,108,1519	0/1:12,10:22:99:281,0,284	0/0:23,0:23:54:0,54,750	0/0:33,0:33:63:0,63,877	0/0:39,0:39:75:0,75,1007	0/0:11,0:12:30:0,30,395	0/0:29,0:29:63:0,63,840	0/0:23,0:23:45:0,45,643	0/0:38,0:39:78:0,78,1057	0/0:31,0:31:63:0,63,899	0/0:37,0:37:87:0,87,1173	0/0:17,0:17:33:0,33,460
uce-620_wj_3_333991	407	.	C	T	797.06	PASS	.	GT:AD:DP:GQ:PL	0/0:38,0:38:75:0,75,1043	0/0:63,2:65:79:0,79,1646	0/0:76,0:76:99:0,144,2056	0/1:30,38:68:99:833,0,676	0/0:115,0:115:99:0,223,3126	0/0:74,0:74:99:0,141,1995	0/0:76,2:78:91:0,91,1847	0/0:85,0:85:99:0,157,2228	0/0:82,0:82:99:0,172,2333	0/0:53,0:53:99:0,105,1480	0/0:60,0:60:99:0,105,1506	0/0:74,0:74:99:0,135,1925	0/0:81,0:81:99:0,144,2037	0/0:93,0:92:99:0,175,2424	0/0:107,0:107:99:0,220,3045	0/0:79,0:79:99:0,138,1981
uce-620_wj_3_333991	641	.	T	G	1049.06	PASS	.	GT:AD:DP:GQ:PL	0/0:88,0:88:99:0,147,2133	0/0:109,0:109:99:0,205,2870	0/0:104,1:105:99:0,193,2746	0/0:95,0:97:99:0,169,2423	0/0:154,0:154:99:0,304,4258	0/0:99,0:99:99:0,187,2659	0/0:111,2:113:99:0,142,2639	0/0:116,0:116:99:0,208,2990	0/0:118,0:119:99:0,229,3222	0/0:81,0:81:99:0,147,2114	0/0:85,0:85:99:0,138,2019	0/0:143,1:145:99:0,217,3511	0/0:107,0:108:99:0,193,2723	0/1:75,53:129:99:1085,0,1707	0/0:130,0:130:99:0,259,3644	0/0:98,0:99:99:0,181,2587
uce-620_wj_3_333991	707	.	A	G	23416.2	PASS	.	GT:AD:DP:GQ:PL	1/1:0,48:49:93:1320,93,0	1/1:0,56:56:99:1493,105,0	1/1:0,51:51:99:1392,99,0	1/1:1,57:58:65:1418,65,0	0/1:44,52:96:99:1242,0,1031	1/1:0,51:51:99:1585,114,0	1/1:0,54:54:99:1533,108,0	0/1:33,34:69:99:742,0,737	1/1:0,66:66:99:1823,129,0	1/1:1,40:41:44:1101,44,0	1/1:0,43:43:87:1217,87,0	1/1:0,55:55:99:1576,111,0	1/1:0,68:68:99:1859,132,0	1/1:0,57:57:99:1573,111,0	1/1:1,73:75:99:2174,123,0	1/1:0,54:54:99:1413,99,0
uce-7557_wj_3_333991	440	.	A	G	1493.18	PASS	.	GT:AD:DP:GQ:PL	0/0:24,0:24:39:0,39,575	0/0:70,0:70:99:0,117,1692	0/0:59,0:59:99:0,111,1579	0/0:61,0:61:99:0,114,1602	0/0:87,0:87:99:0,159,2254	0/0:62,1:63:99:0,105,1490	0/1:37,30:67:99:598,0,772	0/0:48,0:48:81:0,81,1179	0/0:72,0:72:99:0,129,1800	0/0:22,0:22:45:0,45,635	0/0:49,0:49:84:0,84,1208	0/0:63,0:63:99:0,105,1525	0/0:44,0:44:84:0,84,1207	0/0:74,0:74:99:0,126,1843	0/1:31,25:56:99:572,0,686	0/1:37,19:55:99:375,0,790
uce-4175_wj_3_333991	248	.	A	C	12064.1	PASS	.	GT:AD:DP:GQ:PL	1/1:0,16:16:45:617,45,0	1/1:0,25:25:69:946,69,0	1/1:0,18:18:54:727,54,0	1/1:0,19:19:51:699,51,0	0/1:28,22:50:99:615,0,863	1/1:0,22:22:54:746,54,0	1/1:0,22:22:54:731,54,0	1/1:0,20:20:57:776,57,0	1/1:0,27:27:75:1002,75,0	1/1:0,32:32:78:1087,78,0	1/1:0,15:15:36:497,36,0	1/1:0,16:15:36:500,36,0	1/1:0,21:21:63:858,63,0	1/1:0,24:24:63:848,63,0	1/1:0,33:33:75:1040,75,0	1/1:0,12:12:30:411,30,0
uce-4175_wj_3_333991	259	.	G	A	439.06	PASS	.	GT:AD:DP:GQ:PL	0/0:20,0:20:57:0,57,775	0/0:28,0:28:72:0,72,994	0/0:22,0:22:60:0,60,822	0/0:29,0:29:66:0,66,903	0/0:58,0:58:99:0,138,1882	0/0:28,0:28:63:0,63,866	0/0:23,0:23:57:0,57,774	0/1:7,14:21:99:475,0,222	0/0:34,0:34:81:0,81,1111	0/0:35,0:35:87:0,87,1196	0/0:16,0:16:33:0,33,460	0/0:20,0:19:42:0,42,584	0/0:25,0:25:72:0,72,982	0/0:26,0:26:66:0,66,904	0/0:37,0:37:87:0,87,1199	0/0:15,0:15:36:0,36,492
uce-4175_wj_3_333991	630	.	C	T	4496.16	PASS	.	GT:AD:DP:GQ:PL	0/0:49,0:49:96:0,96,1349	1/1:0,119:119:99:3096,217,0	0/0:114,2:115:99:0,160,2821	0/0:79,0:79:99:0,147,2102	0/0:126,0:127:99:0,238,3353	0/0:80,0:81:99:0,138,1978	0/1:42,65:106:99:1458,0,803	0/0:118,0:119:99:0,196,2782	0/0:154,0:153:99:0,298,4176	0/0:63,0:63:99:0,129,1808	0/0:71,0:71:99:0,138,1915	0/0:107,0:107:99:0,187,2667	0/0:111,0:111:99:0,211,2967	0/0:64,0:65:99:0,120,1705	0/0:126,2:128:99:0,226,3636	0/0:81,0:81:99:0,135,1960
uce-7514_wj_3_333991	666	.	T	G	231.06	PASS	.	GT:AD:DP:GQ:PL	0/1:10,12:22:99:267,0,222	0/0:51,0:51:96:0,96,1383	0/0:44,0:46:87:0,87,1221	0/0:41,0:41:90:0,90,1258	0/0:71,0:71:99:0,147,2056	0/0:36,0:37:78:0,78,1090	0/0:64,0:64:99:0,120,1729	0/0:52,0:54:93:0,93,1342	0/0:81,0:81:99:0,157,2219	0/0:36,0:36:84:0,84,1166	0/0:40,0:40:75:0,75,1053	0/0:42,0:43:81:0,81,1157	0/0:48,0:48:99:0,105,1429	0/0:65,0:66:99:0,135,1884	0/0:84,0:84:99:0,160,2248	0/0:49,0:49:96:0,96,1367
uce-6347_wj_3_333991	315	.	G	C	835.06	PASS	.	GT:AD:DP:GQ:PL	0/0:35,0:35:66:0,66,898	0/0:87,0:87:99:0,163,2227	0/0:92,0:92:99:0,175,2334	0/0:69,0:69:99:0,132,1791	0/0:106,0:106:99:0,193,2662	0/0:69,0:69:99:0,135,1822	0/0:119,0:119:99:0,202,2826	0/0:92,0:92:99:0,160,2235	0/0:104,0:104:99:0,196,2671	0/0:52,0:52:99:0,108,1444	0/1:46,40:86:99:871,0,990	0/0:86,0:86:99:0,141,1999	0/0:46,0:46:84:0,84,1183	0/0:112,0:112:99:0,196,2739	0/0:97,0:97:99:0,190,2524	0/0:78,0:78:99:0,144,1974
uce-6347_wj_3_333991	425	.	C	T	705.06	PASS	.	GT:AD:DP:GQ:PL	0/0:33,0:33:66:0,66,911	0/0:78,0:78:99:0,153,2097	0/0:88,0:88:99:0,172,2326	0/1:21,32:53:99:741,0,451	0/0:93,0:93:99:0,178,2464	0/0:57,0:57:99:0,117,1563	0/0:129,0:129:99:0,223,3175	0/0:74,0:74:99:0,138,1930	0/0:84,0:84:99:0,175,2370	0/0:47,0:47:99:0,99,1335	0/0:71,0:71:99:0,132,1825	0/0:73,0:73:99:0,126,1795	0/0:43,0:43:84:0,84,1186	0/0:102,0:102:99:0,184,2607	0/0:73,0:73:99:0,147,2013	0/0:72,0:72:99:0,129,1790
uce-2187_wj_3_333991	227	.	C	T	688.06	PASS	.	GT:AD:DP:GQ:PL	0/0:13,0:13:30:0,30,420	0/0:32,0:32:78:0,78,1050	0/0:32,0:32:75:0,75,1002	0/0:37,0:37:72:0,72,1018	0/0:40,0:40:78:0,78,1109	0/0:22,0:22:45:0,45,632	0/0:32,0:32:63:0,63,878	0/0:27,0:27:54:0,54,764	0/0:39,0:39:84:0,84,1149	0/0:18,0:18:45:0,45,610	0/0:23,0:23:51:0,51,709	0/0:35,0:35:63:0,63,890	0/0:30,0:30:63:0,63,872	0/0:46,0:46:96:0,96,1327	0/1:23,29:52:99:724,0,567	0/0:34,0:34:75:0,75,1044
uce-2187_wj_3_333991	248	.	G	A	1426.58	PASS	.	GT:AD:DP:GQ:PL	0/1:7,7:14:99:180,0,217	0/1:37,14:51:99:303,0,906	0/1:17,23:40:99:592,0,408	0/0:45,0:45:81:0,81,1155	0/0:61,0:61:99:0,123,1712	0/1:13,15:28:99:409,0,273	0/0:47,0:47:87:0,87,1226	0/0:44,0:44:75:0,75,1079	0/0:46,0:46:87:0,87,1227	0/0:21,0:21:48:0,48,656	0/0:35,0:35:63:0,63,892	0/0:38,0:38:63:0,63,916	0/0:44,0:44:87:0,87,1209	0/0:57,0:57:99:0,120,1657	0/0:65,0:65:99:0,123,1738	0/0:38,0:38:81:0,81,1128
uce-2187_wj_3_333991	381	.	G	A	573.06	PASS	.	GT:AD:DP:GQ:PL	0/0:55,0:55:93:0,93,1327	0/0:119,0:119:99:0,208,2978	0/0:109,0:109:99:0,187,2686	0/0:101,0:101:99:0,172,2469	0/0:156,0:156:99:0,283,4040	0/0:75,0:75:99:0,126,1834	0/0:160,0:160:99:0,259,3783	0/0:106,0:106:99:0,178,2561	0/0:91,0:91:99:0,169,2354	0/1:43,28:71:99:609,0,980	0/0:100,0:100:99:0,175,2507	0/0:117,0:117:99:0,196,2854	0/0:91,0:91:99:0,169,2363	0/0:143,0:143:99:0,253,3591	0/0:158,0:158:99:0,298,4191	0/0:95,0:95:99:0,172,2438
uce-2187_wj_3_333991	557	.	T	C	446.06	PASS	.	GT:AD:DP:GQ:PL	0/0:22,0:22:45:0,45,608	0/0:28,0:28:66:0,66,901	0/0:26,0:27:57:0,57,798	0/0:31,0:31:60:0,60,836	0/0:73,0:73:99:0,157,2138	0/0:23,0:23:48:0,48,671	0/1:18,20:38:99:482,0,397	0/0:33,0:33:66:0,66,924	0/0:39,0:39:72:0,72,1027	0/0:26,0:26:54:0,54,766	0/0:33,0:33:63:0,63,859	0/0:43,0:44:78:0,78,1126	0/0:31,0:31:66:0,66,916	0/0:37,0:37:75:0,75,1052	0/0:66,2:69:94:0,94,1850	0/0:35,0:35:66:0,66,932
uce-1723_wj_3_333991	657	.	T	A	425.17	PASS	.	GT:AD:DP:GQ:PL	0/0:15,0:15:33:0,33,448	0/0:15,0:15:36:0,36,492	0/0:18,0:18:45:0,45,614	0/0:28,0:28:72:0,72,945	0/0:35,0:35:78:0,78,1085	0/0:22,0:22:54:0,54,734	0/0:18,0:19:48:0,48,641	0/0:24,0:24:57:0,57,781	0/0:42,0:42:93:0,93,1274	0/0:19,0:19:45:0,45,615	0/0:16,0:16:36:0,36,494	0/0:22,0:22:45:0,45,637	0/0:23,0:23:54:0,54,747	0/1:9,8:17:99:234,0,249	0/1:21,8:29:99:236,0,599	0/0:12,0:12:33:0,33,442
uce-2089_wj_3_333991	502	.	G	A	505.06	PASS	.	GT:AD:DP:GQ:PL	0/0:36,0:36:66:0,66,937	0/0:51,0:51:93:0,93,1331	0/0:80,0:80:99:0,135,1965	0/0:73,0:73:99:0,135,1907	0/0:82,0:82:99:0,144,2071	0/0:63,0:63:99:0,120,1701	0/0:69,0:69:99:0,126,1780	0/0:62,0:62:99:0,105,1516	0/0:67,2:70:88:0,88,1782	0/0:46,0:46:84:0,84,1197	0/0:66,0:66:99:0,105,1534	0/0:59,0:59:99:0,99,1449	0/0:59,0:59:99:0,102,1470	0/1:26,26:52:99:541,0,626	0/0:61,0:61:99:0,102,1470	0/0:53,0:53:99:0,102,1427
uce-2089_wj_3_333991	515	.	A	G	2122.18	PASS	.	GT:AD:DP:GQ:PL	0/0:38,0:38:69:0,69,985	0/1:33,23:56:99:441,0,758	0/0:85,0:85:99:0,147,2137	0/1:35,41:76:99:936,0,821	0/0:86,0:86:99:0,157,2236	0/0:70,0:70:99:0,129,1843	0/0:75,2:77:88:0,88,1810	0/0:67,0:67:99:0,117,1683	0/1:44,35:79:99:797,0,995	0/0:51,2:53:46:0,46,1217	0/0:69,0:70:99:0,117,1692	0/0:67,0:67:99:0,111,1615	0/0:63,0:63:99:0,114,1616	0/0:65,0:65:99:0,114,1627	0/0:77,0:77:99:0,138,1954	0/0:60,0:60:99:0,111,1563
uce-3627_wj_3_333991	294	.	G	A	889.06	PASS	.	GT:AD:DP:GQ:PL	0/0:25,0:25:45:0,45,638	0/0:26,0:26:48:0,48,684	0/0:41,0:41:72:0,72,1038	0/0:57,0:57:99:0,105,1491	0/0:47,0:47:84:0,84,1179	0/0:19,0:19:42:0,42,568	0/0:53,0:53:93:0,93,1336	0/0:40,0:40:75:0,75,1061	0/0:43,0:43:84:0,84,1144	0/0:25,0:25:54:0,54,737	0/0:39,0:39:72:0,72,991	0/0:23,0:23:45:0,45,621	0/0:38,0:38:78:0,78,1061	0/0:42,0:42:84:0,84,1172	0/1:21,39:60:99:925,0,438	0/0:43,2:44:41:0,41,1066
uce-3627_wj_3_333991	519	.	G	A	508.06	PASS	.	GT:AD:DP:GQ:PL	0/0:59,0:59:99:0,102,1457	0/0:71,0:71:99:0,129,1825	0/0:100,0:100:99:0,172,2427	0/0:90,0:90:99:0,175,2455	0/0:103,0:103:99:0,178,2534	0/0:67,0:67:99:0,117,1682	0/0:133,0:133:99:0,226,3237	0/0:92,0:92:99:0,160,2286	0/0:97,0:97:99:0,166,2391	0/1:38,28:66:99:544,0,833	0/0:89,0:89:99:0,150,2151	0/0:85,0:86:99:0,138,2024	0/0:80,0:80:99:0,138,1963	0/0:110,0:110:99:0,193,2765	0/0:105,0:105:99:0,190,2691	0/0:97,0:97:99:0,175,2478
uce-3627_wj_3_333991	559	.	T	C	19511.6	PASS	.	GT:AD:DP:GQ:PL	1/1:0,44:44:78:1109,78,0	1/1:0,52:52:93:1296,93,0	0/1:43,24:67:99:444,0,948	0/1:29,28:59:99:587,0,636	0/1:59,11:70:99:133,0,1301	1/1:2,42:44:37:1049,37,0	1/1:4,80:84:55:1883,55,0	1/1:0,64:64:99:1579,111,0	1/1:0,75:75:99:1739,120,0	1/1:0,39:39:75:1034,75,0	1/1:0,67:67:99:1685,120,0	1/1:0,73:73:99:1746,120,0	1/1:0,53:54:99:1382,99,0	0/1:35,30:65:99:643,0,818	1/1:0,69:69:99:1739,123,0	1/1:2,61:64:70:1521,70,0
uce-3627_wj_3_333991	586	.	C	T	1796.56	PASS	.	GT:AD:DP:GQ:PL	0/1:12,19:31:99:440,0,281	1/1:0,39:39:78:1069,78,0	0/0:58,0:58:99:0,102,1424	0/0:49,0:49:90:0,90,1258	0/0:62,0:62:99:0,111,1576	0/1:19,15:34:99:351,0,482	0/0:73,0:73:99:0,135,1906	0/0:42,0:42:81:0,81,1130	0/0:63,0:63:99:0,114,1623	0/0:32,0:32:60:0,60,842	0/0:52,0:52:93:0,93,1281	0/0:53,0:54:90:0,90,1288	0/0:39,0:39:78:0,78,1080	0/0:51,0:51:99:0,102,1421	0/0:57,0:57:99:0,105,1483	0/0:53,0:53:99:0,99,1388
uce-1458_wj_3_333991	351	.	C	G	887.18	PASS	.	GT:AD:DP:GQ:PL	0/0:39,0:39:63:0,63,925	0/0:71,0:71:99:0,123,1756	0/0:92,0:92:99:0,153,2183	0/0:70,0:70:99:0,126,1803	0/0:86,0:86:99:0,150,2126	0/0:58,0:58:99:0,99,1432	0/1:62,21:86:99:352,0,1362	0/0:70,0:70:99:0,123,1745	0/0:95,0:95:99:0,160,2296	0/0:53,0:53:84:0,84,1201	0/1:38,11:49:99:183,0,831	0/0:65,0:65:99:0,111,1617	0/1:15,17:32:99:404,0,355	0/0:114,0:114:99:0,190,2745	0/0:69,0:69:99:0,126,1777	0/0:92,0:92:99:0,151,2190
uce-1458_wj_3_333991	480	.	A	G	1349.58	PASS	.	GT:AD:DP:GQ:PL	0/0:29,0:29:51:0,51,743	0/0:52,0:52:90:0,90,1299	0/0:44,0:44:72:0,72,1035	0/0:51,0:51:90:0,90,1304	0/0:52,0:52:99:0,99,1388	0/0:45,1:46:48:0,48,1019	0/1:37,10:47:99:182,0,768	0/0:51,0:51:84:0,84,1225	0/0:51,0:51:99:0,99,1393	0/0:34,0:34:57:0,57,825	0/0:32,0:32:60:0,60,855	0/0:34,0:34:66:0,66,940	0/1:11,10:21:99:252,0,253	0/0:59,0:59:99:0,108,1535	0/1:25,24:49:99:529,0,523	0/1:24,21:45:99:444,0,522
uce-2766_wj_3_333991	328	.	T	A	308.06	PASS	.	GT:AD:DP:GQ:PL	0/0:19,0:19:33:0,33,482	0/0:54,0:54:96:0,96,1341	0/0:49,1:50:53:0,53,1230	0/0:66,0:66:99:0,108,1565	0/0:64,0:64:99:0,123,1714	0/0:17,0:17:33:0,33,463	0/0:62,0:62:99:0,102,1491	0/0:43,0:43:72:0,72,1037	0/0:28,0:28:60:0,60,819	0/0:34,0:34:57:0,57,804	0/0:35,0:35:57:0,57,827	0/1:23,16:39:99:344,0,487	0/0:29,0:29:54:0,54,730	0/0:42,0:42:69:0,69,1007	0/0:52,0:52:93:0,93,1306	0/0:49,0:49:93:0,93,1317
uce-3099_wj_3_333991	354	.	G	T	3402.11	PASS	.	GT:AD:DP:GQ:PL	0/0:24,0:24:42:0,42,610	0/0:58,1:59:99:0,108,1524	0/0:45,0:45:93:0,93,1279	0/0:37,0:37:60:0,60,876	0/0:82,0:82:99:0,150,2132	0/0:24,0:24:42:0,42,605	0/0:65,2:67:70:0,70,1535	0/0:53,0:53:93:0,93,1326	0/0:65,2:67:73:0,73,1598	0/0:23,0:23:45:0,45,622	0/1:27,39:66:99:861,0,581	0/1:30,23:53:99:500,0,645	0/1:28,14:42:99:293,0,692	0/0:68,0:68:99:0,123,1747	0/1:25,39:65:99:856,0,596	0/1:32,41:73:99:954,0,676
uce-3099_wj_3_333991	441	.	C	T	10466.8	PASS	.	GT:AD:DP:GQ:PL	0/1:21,18:39:99:406,0,484	0/1:43,41:84:99:907,0,966	1/1:3,92:95:80:2205,80,0	1/1:0,49:49:84:1215,84,0	0/0:123,0:123:99:0,226,3192	0/1:20,29:49:99:644,0,460	0/1:74,48:122:99:973,0,1575	0/0:85,2:87:99:0,109,2075	0/0:99,1:100:99:0,138,2460	1/1:0,49:49:96:1365,96,0	0/1:56,45:101:99:972,0,1224	0/1:46,43:89:99:961,0,963	0/0:79,0:79:99:0,132,1891	0/0:128,0:131:99:0,220,3146	0/1:65,38:103:99:907,0,1446	0/0:109,0:109:99:0,199,2815
uce-3099_wj_3_333991	509	.	T	G	1120.17	PASS	.	GT:AD:DP:GQ:PL	0/0:37,0:37:75:0,75,1050	0/0:81,0:81:99:0,144,2051	0/0:94,2:96:99:0,124,2308	0/0:49,0:49:90:0,90,1287	0/0:115,0:115:99:0,217,3066	0/0:54,0:54:96:0,96,1386	0/0:123,0:124:99:0,202,2915	0/1:45,25:71:99:535,0,990	0/0:83,0:83:99:0,157,2233	0/0:57,0:57:90:0,90,1311	0/0:94,0:95:99:0,175,2448	0/0:90,0:90:99:0,150,2171	0/0:72,0:72:99:0,123,1761	0/0:140,0:140:99:0,241,3406	0/0:103,0:103:99:0,187,2656	0/1:56,31:87:99:630,0,1328
uce-3436_wj_3_333991	349	.	A	G	550.06	PASS	.	GT:AD:DP:GQ:PL	0/0:56,0:56:99:0,105,1484	0/1:54,29:83:99:586,0,1181	0/0:107,0:106:99:0,190,2719	0/0:84,2:86:99:0,106,2084	0/0:92,0:92:99:0,175,2480	0/0:60,0:60:99:0,111,1577	0/0:66,0:66:99:0,117,1668	0/0:87,0:87:99:0,153,2192	0/0:111,0:111:99:0,208,2940	0/0:51,0:51:90:0,90,1272	0/0:68,0:69:99:0,111,1609	0/0:97,0:97:99:0,181,2570	0/0:89,0:89:99:0,166,2368	0/0:93,0:93:99:0,175,2457	0/0:79,0:79:99:0,150,2070	0/0:72,0:72:99:0,129,1855
uce-2348_wj_3_333991	386	.	A	G	393.06	PASS	.	GT:AD:DP:GQ:PL	0/0:26,0:26:45:0,45,654	0/0:50,0:49:84:0,84,1226	0/0:34,0:33:60:0,60,839	0/1:10,19:28:99:429,0,191	0/0:48,0:46:84:0,84,1207	0/0:32,0:32:54:0,54,782	0/0:49,0:48:75:0,75,1112	0/0:24,0:24:39:0,39,559	0/0:61,0:61:99:0,102,1475	0/0:36,0:36:60:0,60,875	0/0:35,0:35:63:0,63,891	0/0:52,0:52:84:0,84,1221	0/0:45,0:44:75:0,75,1089	0/0:54,0:54:93:0,93,1351	0/0:52,0:51:81:0,81,1190	0/0:50,0:50:87:0,87,1253
uce-4724_wj_3_333991	349	.	C	T	492.17	PASS	.	GT:AD:DP:GQ:PL	0/0:23,0:23:39:0,39,572	0/0:31,0:31:57:0,57,814	0/1:26,21:47:99:408,0,603	0/0:39,0:39:63:0,63,917	0/0:45,0:45:84:0,84,1167	0/0:33,0:33:57:0,57,821	0/0:70,1:71:80:0,80,1667	0/0:47,2:49:40:0,40,1126	0/0:56,0:56:93:0,93,1357	0/1:15,7:22:99:129,0,344	0/0:53,0:53:84:0,84,1242	0/0:48,0:48:81:0,81,1155	0/0:44,0:44:78:0,78,1109	0/0:53,0:53:87:0,87,1273	0/0:57,0:57:99:0,99,1409	0/0:55,2:57:55:0,55,1315
uce-2328_wj_3_333991	246	.	T	G	1489.06	PASS	.	GT:AD:DP:GQ:PL	0/0:84,0:84:99:0,135,1964	0/1:60,73:133:99:1525,0,1224	0/0:142,2:144:99:0,202,3464	0/0:106,0:106:99:0,196,2774	0/0:197,0:197:99:0,334,4829	0/0:108,2:110:99:0,151,2697	0/0:197,0:197:99:0,319,4639	0/0:126,0:126:99:0,220,3139	0/0:148,0:148:99:0,256,3679	0/0:92,0:93:99:0,163,2308	0/0:106,0:106:99:0,175,2533	0/0:153,0:154:99:0,253,3681	0/0:122,0:122:99:0,202,2931	0/0:145,0:145:99:0,250,3601	0/0:151,0:151:99:0,262,3738	0/0:111,0:111:99:0,196,2813
uce-5773_wj_3_333991	447	.	G	C	11494.7	PASS	.	GT:AD:DP:GQ:PL	0/1:6,19:25:98:534,0,98	0/1:34,14:48:99:267,0,756	1/1:0,45:45:84:1191,84,0	0/1:33,38:71:99:816,0,745	0/1:37,37:74:99:873,0,830	1/1:1,42:43:35:980,35,0	1/1:0,59:60:99:1507,105,0	0/1:20,23:43:99:478,0,454	0/1:28,35:63:99:719,0,682	0/1:14,17:31:99:364,0,325	0/1:30,16:46:99:349,0,589	0/1:22,29:51:99:651,0,469	0/1:25,21:46:99:440,0,556	1/1:2,51:53:52:1278,52,0	0/1:45,18:63:99:477,0,1081	0/1:25,30:55:99:642,0,574
uce-7849_wj_3_333991	532	.	C	T	843.17	PASS	.	GT:AD:DP:GQ:PL	0/0:22,0:22:39:0,39,562	0/0:50,0:49:90:0,90,1268	0/0:55,0:55:90:0,90,1315	0/0:52,2:54:52:0,52,1300	0/0:88,0:87:99:0,154,2194	0/0:34,0:34:63:0,63,873	0/0:60,0:60:96:0,96,1413	0/0:60,0:59:99:0,102,1465	0/0:51,0:51:87:0,87,1268	0/0:27,0:27:45:0,45,654	0/1:30,20:48:99:392,0,643	0/1:22,24:46:99:496,0,488	0/0:56,0:56:99:0,102,1449	0/0:52,0:51:87:0,87,1251	0/0:72,0:72:99:0,135,1923	0/0:51,0:51:87:0,87,1259
uce-5821_wj_3_333991	476	.	T	C	2560.18	PASS	.	GT:AD:DP:GQ:PL	0/0:50,0:50:78:0,78,1151	0/0:71,0:71:99:0,117,1689	0/0:73,0:73:99:0,123,1771	0/0:67,0:67:99:0,114,1652	0/0:123,0:123:99:0,214,3076	0/0:47,0:47:84:0,84,1164	0/1:46,31:77:99:612,0,977	0/0:75,0:75:99:0,129,1873	0/0:86,2:88:99:0,106,2015	0/0:40,0:40:69:0,69,1001	0/0:46,0:46:81:0,81,1169	0/0:74,0:74:99:0,123,1780	0/1:28,38:67:99:921,0,603	0/0:93,0:94:99:0,157,2249	0/1:34,48:82:99:1079,0,765	0/0:82,0:82:99:0,141,2056
uce-1698_wj_3_333991	145	.	G	A	270.17	PASS	.	GT:AD:DP:GQ:PL	0/0:21,0:21:45:0,45,617	0/0:35,0:34:75:0,75,1023	0/0:37,0:34:66:0,66,935	0/0:44,0:44:81:0,81,1133	0/0:39,0:39:87:0,87,1165	0/1:10,7:17:99:167,0,246	0/0:22,0:22:42:0,42,589	0/0:34,0:34:69:0,69,927	0/0:29,0:29:66:0,66,882	0/1:23,7:30:99:148,0,561	0/0:36,0:36:78:0,78,1046	0/0:23,0:23:51:0,51,662	0/0:31,0:31:72:0,72,944	0/0:46,0:46:99:0,105,1402	0/0:41,0:41:96:0,96,1255	0/0:26,0:26:54:0,54,721
uce-1698_wj_3_333991	148	.	G	A	869.15	PASS	.	GT:AD:DP:GQ:PL	0/0:20,0:20:45:0,45,619	0/0:35,0:34:75:0,75,1020	0/0:39,0:36:72:0,72,1008	0/0:46,0:46:87:0,87,1203	0/0:38,0:39:87:0,87,1166	0/0:19,0:19:39:0,39,530	0/0:23,0:23:48:0,48,660	0/0:39,0:40:75:0,75,1047	0/0:33,0:33:72:0,72,968	0/0:31,0:31:63:0,63,864	0/0:37,0:37:81:0,81,1084	0/0:24,0:24:51:0,51,677	1/1:0,31:31:69:920,69,0	0/0:48,0:48:99:0,105,1407	0/0:42,0:42:99:0,99,1308	0/0:28,0:28:57:0,57,771
uce-7386_wj_3_333991	374	.	A	G	4371.88	PASS	.	GT:AD:DP:GQ:PL	0/1:12,9:21:99:208,0,299	0/0:59,2:61:70:0,70,1532	0/0:48,0:48:90:0,90,1273	0/0:34,0:34:69:0,69,965	0/0:86,0:86:99:0,172,2387	0/0:37,0:37:72:0,72,1016	0/0:56,0:56:99:0,105,1485	0/0:50,0:50:84:0,84,1225	1/1:0,59:59:99:1680,123,0	0/0:31,0:31:60:0,60,841	0/0:57,0:57:99:0,114,1579	0/0:60,0:60:99:0,105,1506	0/1:23,30:53:99:752,0,453	0/1:16,25:41:99:607,0,428	0/1:39,34:73:99:748,0,1012	0/1:24,20:44:99:451,0,584
uce-7386_wj_3_333991	652	.	G	A	12498.7	PASS	.	GT:AD:DP:GQ:PL	1/1:0,30:30:66:885,66,0	0/1:18,25:43:99:568,0,460	0/1:17,26:44:99:578,0,384	0/1:17,7:24:99:186,0,444	0/0:60,2:62:57:0,57,1724	0/1:11,17:28:99:412,0,269	0/1:39,39:78:99:792,0,884	1/1:0,44:44:78:1098,78,0	0/1:24,31:55:99:661,0,573	0/1:15,15:30:99:360,0,331	1/1:1,65:67:79:1610,79,0	0/1:28,32:60:99:755,0,639	1/1:0,44:44:75:1092,75,0	0/1:9,30:39:99:792,0,177	1/1:0,80:80:99:2176,157,0	0/1:18,26:44:99:611,0,382
uce-7515_wj_3_333991	473	.	C	G	1549.06	PASS	.	GT:AD:DP:GQ:PL	0/0:43,0:43:75:0,75,1072	0/0:82,0:82:99:0,144,2089	0/0:92,0:92:99:0,169,2402	0/0:83,0:83:99:0,154,2182	0/0:145,0:144:99:0,250,3618	0/0:68,0:67:99:0,114,1643	0/1:55,76:131:99:1585,0,1110	0/0:92,1:94:99:0,144,2357	0/0:151,0:151:99:0,271,3847	0/0:58,0:58:99:0,105,1474	0/0:84,0:85:99:0,147,2100	0/0:104,0:106:99:0,169,2448	0/0:98,0:98:99:0,181,2557	0/0:94,0:96:99:0,166,2375	0/0:112,0:112:99:0,202,2823	0/0:76,2:78:99:0,100,1944
uce-1410_wj_3_333991	347	.	T	C	343.06	PASS	.	GT:AD:DP:GQ:PL	0/0:18,0:18:36:0,36,504	0/0:45,0:45:81:0,81,1157	0/0:71,0:71:99:0,132,1890	0/0:54,0:54:99:0,102,1444	0/0:87,0:87:99:0,160,2280	0/0:43,0:43:72:0,72,1052	0/0:67,0:67:99:0,114,1655	0/0:75,0:75:99:0,129,1854	0/0:52,0:50:90:0,90,1267	0/0:46,0:46:90:0,90,1284	0/0:59,0:59:99:0,108,1524	0/0:34,0:34:60:0,60,866	0/0:75,0:75:99:0,150,2106	0/1:43,20:63:99:379,0,950	0/0:82,0:82:99:0,169,2324	0/0:57,0:57:99:0,99,1440
uce-1410_wj_3_333991	372	.	A	C	27509.2	PASS	.	GT:AD:DP:GQ:PL	1/1:0,28:28:57:801,57,0	1/1:0,56:56:99:1436,102,0	1/1:0,87:87:99:2270,160,0	1/1:0,67:67:99:1786,126,0	0/1:60,51:111:99:1093,0,1399	1/1:0,46:46:87:1229,87,0	1/1:0,86:86:99:2078,144,0	1/1:0,90:90:99:2233,154,0	1/1:0,66:64:99:1809,129,0	0/1:22,33:55:99:713,0,519	1/1:0,68:70:99:1728,120,0	1/1:1,53:54:61:1357,61,0	1/1:0,93:93:99:2425,172,0	1/1:0,78:78:99:1921,132,0	1/1:0,103:103:99:2816,199,0	1/1:0,74:74:99:1859,129,0
uce-1410_wj_3_333991	392	.	A	G	28185.6	PASS	.	GT:AD:DP:GQ:PL	0/1:16,20:36:99:489,0,352	1/1:2,62:64:76:1604,76,0	1/1:0,102:102:99:2633,184,0	1/1:0,85:85:99:2132,150,0	0/1:74,58:132:99:1237,0,1650	1/1:0,66:66:99:1750,123,0	1/1:0,100:100:99:2371,163,0	1/1:0,102:102:99:2547,178,0	1/1:2,86:86:99:2137,112,0	0/1:22,41:63:99:925,0,485	1/1:0,85:85:99:2064,144,0	0/1:45,38:83:99:759,0,995	1/1:0,104:104:99:2650,187,0	1/1:0,98:98:99:2368,166,0	0/1:68,56:124:99:1285,0,1530	0/1:37,56:93:99:1300,0,748
uce-1410_wj_3_333991	563	.	T	C	22980.6	PASS	.	GT:AD:DP:GQ:PL	0/1:18,25:43:99:560,0,358	1/1:0,47:49:93:1302,93,0	1/1:4,88:92:44:2173,44,0	1/1:0,69:69:99:1761,123,0	0/1:64,53:117:99:1240,0,1436	1/1:2,54:56:67:1475,67,0	1/1:0,71:71:99:1738,120,0	1/1:2,77:80:88:1827,88,0	1/1:2,82:84:99:2002,103,0	0/1:23,24:48:99:547,0,555	1/1:0,64:64:99:1628,114,0	0/1:43,32:76:99:680,0,903	1/1:0,97:97:99:2433,169,0	1/1:0,84:84:99:2114,147,0	0/1:47,43:90:99:933,0,1107	0/1:31,27:60:99:633,0,708
uce-5453_wj_3_333991	271	.	C	T	1844.18	PASS	.	GT:AD:DP:GQ:PL	0/0:46,0:46:78:0,78,1132	0/0:86,0:81:99:0,132,1916	0/0:93,0:88:99:0,154,2220	0/0:85,0:79:99:0,129,1893	0/0:112,6:117:76:0,76,2745	0/0:73,0:70:99:0,117,1694	0/0:121,0:119:99:0,193,2821	0/1:57,40:94:99:812,0,1134	0/0:89,0:82:99:0,144,2076	0/0:57,2:56:49:0,49,1258	0/1:37,18:55:99:312,0,758	0/0:95,0:93:99:0,154,2242	0/0:89,0:88:99:0,166,2345	0/1:79,40:118:99:772,0,1706	0/0:118,0:113:99:0,187,2704	0/0:81,0:77:99:0,117,1702
uce-5453_wj_3_333991	289	.	G	A	801.06	PASS	.	GT:AD:DP:GQ:PL	0/0:54,0:54:87:0,87,1278	0/0:90,0:85:99:0,135,1958	0/0:103,0:98:99:0,169,2438	0/0:89,0:83:99:0,135,1978	0/0:122,0:121:99:0,220,3151	0/0:73,0:70:99:0,117,1704	0/0:135,0:133:99:0,214,3125	0/0:105,0:102:99:0,166,2419	0/0:103,0:96:99:0,169,2412	0/0:61,0:58:96:0,96,1391	0/0:63,0:61:99:0,99,1448	0/1:57,42:99:99:837,0,1203	0/0:97,0:96:99:0,175,2476	0/0:129,0:128:99:0,217,3118	0/0:124,0:118:99:0,193,2783	0/0:90,0:86:99:0,135,1957
uce-4207_wj_3_333991	375	.	T	C	1310.06	PASS	.	GT:AD:DP:GQ:PL	0/0:80,0:80:99:0,138,1980	0/0:136,0:136:99:0,244,3464	0/0:164,0:165:99:0,292,4125	0/0:138,0:138:99:0,232,3304	0/0:187,0:187:99:0,334,4740	0/0:136,0:136:99:0,244,3434	0/0:218,0:218:99:0,355,5111	0/0:169,0:169:99:0,298,4300	0/0:170,0:170:99:0,295,4217	0/1:66,57:123:99:1346,0,1375	0/0:159,0:160:99:0,277,3978	0/0:211,2:214:99:0,310,5062	0/0:185,0:185:99:0,331,4744	0/0:214,0:214:99:0,361,5227	0/0:189,0:189:99:0,349,4910	0/0:168,0:168:99:0,298,4262
uce-4207_wj_3_333991	549	.	T	C	221.06	PASS	.	GT:AD:DP:GQ:PL	0/1:20,11:31:99:257,0,462	0/0:66,0:66:99:0,123,1764	0/0:96,2:98:99:0,130,2404	0/0:37,0:38:78:0,78,1092	0/0:100,0:100:99:0,187,2626	0/0:74,0:74:99:0,147,2085	0/0:96,0:96:99:0,175,2499	0/0:102,0:102:99:0,169,2465	0/0:85,0:85:99:0,157,2225	0/0:57,0:57:99:0,111,1540	0/0:83,0:83:99:0,135,1971	0/0:74,4:78:55:0,55,1890	0/0:82,0:82:99:0,157,2220	0/0:91,0:91:99:0,166,2377	0/0:106,0:106:99:0,214,3001	0/0:85,0:85:99:0,169,2363
uce-4778_wj_3_333991	202	.	C	T	251.06	PASS	.	GT:AD:DP:GQ:PL	0/0:14,0:14:30:0,30,416	0/0:22,0:22:42:0,42,597	0/0:22,0:22:39:0,39,550	0/0:15,0:15:36:0,36,483	0/0:23,0:23:42:0,42,603	0/1:6,11:17:99:287,0,164	0/0:20,0:20:36:0,36,511	0/0:13,0:13:30:0,30,403	0/0:15,0:15:39:0,39,518	0/0:14,0:14:33:0,33,458	0/0:15,0:15:33:0,33,454	0/0:22,0:22:39:0,39,541	0/0:21,0:21:51:0,51,694	0/0:18,0:18:39:0,39,534	0/0:27,0:27:60:0,60,825	0/0:23,0:23:45:0,45,631
uce-4778_wj_3_333991	308	.	G	A	444.06	PASS	.	GT:AD:DP:GQ:PL	0/0:59,0:59:99:0,99,1431	0/0:66,0:66:99:0,117,1666	0/0:72,0:72:99:0,132,1864	0/1:20,21:41:99:480,0,439	0/0:77,0:77:99:0,141,2004	0/0:48,0:48:87:0,87,1231	0/0:78,0:78:99:0,129,1872	0/0:71,0:70:99:0,123,1762	0/0:62,0:62:99:0,117,1667	0/0:35,0:35:63:0,63,903	0/0:59,0:59:99:0,102,1431	0/0:67,0:67:99:0,120,1710	0/0:55,0:55:99:0,102,1429	0/0:83,0:83:99:0,147,2115	0/0:82,0:82:99:0,147,2068	0/0:57,0:57:96:0,96,1390
uce-4842_wj_3_333991	390	.	C	G	122.06	PASS	.	GT:AD:DP:GQ:PL	0/0:22,0:22:39:0,39,559	0/0:57,0:57:93:0,93,1328	0/1:6,8:14:99:158,0,113	0/0:35,0:35:60:0,60,850	0/0:60,0:60:99:0,108,1530	0/0:27,0:27:57:0,57,792	0/0:59,0:59:96:0,96,1378	0/0:35,0:35:60:0,60,854	0/0:39,0:39:66:0,66,955	0/0:29,0:29:48:0,48,685	0/0:40,0:40:69:0,69,989	0/0:51,0:51:87:0,87,1272	0/0:42,0:42:78:0,78,1096	0/0:34,0:34:57:0,57,820	0/0:62,0:62:99:0,111,1572	0/0:48,0:48:84:0,84,1197
uce-1333_wj_3_333991	330	.	G	A	754.06	PASS	.	GT:AD:DP:GQ:PL	0/0:46,0:46:93:0,93,1237	0/0:67,0:67:99:0,141,1838	0/0:65,0:65:99:0,135,1760	0/0:39,0:39:93:0,93,1152	0/0:69,0:69:99:0,169,2090	0/0:51,0:51:99:0,105,1371	0/0:76,0:76:99:0,150,1972	0/0:79,0:79:99:0,163,2162	0/1:30,33:63:99:790,0,644	0/0:51,0:51:99:0,102,1349	0/0:38,0:38:87:0,87,1098	0/0:47,0:47:87:0,87,1194	0/0:79,0:79:99:0,172,2231	0/0:55,1:56:77:0,77,1469	0/0:71,0:71:99:0,144,1911	0/0:63,0:63:99:0,126,1651
uce-1333_wj_3_333991	430	.	C	T	1248.17	PASS	.	GT:AD:DP:GQ:PL	0/0:46,0:46:96:0,96,1291	0/1:42,28:70:99:631,0,990	0/0:76,0:76:99:0,156,2096	0/1:32,27:59:99:662,0,702	0/0:65,0:65:99:0,147,1932	0/0:49,1:50:66:0,66,1281	0/0:94,0:94:99:0,178,2398	0/0:74,0:74:99:0,153,2101	0/0:62,0:64:99:0,138,1799	0/0:54,0:54:99:0,108,1481	0/0:57,0:57:99:0,105,1427	0/0:67,2:69:76:0,76,1626	0/0:72,0:72:99:0,150,2010	0/0:79,0:79:99:0,157,2135	0/0:68,0:68:99:0,144,1962	0/0:68,0:68:99:0,129,1759
uce-4504_wj_3_333991	254	.	C	G	485.06	PASS	.	GT:AD:DP:GQ:PL	0/0:19,0:19:36:0,36,490	0/0:44,0:44:78:0,78,1129	0/0:39,0:39:72:0,72,1018	0/0:45,0:45:90:0,90,1263	0/0:83,0:83:99:0,141,2027	0/0:50,0:50:93:0,93,1311	0/0:37,0:37:66:0,66,949	0/0:37,0:37:60:0,60,880	0/0:41,0:41:84:0,84,1158	0/0:33,0:33:63:0,63,860	0/0:24,0:24:48:0,48,674	0/0:34,0:34:60:0,60,861	0/0:49,0:49:96:0,96,1347	0/0:52,0:52:96:0,96,1376	0/1:9,21:30:99:521,0,188	0/0:24,0:24:48:0,48,674
uce-7984_wj_3_333991	209	.	A	G	7837.96	PASS	.	GT:AD:DP:GQ:PL	0/1:38,32:67:99:570,0,744	0/0:116,4:119:99:0,121,2729	0/1:53,51:98:99:1036,0,1088	0/0:104,0:103:99:0,202,2658	0/1:86,50:135:99:1014,0,2045	0/1:35,32:65:99:707,0,738	0/0:134,2:135:99:0,196,3225	0/0:105,0:103:99:0,196,2630	0/1:76,57:129:99:1216,0,1602	0/1:32,39:69:99:828,0,709	0/1:47,48:93:99:1012,0,1014	0/0:111,0:109:99:0,193,2666	0/0:99,0:98:99:0,199,2602	0/1:37,64:103:99:1525,0,782	0/0:125,0:123:99:0,241,3219	0/0:97,0:95:99:0,181,2415
uce-3902_wj_3_333991	346	.	C	T	1417.18	PASS	.	GT:AD:DP:GQ:PL	0/0:34,0:34:57:0,57,816	0/0:35,0:35:60:0,60,868	0/0:63,0:63:99:0,105,1515	0/0:58,0:58:99:0,114,1564	0/0:67,0:67:99:0,120,1723	0/0:33,0:33:60:0,60,858	0/0:44,0:44:72:0,72,1045	0/0:39,0:39:66:0,66,950	0/0:71,4:75:43:0,43,1701	0/0:46,0:46:84:0,84,1187	0/0:45,0:45:81:0,81,1134	0/0:62,0:62:99:0,105,1507	0/0:59,0:59:99:0,99,1449	0/1:26,19:45:99:372,0,539	0/1:27,26:53:99:539,0,614	0/1:27,26:53:99:558,0,568
uce-3918_wj_3_333991	244	.	G	A	1368.58	PASS	.	GT:AD:DP:GQ:PL	0/1:9,11:20:99:229,0,215	0/0:42,2:44:49:0,49,1168	0/0:57,0:58:99:0,117,1606	0/0:50,1:51:62:0,62,1347	0/0:91,0:91:99:0,181,2499	0/1:11,11:22:99:285,0,288	0/0:47,0:47:93:0,93,1291	0/0:62,0:62:99:0,126,1769	0/0:68,1:70:99:0,107,1903	0/1:22,15:37:99:309,0,484	0/0:62,0:62:99:0,117,1670	0/0:43,0:43:90:0,90,1250	0/0:63,0:63:99:0,126,1769	0/0:61,0:61:99:0,117,1663	0/1:30,25:56:99:603,0,728	0/0:45,0:45:87:0,87,1249
uce-3918_wj_3_333991	335	.	G	A	1418.06	PASS	.	GT:AD:DP:GQ:PL	0/0:67,0:67:99:0,120,1725	0/0:104,0:103:99:0,187,2651	0/1:57,65:122:99:1454,0,1202	0/0:102,1:104:99:0,142,2532	0/0:170,0:170:99:0,319,4530	0/0:85,0:85:99:0,160,2274	0/0:127,0:127:99:0,205,2973	0/0:152,0:152:99:0,256,3692	0/0:147,1:148:99:0,274,3870	0/0:79,0:80:99:0,141,2004	0/0:129,0:129:99:0,217,3124	0/0:132,0:132:99:0,223,3215	0/0:131,0:131:99:0,223,3166	0/0:154,0:154:99:0,262,3780	0/0:141,0:141:99:0,271,3796	0/0:103,0:103:99:0,172,2510
uce-3918_wj_3_333991	517	.	T	C	587.06	PASS	.	GT:AD:DP:GQ:PL	0/0:67,0:67:99:0,111,1606	0/1:51,28:78:99:623,0,1189	0/0:85,0:85:99:0,160,2261	0/0:75,0:75:99:0,135,1935	0/0:127,0:127:99:0,250,3508	0/0:81,0:81:99:0,144,2058	0/0:85,0:85:99:0,153,2185	0/0:95,0:96:99:0,178,2523	0/0:135,2:137:99:0,211,3533	0/0:55,0:54:96:0,96,1385	0/0:101,0:102:99:0,181,2579	0/0:92,2:94:99:0,121,2293	0/0:93,0:93:99:0,181,2526	0/0:97,0:98:99:0,181,2564	0/0:131,0:131:99:0,229,3308	0/0:72,0:72:99:0,132,1879
uce-3918_wj_3_333991	540	.	C	T	968.06	PASS	.	GT:AD:DP:GQ:PL	0/0:56,0:56:99:0,99,1408	0/0:61,0:61:99:0,111,1583	0/0:68,0:68:99:0,126,1785	0/0:63,0:64:99:0,120,1684	0/1:68,46:114:99:1004,0,1653	0/0:65,0:66:99:0,117,1680	0/0:68,0:68:99:0,117,1685	0/0:81,0:81:99:0,150,2131	0/0:109,1:110:99:0,180,2838	0/0:47,0:46:90:0,90,1273	0/0:80,0:80:99:0,138,1971	0/0:64,1:65:99:0,99,1712	0/0:69,0:69:99:0,135,1889	0/0:78,0:78:99:0,147,2056	0/0:99,0:99:99:0,193,2731	0/0:59,0:59:99:0,111,1580
uce-3918_wj_3_333991	567	.	C	G	639.06	PASS	.	GT:AD:DP:GQ:PL	0/0:46,1:47:47:0,47,1144	0/1:17,30:47:99:675,0,442	0/0:53,0:53:99:0,105,1461	0/0:50,0:50:99:0,99,1374	0/0:78,0:79:99:0,163,2229	0/0:54,0:54:99:0,108,1506	0/0:48,0:50:84:0,84,1204	0/0:59,0:59:99:0,105,1504	0/0:75,0:76:99:0,147,2030	0/0:36,0:35:69:0,69,961	0/0:55,0:55:99:0,105,1481	0/0:47,0:47:93:0,93,1315	0/0:55,0:55:99:0,108,1487	0/0:52,1:53:65:0,65,1380	0/0:78,0:78:99:0,166,2300	0/0:41,0:42:78:0,78,1086
uce-1667_wj_3_333991	357	.	T	C	1123.11	PASS	.	GT:AD:DP:GQ:PL	0/1:6,5:11:99:140,0,142	0/0:20,0:20:48:0,48,652	0/1:24,6:30:99:132,0,636	0/0:29,0:29:60:0,60,839	0/0:41,1:42:59:0,59,1212	0/0:26,0:26:54:0,54,739	0/1:4,15:19:49:354,0,49	0/0:20,0:21:42:0,42,575	0/0:28,0:28:69:0,69,889	0/0:26,0:26:51:0,51,705	0/1:9,10:19:99:248,0,261	0/0:22,0:22:48:0,48,636	0/1:13,12:25:99:311,0,297	0/0:39,0:39:75:0,75,1045	0/0:31,0:31:75:0,75,971	0/0:23,0:23:45:0,45,630
uce-3668_wj_3_333991	326	.	T	C	1421.17	PASS	.	GT:AD:DP:GQ:PL	0/1:6,21:27:99:570,0,113	0/0:31,0:31:69:0,69,947	0/1:15,34:48:99:896,0,319	0/0:39,0:39:84:0,84,1158	0/0:50,0:50:99:0,114,1572	0/0:27,0:26:60:0,60,785	0/0:42,0:42:87:0,87,1211	0/0:45,0:45:93:0,93,1313	0/0:56,1:57:99:0,111,1564	0/0:46,0:46:99:0,102,1412	0/0:27,0:27:54:0,54,762	0/0:25,0:25:57:0,57,792	0/0:24,0:23:54:0,54,740	0/0:29,1:30:63:0,63,883	0/0:43,0:44:93:0,93,1295	0/0:43,0:42:84:0,84,1192
uce-5852_wj_3_333991	570	.	A	G	545.17	PASS	.	GT:AD:DP:GQ:PL	0/0:17,0:17:33:0,33,472	0/0:42,0:42:75:0,75,1074	0/0:45,0:45:81:0,81,1144	0/0:49,0:49:99:0,99,1411	0/0:65,0:65:99:0,129,1829	0/0:36,0:36:75:0,75,1046	0/0:38,0:38:69:0,69,981	0/0:52,0:52:93:0,93,1350	0/0:39,0:39:72:0,72,1032	0/1:15,11:26:99:219,0,346	0/0:30,0:30:48:0,48,709	0/0:48,0:48:81:0,81,1182	0/1:20,17:37:99:371,0,452	0/0:43,0:43:75:0,75,1093	0/0:47,0:47:84:0,84,1219	0/0:36,0:36:63:0,63,909
uce-5852_wj_3_333991	697	.	T	C	631.17	PASS	.	GT:AD:DP:GQ:PL	0/1:17,12:29:99:250,0,408	0/0:42,0:42:78:0,78,1127	0/1:35,21:56:99:426,0,737	0/0:75,0:75:99:0,123,1800	0/0:80,0:80:99:0,144,2068	0/0:44,0:44:78:0,78,1105	0/0:50,1:51:58:0,58,1197	0/0:73,0:73:99:0,114,1685	0/0:57,0:57:96:0,96,1399	0/0:41,0:41:75:0,75,1064	0/0:37,0:37:66:0,66,958	0/0:72,1:73:85:0,85,1614	0/0:53,0:53:93:0,93,1341	0/0:64,0:64:99:0,108,1573	0/0:68,0:68:99:0,117,1694	0/0:34,0:35:60:0,60,864
uce-587_wj_3_333991	550	.	A	G	1707.58	PASS	.	GT:AD:DP:GQ:PL	0/0:23,0:23:39:0,39,570	0/0:37,0:37:69:0,69,970	0/0:22,0:23:48:0,48,652	0/0:34,0:34:57:0,57,834	0/0:58,1:59:96:0,96,1630	0/0:27,1:28:37:0,37,820	0/0:49,0:49:90:0,90,1288	0/1:21,25:46:99:553,0,448	0/0:39,0:39:75:0,75,1041	0/1:8,15:24:99:333,0,204	0/0:41,1:42:45:0,45,1086	0/0:42,0:43:69:0,69,1001	0/0:42,0:42:81:0,81,1105	0/1:22,21:43:99:468,0,547	0/0:40,0:40:78:0,78,1090	0/1:18,19:37:99:411,0,376
uce-334_wj_3_333991	418	.	G	A	1298.06	PASS	.	GT:AD:DP:GQ:PL	0/0:73,0:73:99:0,132,1876	0/0:97,0:97:99:0,175,2462	0/0:126,0:126:99:0,229,3255	0/1:38,60:98:99:1334,0,814	0/0:123,0:123:99:0,226,3180	0/0:79,0:79:99:0,144,2065	0/0:106,0:106:99:0,184,2644	0/0:112,0:112:99:0,184,2663	0/0:147,0:147:99:0,271,3797	0/0:82,0:82:99:0,150,2126	0/0:89,0:89:99:0,160,2271	0/0:80,0:80:99:0,138,2000	0/0:82,0:82:99:0,160,2211	0/0:107,0:107:99:0,193,2735	0/0:101,0:101:99:0,199,2781	0/0:101,0:101:99:0,196,2756
uce-366_wj_3_333991	312	.	G	A	2267.16	PASS	.	GT:AD:DP:GQ:PL	0/0:25,0:24:36:0,36,532	0/0:90,0:88:99:0,151,2175	0/0:93,0:90:99:0,153,2207	0/0:56,0:55:96:0,96,1385	0/0:153,0:152:99:0,262,3768	1/1:0,37:37:69:969,69,0	0/1:60,66:125:99:1356,0,1202	0/0:102,0:102:99:0,166,2400	0/0:48,0:47:81:0,81,1166	0/0:68,0:67:99:0,111,1626	0/0:31,0:30:48:0,48,704	0/0:97,0:97:99:0,157,2295	0/0:57,0:55:99:0,99,1404	0/0:123,0:121:99:0,199,2870	0/0:108,0:104:99:0,178,2542	0/0:69,0:69:99:0,108,1592
uce-5647_wj_3_333991	395	.	G	A	617.06	PASS	.	GT:AD:DP:GQ:PL	0/0:40,0:40:69:0,69,1008	0/0:60,0:60:99:0,108,1551	0/0:54,0:54:96:0,96,1361	0/0:51,0:51:96:0,96,1383	0/0:52,0:53:99:0,105,1465	0/0:58,0:58:99:0,111,1572	0/0:52,0:52:90:0,90,1311	0/0:43,0:43:78:0,78,1111	0/0:48,0:48:96:0,96,1323	0/0:30,0:30:54:0,54,770	0/0:37,0:37:69:0,69,970	0/0:57,0:57:96:0,96,1401	0/0:50,0:50:99:0,108,1453	0/0:48,0:48:90:0,90,1269	0/1:19,27:46:99:653,0,395	0/0:39,0:39:78:0,78,1095
uce-5647_wj_3_333991	551	.	C	T	530.06	PASS	.	GT:AD:DP:GQ:PL	0/0:62,0:62:99:0,111,1564	0/0:95,0:95:99:0,169,2387	0/0:110,0:110:99:0,178,2584	0/0:73,0:73:99:0,120,1751	0/1:51,25:76:99:566,0,1228	0/0:83,0:83:99:0,154,2158	0/0:130,3:133:99:0,134,3006	0/0:103,0:104:99:0,181,2547	0/0:92,0:92:99:0,178,2460	0/0:50,0:50:93:0,93,1308	0/0:56,0:56:99:0,102,1410	0/0:95,0:95:99:0,157,2268	0/0:90,0:91:99:0,175,2383	0/0:111,0:111:99:0,193,2713	0/0:81,0:81:99:0,141,2014	0/0:86,0:86:99:0,154,2154
uce-2465_wj_3_333991	285	.	T	C	12983.9	PASS	.	GT:AD:DP:GQ:PL	1/1:0,29:29:63:868,63,0	1/1:0,28:28:63:880,63,0	0/1:10,25:35:99:646,0,183	1/1:0,43:43:90:1264,90,0	0/1:30,34:64:99:907,0,698	1/1:0,16:16:33:469,33,0	1/1:1,46:46:54:1239,54,0	0/1:22,13:34:99:301,0,618	1/1:0,37:36:87:1180,87,0	0/1:4,10:14:99:295,0,123	0/1:7,19:26:99:564,0,146	0/1:18,25:42:99:556,0,538	1/1:0,33:33:81:1094,81,0	1/1:0,45:45:87:1245,87,0	0/1:22,34:54:99:759,0,507	1/1:0,24:25:57:785,57,0
uce-2465_wj_3_333991	347	.	C	T	640.06	PASS	.	GT:AD:DP:GQ:PL	0/0:47,0:47:84:0,84,1219	0/1:29,31:60:99:676,0,660	0/0:63,0:64:99:0,117,1663	0/0:78,0:78:99:0,144,2069	0/0:106,0:106:99:0,217,3045	0/0:50,0:50:93:0,93,1334	0/0:90,0:89:99:0,157,2236	0/0:60,0:61:99:0,120,1659	0/0:67,0:66:99:0,126,1794	0/0:39,0:38:81:0,81,1104	0/0:76,0:76:99:0,132,1909	0/0:81,0:80:99:0,144,2073	0/0:89,0:89:99:0,169,2369	0/0:89,0:88:99:0,160,2277	0/0:92,0:91:99:0,178,2481	0/0:58,0:58:99:0,114,1610
uce-2465_wj_3_333991	365	.	C	T	755.06	PASS	.	GT:AD:DP:GQ:PL	0/0:59,0:59:99:0,111,1582	0/0:78,0:79:99:0,135,1953	0/0:77,0:77:99:0,144,2047	0/0:95,0:95:99:0,172,2443	0/0:123,0:123:99:0,235,3335	0/0:58,0:58:99:0,111,1587	0/0:111,2:112:99:0,151,2690	0/0:69,0:69:99:0,138,1933	0/0:81,0:80:99:0,150,2132	0/0:47,0:46:90:0,90,1245	0/0:88,0:88:99:0,154,2187	0/1:57,37:93:99:791,0,1234	0/0:97,0:97:99:0,178,2536	0/0:107,0:106:99:0,193,2760	0/0:108,0:105:99:0,202,2866	0/0:70,0:70:99:0,135,1909
uce-5542_wj_3_333991	449	.	C	T	2794.06	PASS	.	GT:AD:DP:GQ:PL	0/0:83,2:85:99:0,103,2017	0/1:75,121:196:99:2830,0,1610	0/0:185,3:188:99:0,251,4649	0/0:167,0:167:99:0,283,4082	0/0:250,0:250:99:0,457,6477	0/0:133,0:133:99:0,235,3380	0/0:167,0:167:99:0,289,4177	0/0:173,0:173:99:0,301,4318	0/0:162,0:162:99:0,301,4236	0/0:116,0:116:99:0,214,3049	0/0:138,0:138:99:0,265,3776	0/0:149,0:149:99:0,259,3723	0/0:160,1:161:99:0,313,4370	0/0:141,0:141:99:0,244,3515	0/0:164,0:164:99:0,298,4240	0/0:118,0:118:99:0,211,3032
uce-5542_wj_3_333991	723	.	C	T	958.06	PASS	.	GT:AD:DP:GQ:PL	0/0:38,0:38:81:0,81,1139	0/0:87,0:89:99:0,187,2603	0/0:106,0:106:99:0,208,2957	0/0:65,0:65:99:0,120,1711	0/0:95,0:95:99:0,208,2900	0/0:49,1:50:71:0,71,1470	0/0:37,0:37:87:0,87,1200	0/0:57,0:58:99:0,129,1809	0/0:74,0:74:99:0,144,2044	0/0:48,0:48:99:0,105,1457	0/1:28,37:65:99:994,0,687	0/0:59,0:59:99:0,120,1702	0/0:73,0:73:99:0,166,2283	0/0:46,0:46:99:0,102,1429	0/0:89,0:89:99:0,187,2586	0/0:65,0:66:99:0,129,1841
uce-5542_wj_3_333991	745	.	C	G	815.17	PASS	.	GT:AD:DP:GQ:PL	0/0:28,0:29:66:0,66,912	0/0:65,0:65:99:0,141,1975	0/0:74,0:74:99:0,163,2253	0/0:39,0:39:93:0,93,1269	0/0:67,0:67:99:0,163,2211	0/0:38,0:38:81:0,81,1118	0/1:13,9:23:99:243,0,337	0/0:49,0:49:99:0,114,1581	0/0:55,0:55:99:0,111,1570	0/0:36,0:36:81:0,81,1113	0/0:45,0:46:99:0,108,1486	0/0:47,0:47:99:0,105,1423	0/1:38,25:63:99:617,0,1082	0/0:31,0:31:78:0,78,1071	0/0:60,0:60:99:0,141,1934	0/0:51,0:51:99:0,105,1476
uce-5542_wj_3_333991	786	.	G	A	1569.18	PASS	.	GT:AD:DP:GQ:PL	0/0:14,0:14:39:0,39,517	0/0:31,0:31:90:0,90,1220	0/0:44,0:44:99:0,111,1545	0/0:23,0:23:60:0,60,818	0/0:38,0:38:99:0,105,1417	0/0:20,0:20:45:0,45,626	0/0:15,0:15:36:0,36,489	0/1:15,15:30:99:479,0,524	0/0:25,1:26:32:0,32,875	0/0:21,0:21:57:0,57,769	0/1:11,13:24:99:453,0,374	0/0:29,0:30:69:0,69,927	0/0:35,0:35:93:0,93,1253	0/0:16,0:16:48:0,48,652	0/1:11,22:33:99:689,0,353	0/0:24,0:24:60:0,60,827
uce-5542_wj_3_333991	799	.	A	T	1150.18	PASS	.	GT:AD:DP:GQ:PL	0/0:11,0:11:33:0,33,444	0/0:26,0:26:78:0,78,1039	0/0:42,0:42:99:0,111,1518	0/0:18,0:18:51:0,51,685	0/0:31,0:31:87:0,87,1177	0/0:12,0:12:33:0,33,418	0/0:14,0:14:36:0,36,486	0/1:15,10:25:99:296,0,518	0/0:23,0:23:63:0,63,855	0/0:17,0:17:51:0,51,671	0/1:10,9:19:99:307,0,352	0/0:20,0:20:57:0,57,758	0/0:29,0:29:84:0,84,1121	0/0:13,0:13:39:0,39,512	0/1:10,19:29:99:599,0,314	0/0:19,0:19:54:0,54,739
uce-1053_wj_3_333991	722	.	G	A	295.06	PASS	.	GT:AD:DP:GQ:PL	0/0:35,0:35:63:0,63,911	0/0:81,0:81:99:0,138,2000	0/0:67,0:67:99:0,114,1650	0/0:82,0:82:99:0,135,1949	0/0:125,0:125:99:0,229,3277	0/1:26,18:44:99:331,0,585	0/0:82,0:82:99:0,138,1980	0/0:60,0:60:99:0,108,1534	0/0:94,0:94:99:0,160,2299	0/0:48,0:48:87:0,87,1245	0/0:81,0:81:99:0,135,1969	0/0:70,1:71:83:0,83,1688	0/0:57,0:57:99:0,102,1481	0/0:75,0:75:99:0,132,1860	0/0:76,0:76:99:0,129,1868	0/0:72,0:72:99:0,114,1662
uce-6956_wj_3_333991	243	.	C	T	250.06	PASS	.	GT:AD:DP:GQ:PL	0/0:17,0:17:33:0,33,457	0/0:43,0:43:78:0,78,1127	0/0:47,0:47:84:0,84,1194	0/1:18,12:30:99:286,0,416	0/0:55,0:55:99:0,102,1421	0/0:28,0:28:51:0,51,738	0/0:26,0:28:45:0,45,655	0/0:52,0:52:90:0,90,1306	0/0:35,0:35:69:0,69,970	0/0:24,0:24:45:0,45,613	0/0:34,0:34:57:0,57,804	0/0:29,0:29:51:0,51,739	0/0:29,0:29:54:0,54,764	0/0:27,0:27:57:0,57,791	0/0:49,0:49:87:0,87,1255	0/0:28,0:28:48:0,48,694
uce-6956_wj_3_333991	282	.	G	C	363.06	PASS	.	GT:AD:DP:GQ:PL	0/0:24,0:24:45:0,45,624	0/0:54,2:56:49:0,49,1273	0/0:62,0:62:99:0,105,1512	0/0:38,2:40:30:0,30,977	0/0:70,0:70:99:0,117,1685	0/0:39,0:39:63:0,63,924	0/0:42,0:42:69:0,69,1009	0/0:65,0:65:99:0,111,1596	0/0:55,0:55:96:0,96,1383	0/1:14,17:31:99:399,0,293	0/0:43,0:43:69:0,69,998	0/0:40,0:40:60:0,60,892	0/0:39,0:39:69:0,69,980	0/0:39,0:39:69:0,69,991	0/0:64,0:64:99:0,111,1595	0/0:39,0:39:72:0,72,1028
uce-2005_wj_3_333991	504	.	G	C	772.06	PASS	.	GT:AD:DP:GQ:PL	0/0:46,0:46:81:0,81,1160	0/0:77,0:77:99:0,144,2027	0/0:94,0:94:99:0,172,2438	0/0:90,0:90:99:0,169,2376	0/0:162,0:162:99:0,289,4137	0/0:55,0:55:99:0,99,1415	0/0:121,0:122:99:0,208,2975	0/0:83,0:83:99:0,144,2075	0/0:116,0:116:99:0,214,3041	0/0:58,0:58:99:0,105,1519	0/1:50,40:90:99:808,0,1055	0/0:103,0:103:99:0,178,2537	0/0:91,0:91:99:0,166,2356	0/0:125,2:127:99:0,178,3099	0/0:123,2:125:99:0,187,3184	0/0:119,0:119:99:0,199,2863
uce-6048_wj_3_333991	438	.	C	T	2041.16	PASS	.	GT:AD:DP:GQ:PL	0/0:38,0:38:69:0,69,983	0/0:119,0:119:99:0,205,2949	0/0:129,0:129:99:0,214,3109	0/0:70,0:70:99:0,126,1804	0/0:204,2:205:99:0,298,4874	0/0:55,0:54:93:0,93,1326	0/1:85,74:159:99:1494,0,1764	0/0:123,0:122:99:0,208,2979	0/0:67,0:67:99:0,117,1660	0/0:116,0:116:99:0,199,2865	1/1:0,25:26:42:605,42,0	0/0:124,0:123:99:0,208,2991	0/0:59,0:58:99:0,108,1508	0/0:147,0:147:99:0,244,3531	0/0:143,0:142:99:0,247,3530	0/0:118,2:120:99:0,169,2959
uce-7055_wj_3_333991	216	.	C	T	337.06	PASS	.	GT:AD:DP:GQ:PL	0/0:26,0:26:45:0,45,645	0/0:38,0:38:69:0,69,978	0/0:39,0:38:72:0,72,1026	0/0:48,0:48:93:0,93,1269	0/0:56,1:55:67:0,67,1425	0/0:27,0:27:48:0,48,665	0/0:56,0:55:90:0,90,1302	0/0:31,0:31:60:0,60,846	0/0:49,0:47:93:0,93,1280	0/0:30,0:30:66:0,66,878	0/1:27,19:46:99:373,0,642	0/0:59,0:58:99:0,102,1442	0/0:50,0:49:87:0,87,1232	0/0:58,0:57:99:0,105,1465	0/0:61,0:61:99:0,108,1543	0/0:46,0:45:78:0,78,1111
uce-7055_wj_3_333991	267	.	C	T	659.06	PASS	.	GT:AD:DP:GQ:PL	0/0:44,0:44:75:0,75,1079	0/0:58,0:58:99:0,102,1474	0/1:22,33:53:99:695,0,431	0/0:69,1:70:90:0,90,1669	0/0:89,0:85:99:0,160,2256	0/0:39,0:39:72:0,72,1003	0/0:91,0:89:99:0,144,2083	0/0:53,0:53:96:0,96,1350	0/0:75,0:72:99:0,135,1889	0/0:45,0:45:84:0,84,1169	0/0:64,0:64:99:0,114,1593	0/0:92,0:91:99:0,154,2181	0/0:65,0:64:99:0,111,1572	0/0:81,0:80:99:0,141,1986	0/0:82,0:82:99:0,141,2052	0/0:65,0:64:99:0,108,1563
uce-4180_wj_3_333991	339	.	A	G	2891.94	PASS	.	GT:AD:DP:GQ:PL	0/1:11,5:16:99:127,0,329	0/1:11,10:21:99:277,0,333	0/0:31,0:31:69:0,69,952	0/0:31,2:33:36:0,36,1012	0/0:60,0:60:99:0,135,1878	0/0:30,0:30:66:0,66,897	0/1:17,13:30:99:354,0,427	0/1:17,12:29:99:353,0,406	0/0:41,0:41:99:0,102,1401	0/1:10,8:18:99:217,0,222	0/0:32,0:32:69:0,69,967	0/0:22,0:22:51:0,51,682	1/1:0,33:33:75:1046,75,0	0/1:21,22:43:99:594,0,567	0/0:37,0:37:99:0,102,1374	0/0:26,0:26:54:0,54,765
uce-4180_wj_3_333991	425	.	A	G	34665.2	PASS	.	GT:AD:DP:GQ:PL	1/1:0,45:45:75:1074,75,0	1/1:0,84:84:99:2086,144,0	1/1:0,82:82:99:2143,150,0	1/1:1,110:111:99:2778,193,0	0/1:85,76:161:99:1551,0,1963	1/1:0,70:70:99:1718,120,0	1/1:0,100:100:99:2448,169,0	1/1:0,89:89:99:2234,157,0	1/1:0,118:118:99:3117,220,0	0/1:26,25:51:99:579,0,516	1/1:0,102:102:99:2601,181,0	1/1:0,77:77:99:1901,132,0	1/1:0,100:100:99:2413,169,0	1/1:0,115:115:99:2861,199,0	1/1:2,137:139:99:3327,190,0	1/1:0,72:72:99:1879,132,0
uce-4180_wj_3_333991	708	.	C	A	606.06	PASS	.	GT:AD:DP:GQ:PL	0/0:23,0:23:48:0,48,677	0/0:31,0:31:60:0,60,843	0/0:36,1:37:35:0,35,972	0/0:36,0:36:69:0,69,974	0/0:58,0:58:99:0,114,1608	0/0:28,0:28:57:0,57,809	0/0:33,0:33:75:0,75,1029	0/0:27,0:27:60:0,60,835	0/0:59,1:61:80:0,80,1615	0/0:29,0:29:51:0,51,723	0/0:35,0:35:72:0,72,972	0/0:49,0:49:87:0,87,1259	0/0:42,0:42:90:0,90,1257	0/0:32,0:32:66:0,66,920	0/1:17,26:43:99:642,0,485	0/0:23,0:23:54:0,54,744
uce-4180_wj_3_333991	733	.	T	C	578.06	PASS	.	GT:AD:DP:GQ:PL	0/0:16,0:16:33:0,33,466	0/0:16,0:16:36:0,36,491	0/0:22,0:23:48:0,48,661	0/0:20,0:20:45:0,45,625	0/0:42,0:43:84:0,84,1183	0/0:22,0:22:45:0,45,635	0/0:19,0:19:45:0,45,617	0/0:21,0:21:48:0,48,664	0/1:21,24:45:99:614,0,434	0/0:23,0:23:42:0,42,599	0/0:26,0:26:60:0,60,840	0/0:40,0:40:75:0,75,1066	0/0:32,0:32:66:0,66,927	0/0:24,0:24:54:0,54,739	0/0:30,0:30:72:0,72,983	0/0:16,0:16:39:0,39,532
uce-538_wj_3_333991	356	.	C	G	1466.17	PASS	.	GT:AD:DP:GQ:PL	0/0:54,0:54:99:0,111,1545	0/0:66,0:66:99:0,129,1824	0/0:71,0:71:99:0,141,1989	0/0:70,0:70:99:0,135,1927	0/0:130,0:130:99:0,247,3511	0/0:63,0:63:99:0,120,1706	0/0:117,0:117:99:0,202,2869	0/0:108,0:108:99:0,208,2924	0/0:78,0:78:99:0,138,1976	0/1:40,26:66:99:565,0,809	0/0:59,0:59:99:0,105,1492	0/0:86,2:88:99:0,103,2024	0/1:41,39:80:99:946,0,913	0/0:57,0:57:99:0,105,1512	0/0:88,0:88:99:0,157,2226	0/0:49,0:49:84:0,84,1219
uce-4067_wj_3_333991	417	.	C	T	649.06	PASS	.	GT:AD:DP:GQ:PL	0/0:38,0:38:69:0,69,978	0/0:79,0:78:99:0,126,1850	0/0:85,0:85:99:0,141,2045	0/0:50,0:49:96:0,96,1357	0/0:96,0:95:99:0,169,2405	0/0:62,1:63:90:0,90,1582	0/0:86,0:85:99:0,144,2077	0/0:103,0:104:99:0,175,2524	0/0:91,0:89:99:0,163,2321	0/0:58,0:58:99:0,102,1462	0/0:71,1:72:91:0,91,1661	0/0:69,0:69:99:0,117,1698	0/0:54,0:54:96:0,96,1374	0/0:87,2:90:99:0,106,2086	0/1:47,35:80:99:685,0,1109	0/0:86,2:88:99:0,103,2041
uce-4067_wj_3_333991	453	.	C	T	631.06	PASS	.	GT:AD:DP:GQ:PL	0/0:33,0:33:60:0,60,830	0/1:36,31:67:99:667,0,792	0/0:68,0:69:99:0,117,1701	0/0:46,0:46:87:0,87,1247	0/0:74,0:74:99:0,132,1896	0/0:46,0:47:84:0,84,1211	0/0:59,0:58:99:0,105,1499	0/0:75,1:78:98:0,98,1901	0/0:79,0:79:99:0,147,2083	0/0:44,0:45:75:0,75,1090	0/0:48,0:48:84:0,84,1180	0/0:50,0:50:84:0,84,1222	0/0:44,0:44:75:0,75,1056	0/0:66,0:66:99:0,111,1606	0/0:62,0:60:99:0,114,1637	0/0:69,0:69:99:0,114,1634
uce-4118_wj_3_333991	300	.	T	A	364.06	PASS	.	GT:AD:DP:GQ:PL	0/0:22,0:22:39:0,39,559	0/0:28,0:28:51:0,51,699	0/0:29,0:29:48:0,48,690	0/0:18,0:18:33:0,33,442	0/0:56,0:56:99:0,99,1425	0/0:21,0:21:39:0,39,548	0/0:38,0:38:63:0,63,884	0/0:28,0:28:51:0,51,706	0/0:35,0:35:69:0,69,963	0/0:31,0:31:54:0,54,772	0/0:41,0:41:78:0,78,1061	0/0:26,0:26:51:0,51,714	0/0:31,0:30:57:0,57,782	0/1:8,16:24:99:400,0,169	0/0:36,0:37:78:0,78,1021	0/0:32,0:32:57:0,57,808
uce-4615_wj_3_333991	343	.	A	T	729.18	PASS	.	GT:AD:DP:GQ:PL	0/0:21,0:20:48:0,48,663	0/0:28,0:27:54:0,54,744	0/0:27,0:27:66:0,66,905	0/0:38,0:38:72:0,72,1026	0/0:59,0:59:99:0,135,1864	0/0:33,0:33:72:0,72,1001	0/1:31,13:43:99:256,0,795	0/0:38,0:38:75:0,75,1064	0/0:39,0:39:93:0,93,1272	0/0:26,0:26:57:0,57,790	0/0:29,0:29:57:0,57,803	0/1:25,13:37:99:272,0,583	0/0:48,0:48:99:0,117,1607	0/1:22,10:32:99:253,0,669	0/0:38,0:37:81:0,81,1123	0/0:27,0:27:66:0,66,907
uce-4615_wj_3_333991	348	.	G	C	824.17	PASS	.	GT:AD:DP:GQ:PL	0/1:14,8:21:99:241,0,316	0/0:29,0:28:57:0,57,804	0/0:28,0:28:63:0,63,879	0/0:40,0:40:72:0,72,1035	0/0:63,0:63:99:0,135,1885	0/0:33,0:33:75:0,75,1041	0/0:44,0:43:87:0,87,1226	0/0:40,0:40:78:0,78,1118	0/0:41,0:40:96:0,96,1329	0/0:28,0:28:54:0,54,758	0/0:32,0:32:63:0,63,871	0/1:13,27:39:99:628,0,231	0/0:53,0:53:99:0,120,1673	0/0:32,0:32:78:0,78,1088	0/0:44,0:43:96:0,96,1329	0/0:30,0:30:66:0,66,931
uce-4615_wj_3_333991	512	.	T	C	14391.9	PASS	.	GT:AD:DP:GQ:PL	0/0:119,0:118:99:0,196,2831	0/0:137,0:137:99:0,238,3423	0/0:183,0:183:99:0,319,4618	0/0:142,4:146:99:0,166,3482	0/0:231,4:234:99:0,338,5930	0/0:148,2:150:99:0,211,3596	0/0:247,2:250:99:0,392,6219	0/1:97,84:181:99:1785,0,2018	0/1:97,79:174:99:1746,0,2196	0/0:112,0:112:99:0,205,2917	0/0:134,0:134:99:0,229,3316	0/1:113,73:185:99:1422,0,2525	0/1:93,87:181:99:1934,0,2102	0/0:195,2:197:99:0,295,4771	0/1:80,120:200:99:2681,0,1614	1/1:0,199:199:99:4898,340,0
uce-4615_wj_3_333991	587	.	G	C	5896.58	PASS	.	GT:AD:DP:GQ:PL	0/0:107,2:109:99:0,139,2565	0/1:70,74:144:99:1506,0,1505	0/0:166,4:170:99:0,208,4105	0/0:136,0:137:99:0,235,3364	0/0:216,0:218:99:0,382,5476	0/1:87,54:141:99:1138,0,1914	0/0:218,0:217:99:0,367,5277	0/1:76,76:154:99:1615,0,1506	0/1:93,76:168:99:1695,0,2070	0/0:112,0:112:99:0,190,2741	0/0:121,0:121:99:0,205,2958	0/0:157,2:159:99:0,226,3802	0/0:170,0:170:99:0,319,4502	0/0:187,0:186:99:0,337,4790	0/0:195,1:196:99:0,296,4795	0/0:182,0:183:99:0,310,4477
uce-4615_wj_3_333991	662	.	G	T	567.06	PASS	.	GT:AD:DP:GQ:PL	0/1:28,28:56:99:603,0,661	0/0:90,0:91:99:0,166,2336	0/0:100,0:100:99:0,187,2640	0/0:62,0:63:99:0,114,1612	0/0:132,0:132:99:0,262,3627	0/0:85,0:85:99:0,163,2269	0/0:115,0:116:99:0,199,2855	0/0:72,2:75:94:0,94,1831	0/0:108,0:108:99:0,196,2747	0/0:66,0:66:99:0,123,1749	0/0:72,0:73:99:0,126,1780	0/0:91,0:91:99:0,172,2432	0/0:115,0:115:99:0,211,2977	0/0:101,0:101:99:0,193,2666	0/0:112,0:112:99:0,208,2947	0/0:104,0:105:99:0,193,2728
uce-3516_wj_3_333991	566	.	T	A	384.17	PASS	.	GT:AD:DP:GQ:PL	0/1:7,7:14:99:174,0,148	0/0:38,0:38:72:0,72,1026	0/0:48,0:48:90:0,90,1277	0/0:28,0:28:51:0,51,731	0/0:48,0:48:99:0,105,1441	0/1:9,10:19:99:255,0,241	0/0:46,0:46:78:0,78,1115	0/0:40,1:41:35:0,35,1001	0/0:44,0:44:96:0,96,1330	0/0:22,0:22:48:0,48,626	0/0:28,0:30:51:0,51,725	0/0:29,0:29:54:0,54,767	0/0:37,0:37:75:0,75,1050	0/0:33,0:33:63:0,63,875	0/0:38,0:38:81:0,81,1121	0/0:37,0:38:72:0,72,1034
uce-6992_wj_3_333991	333	.	G	A	254.06	PASS	.	GT:AD:DP:GQ:PL	0/1:14,12:26:99:290,0,302	0/0:41,0:41:75:0,75,1051	0/0:39,0:39:75:0,75,1060	0/0:31,0:31:54:0,54,787	0/0:59,0:59:99:0,117,1624	0/0:20,0:20:39:0,39,556	0/0:60,0:60:99:0,99,1451	0/0:41,0:41:72:0,72,1042	0/0:54,0:54:96:0,96,1374	0/0:36,0:36:72:0,72,1007	0/0:44,0:44:78:0,78,1119	0/0:42,0:42:78:0,78,1126	0/0:47,0:47:87:0,87,1236	0/0:51,0:51:90:0,90,1301	0/0:45,0:45:87:0,87,1230	0/0:40,0:40:66:0,66,969
uce-1194_wj_3_333991	802	.	A	G	1060.59	PASS	.	GT:AD:DP:GQ:PL	0/0:16,0:16:36:0,36,486	0/1:10,6:16:99:166,0,313	0/1:8,8:16:99:210,0,219	0/0:21,0:21:54:0,54,712	0/0:42,0:42:99:0,111,1500	0/1:9,16:25:99:470,0,227	0/0:23,0:23:66:0,66,866	0/0:13,0:13:36:0,36,484	0/0:42,1:43:84:0,84,1379	0/0:14,0:14:39:0,39,511	0/0:16,0:16:42:0,42,535	0/1:6,8:14:99:272,0,165	0/0:32,0:32:84:0,84,1102	0/0:29,0:30:72:0,72,977	0/0:30,0:30:78:0,78,1003	0/0:22,0:22:54:0,54,717
uce-7482_wj_3_333991	571	.	C	T	458.06	PASS	.	GT:AD:DP:GQ:PL	0/0:22,0:22:39:0,39,558	0/0:34,0:34:54:0,54,788	0/0:20,0:21:42:0,42,571	0/0:27,0:27:54:0,54,750	0/0:57,0:58:99:0,105,1461	0/0:34,0:34:63:0,63,873	0/0:39,2:41:33:0,33,992	0/0:62,0:62:99:0,105,1510	0/0:38,0:38:66:0,66,943	0/0:18,0:18:36:0,36,491	0/0:27,0:27:48:0,48,673	0/0:49,0:49:93:0,93,1323	0/0:41,0:41:78:0,78,1088	0/1:25,22:47:99:494,0,649	0/0:42,0:42:84:0,84,1167	0/0:42,0:43:72:0,72,1028
uce-7482_wj_3_333991	585	.	C	T	888.17	PASS	.	GT:AD:DP:GQ:PL	0/0:18,0:18:30:0,30,439	0/0:32,0:32:54:0,54,777	0/0:17,0:17:36:0,36,493	0/0:23,0:23:51:0,51,699	0/0:47,0:47:90:0,90,1260	0/0:25,0:26:51:0,51,694	0/0:40,0:40:78:0,78,1074	0/0:49,0:50:84:0,84,1208	0/0:32,0:32:60:0,60,851	0/0:19,0:19:39:0,39,538	0/0:25,0:25:45:0,45,636	0/1:22,23:45:99:515,0,484	0/0:33,0:33:63:0,63,885	0/0:43,0:43:93:0,93,1284	0/0:35,0:35:72:0,72,1002	0/1:18,20:39:99:418,0,403
uce-4747_wj_3_333991	470	.	T	C	1919.17	PASS	.	GT:AD:DP:GQ:PL	0/0:52,0:52:93:0,93,1301	0/0:103,0:105:99:0,193,2655	0/0:122,0:122:99:0,220,3009	0/0:84,0:84:99:0,157,2156	0/0:146,1:147:99:0,255,3844	0/0:67,0:68:99:0,129,1738	0/0:143,0:144:99:0,262,3594	0/1:57,49:106:99:1042,0,1306	0/0:107,0:107:99:0,193,2692	0/0:70,0:70:99:0,129,1815	0/0:153,0:153:99:0,274,3812	0/0:109,1:110:99:0,162,2703	0/0:134,0:134:99:0,247,3378	0/0:149,2:151:99:0,223,3596	0/0:106,3:110:99:0,160,2728	0/1:50,44:94:99:922,0,1114
uce-3152_wj_3_333991	375	.	G	C	366.06	PASS	.	GT:AD:DP:GQ:PL	0/0:20,0:20:30:0,30,448	0/0:36,0:36:66:0,66,918	0/0:37,0:37:66:0,66,924	0/0:30,0:30:57:0,57,786	0/0:54,0:54:99:0,99,1421	0/0:37,0:37:60:0,60,885	0/0:51,2:53:43:0,43,1169	0/0:41,0:41:69:0,69,1002	0/0:50,0:50:96:0,96,1312	0/0:19,0:19:33:0,33,481	0/0:40,0:40:66:0,66,965	0/0:38,0:38:63:0,63,910	0/0:33,0:33:60:0,60,853	0/0:42,2:44:30:0,30,997	0/1:22,19:41:99:402,0,507	0/0:58,0:58:99:0,99,1438
uce-3517_wj_3_333991	275	.	A	G	595.06	PASS	.	GT:AD:DP:GQ:PL	0/0:18,0:18:45:0,45,576	0/0:39,0:39:99:0,105,1250	0/0:43,0:43:99:0,99,1256	0/0:29,0:30:63:0,63,819	0/0:51,0:51:99:0,126,1547	0/0:37,0:37:99:0,99,1205	0/0:29,0:29:66:0,66,848	0/0:23,0:23:57:0,57,712	0/0:32,0:32:84:0,84,1035	0/0:18,0:18:42:0,42,533	0/0:31,0:31:66:0,66,869	0/0:25,0:25:54:0,54,668	0/0:36,0:36:90:0,90,1129	0/1:26,25:51:99:631,0,610	0/0:50,0:50:99:0,120,1487	0/0:30,0:30:81:0,81,985
uce-3517_wj_3_333991	276	.	T	C	5713.77	PASS	.	GT:AD:DP:GQ:PL	0/1:12,8:20:99:195,0,329	0/1:18,20:38:99:550,0,475	0/0:43,0:43:99:0,99,1256	0/1:15,15:30:99:358,0,334	0/0:49,2:51:85:0,85,1493	0/1:16,21:37:99:559,0,453	0/0:28,1:29:33:0,33,782	0/0:24,0:24:57:0,57,720	0/1:21,11:32:99:274,0,565	0/0:18,0:18:42:0,42,533	0/0:33,1:34:31:0,31,874	1/1:0,25:25:57:711,57,0	1/1:2,34:36:46:1038,46,0	0/1:25,26:51:99:610,0,631	0/1:26,24:50:99:592,0,631	1/1:1,30:31:48:915,48,0
uce-3517_wj_3_333991	293	.	C	T	565.06	PASS	.	GT:AD:DP:GQ:PL	0/0:22,0:22:51:0,51,665	0/0:39,0:39:99:0,99,1182	0/0:42,0:42:96:0,96,1211	0/0:32,0:32:66:0,66,864	0/0:53,0:53:99:0,132,1617	0/0:37,0:37:99:0,99,1209	0/0:30,0:30:66:0,66,857	0/0:26,0:26:60:0,60,750	0/0:31,0:31:81:0,81,996	0/0:18,0:18:42:0,42,530	0/0:32,0:32:69:0,69,912	0/0:30,0:30:60:0,60,772	0/0:36,0:36:90:0,90,1117	0/1:26,24:50:99:601,0,548	0/0:50,0:50:99:0,120,1484	0/0:33,0:33:84:0,84,1047
uce-3517_wj_3_333991	324	.	A	G	396.06	PASS	.	GT:AD:DP:GQ:PL	0/0:26,0:26:57:0,57,755	0/0:38,0:38:99:0,99,1218	0/0:41,0:41:99:0,99,1251	0/0:36,0:36:78:0,78,1021	0/0:53,0:53:99:0,129,1611	0/0:39,0:39:99:0,102,1253	0/0:39,0:39:81:0,81,1073	0/0:32,0:32:66:0,66,866	0/1:25,17:41:99:432,0,633	0/0:18,0:18:42:0,42,533	0/0:33,1:34:38:0,38,919	0/0:33,0:33:66:0,66,873	0/0:37,0:37:93:0,93,1165	0/0:53,0:53:99:0,117,1500	0/0:50,4:54:37:0,37,1407	0/0:33,0:33:84:0,84,1047
uce-5409_wj_3_333991	563	.	G	T	357.06	PASS	.	GT:AD:DP:GQ:PL	0/0:16,0:16:30:0,30,404	0/0:32,0:32:66:0,66,884	0/0:38,0:38:75:0,75,992	0/0:30,0:30:69:0,69,880	0/0:41,0:41:90:0,90,1156	0/0:22,0:22:39:0,39,537	0/0:44,0:44:78:0,78,1047	0/0:34,0:34:63:0,63,863	0/0:33,0:33:75:0,75,979	0/0:27,0:27:51:0,51,699	0/1:7,16:23:99:393,0,123	0/0:27,0:27:51:0,51,704	0/0:37,0:37:75:0,75,990	0/0:26,0:26:57:0,57,718	0/0:42,0:42:87:0,87,1167	0/0:15,0:15:39:0,39,470
uce-5409_wj_3_333991	609	.	G	T	483.06	PASS	.	GT:AD:DP:GQ:PL	0/0:22,0:22:36:0,36,510	0/0:35,0:35:72:0,72,963	0/0:44,0:44:87:0,87,1162	0/0:40,2:42:48:0,48,1090	0/0:45,0:45:99:0,99,1278	0/0:31,0:31:54:0,54,744	0/0:58,0:58:99:0,108,1477	0/0:46,0:46:81:0,81,1131	0/0:39,0:39:84:0,84,1117	0/0:29,0:29:60:0,60,812	0/0:30,0:30:54:0,54,740	0/1:16,23:39:99:519,0,311	0/0:44,0:44:84:0,84,1124	0/0:54,0:54:99:0,108,1431	0/0:45,0:45:99:0,99,1319	0/0:21,0:21:51:0,51,635
uce-1389_wj_3_333991	375	.	C	T	126.06	PASS	.	GT:AD:DP:GQ:PL	0/0:29,0:29:48:0,48,694	0/0:32,0:32:54:0,54,775	0/0:37,0:37:63:0,63,880	0/0:32,0:32:54:0,54,791	0/0:43,0:43:81:0,81,1131	0/1:16,7:22:99:162,0,344	0/0:39,0:39:66:0,66,958	0/0:42,0:42:69:0,69,1008	0/0:26,0:26:48:0,48,674	0/0:15,0:15:30:0,30,403	0/0:21,0:21:36:0,36,500	0/0:32,0:32:54:0,54,776	0/0:35,0:35:57:0,57,840	0/0:50,0:50:84:0,84,1214	0/0:31,0:31:57:0,57,792	0/0:30,0:30:60:0,60,835
uce-2682_wj_3_333991	469	.	T	C	21949.2	PASS	.	GT:AD:DP:GQ:PL	1/1:0,44:44:81:1142,81,0	1/1:0,66:66:99:1739,123,0	1/1:0,62:62:99:1657,117,0	1/1:0,42:42:78:1098,78,0	0/1:53,38:91:99:884,0,1295	1/1:0,37:38:75:1066,75,0	1/1:0,61:61:99:1656,117,0	1/1:0,63:63:99:1636,114,0	1/1:0,87:87:99:2138,150,0	0/1:14,28:42:99:609,0,278	1/1:0,57:57:99:1484,105,0	1/1:0,53:53:90:1305,90,0	1/1:0,64:64:99:1765,126,0	0/1:37,41:78:99:865,0,819	1/1:0,69:69:99:1786,126,0	1/1:0,40:40:84:1171,84,0
uce-2682_wj_3_333991	552	.	T	C	1084.06	PASS	.	GT:AD:DP:GQ:PL	0/0:63,0:63:99:0,108,1562	0/0:108,0:108:99:0,202,2855	0/0:108,0:108:99:0,184,2657	0/0:86,0:86:99:0,147,2122	0/0:168,2:170:99:0,262,4283	0/0:73,0:73:99:0,138,1945	0/0:155,0:155:99:0,262,3789	0/0:131,0:131:99:0,217,3155	0/0:138,0:138:99:0,256,3654	0/0:61,0:61:99:0,108,1558	0/1:68,56:124:99:1120,0,1404	0/0:125,0:125:99:0,211,3061	0/0:100,0:100:99:0,178,2499	0/0:161,0:161:99:0,277,4007	0/0:135,0:135:99:0,223,3211	0/0:71,0:71:99:0,123,1757
uce-2682_wj_3_333991	697	.	C	A	453.06	PASS	.	GT:AD:DP:GQ:PL	0/0:29,0:29:51:0,51,737	0/0:61,0:61:99:0,114,1622	0/0:58,0:58:99:0,111,1580	0/0:51,0:51:84:0,84,1186	0/0:88,1:89:99:0,132,2338	0/0:57,0:57:99:0,105,1495	0/0:75,0:76:99:0,135,1932	0/1:31,23:54:99:489,0,789	0/0:80,0:80:99:0,147,2097	0/0:27,0:27:54:0,54,749	0/0:64,0:64:99:0,123,1738	0/0:49,0:49:93:0,93,1329	0/0:55,0:57:99:0,102,1449	0/0:64,0:64:99:0,117,1692	0/0:56,0:56:99:0,105,1503	0/0:35,0:35:66:0,66,933
uce-5925_wj_3_333991	510	.	T	G	1726.06	PASS	.	GT:AD:DP:GQ:PL	0/0:53,0:53:93:0,93,1342	0/0:96,0:96:99:0,163,2369	0/0:131,0:130:99:0,238,3425	0/0:119,0:119:99:0,208,3006	0/1:100,82:182:99:1762,0,2233	0/0:85,0:85:99:0,151,2164	0/0:143,0:143:99:0,247,3552	0/0:143,0:143:99:0,250,3616	0/0:169,0:169:99:0,310,4401	0/0:95,0:95:99:0,187,2614	0/0:119,0:119:99:0,211,3033	0/0:149,0:149:99:0,253,3658	0/0:109,0:109:99:0,190,2753	0/0:105,0:105:99:0,190,2704	0/0:105,0:105:99:0,190,2731	0/0:110,0:110:99:0,190,2737
uce-1054_wj_3_333991	358	.	A	G	467.06	PASS	.	GT:AD:DP:GQ:PL	0/0:24,0:24:54:0,54,750	0/0:41,0:41:90:0,90,1250	0/0:51,0:51:99:0,111,1532	0/0:47,0:47:99:0,108,1473	0/0:77,0:77:99:0,172,2398	0/0:40,0:40:87:0,87,1192	0/0:53,0:53:99:0,105,1472	0/0:53,0:53:99:0,111,1554	0/0:44,0:44:93:0,93,1310	0/0:38,0:38:84:0,84,1173	0/1:20,21:41:99:503,0,525	0/0:43,0:43:87:0,87,1233	0/0:52,2:54:64:0,64,1408	0/0:68,0:68:99:0,141,1975	0/0:76,0:76:99:0,169,2332	0/0:78,0:78:99:0,172,2377
uce-2385_wj_3_333991	671	.	T	A	47959.1	PASS	.	GT:AD:DP:GQ:PL	1/1:0,68:68:99:1843,129,0	1/1:0,130:130:99:3225,223,0	1/1:0,137:137:99:3553,250,0	1/1:0,106:106:99:2865,205,0	0/1:81,77:158:99:1995,0,1886	1/1:0,87:87:99:2295,163,0	1/1:0,143:144:99:3702,259,0	1/1:0,134:134:99:3499,244,0	1/1:0,113:115:99:2953,205,0	1/1:0,73:73:99:2036,144,0	1/1:0,111:111:99:2840,199,0	1/1:0,125:125:99:3176,220,0	1/1:0,122:122:99:3305,235,0	1/1:1,155:158:99:3974,242,0	1/1:0,148:149:99:3848,271,0	1/1:0,119:119:99:2886,199,0
uce-906_wj_3_333991	650	.	G	C	829.06	PASS	.	GT:AD:DP:GQ:PL	0/0:26,0:26:51:0,51,711	0/0:50,0:50:90:0,90,1291	0/0:70,0:70:99:0,138,1942	0/0:43,0:43:90:0,90,1224	0/1:51,39:90:99:865,0,1241	0/0:43,0:43:78:0,78,1102	0/0:66,0:67:99:0,129,1793	0/0:71,0:72:99:0,135,1926	0/0:68,0:68:99:0,132,1842	0/0:68,0:68:99:0,126,1782	0/0:33,0:33:75:0,75,1010	0/0:46,0:46:87:0,87,1234	0/0:72,0:72:99:0,138,1914	0/0:79,0:79:99:0,156,2166	0/0:85,0:85:99:0,147,2122	0/0:60,0:60:99:0,108,1540
uce-906_wj_3_333991	687	.	G	C	208.06	PASS	.	GT:AD:DP:GQ:PL	0/1:7,9:16:99:244,0,136	0/0:35,0:35:72:0,72,993	0/0:50,0:51:99:0,105,1432	0/0:31,0:31:63:0,63,856	0/0:46,0:46:99:0,105,1425	0/0:22,0:23:48:0,48,640	0/0:43,0:44:84:0,84,1179	0/0:53,0:53:99:0,108,1509	0/0:44,0:44:90:0,90,1261	0/0:45,0:45:93:0,93,1282	0/0:20,0:21:45:0,45,583	0/0:24,0:25:57:0,57,777	0/0:48,0:48:93:0,93,1267	0/0:52,0:52:99:0,111,1506	0/0:57,0:57:99:0,117,1618	0/0:36,0:37:69:0,69,982
uce-2217_wj_3_333991	528	.	T	C	658.17	PASS	.	GT:AD:DP:GQ:PL	0/0:21,0:21:42:0,42,572	0/1:15,15:30:99:351,0,334	0/0:25,0:25:48:0,48,675	0/0:20,0:20:42:0,42,580	0/0:33,1:34:30:0,30,861	0/0:20,0:20:39:0,39,554	0/0:31,0:31:57:0,57,813	0/0:35,0:35:63:0,63,903	0/0:23,0:23:54:0,54,715	0/0:28,0:28:51:0,51,717	0/1:6,16:22:99:352,0,125	0/0:26,0:26:45:0,45,651	0/0:22,0:22:48:0,48,643	0/0:32,0:32:57:0,57,820	0/0:50,0:51:90:0,90,1247	0/0:24,0:24:42:0,42,607
uce-6557_wj_3_333991	305	.	A	C	352.06	PASS	.	GT:AD:DP:GQ:PL	0/0:26,0:26:45:0,45,654	0/0:25,0:25:48:0,48,685	0/1:8,17:25:99:388,0,202	0/0:24,0:23:42:0,42,603	0/0:34,0:34:69:0,69,983	0/0:32,0:32:63:0,63,889	0/0:45,0:45:78:0,78,1129	0/0:39,0:39:66:0,66,950	0/0:34,0:34:60:0,60,874	0/0:24,0:24:42:0,42,604	0/0:32,0:32:60:0,60,854	0/0:32,0:32:57:0,57,828	0/0:33,0:33:60:0,60,860	0/0:29,0:29:51:0,51,743	0/0:31,0:30:60:0,60,834	0/0:36,0:36:57:0,57,842
uce-5230_wj_3_333991	212	.	G	A	760.06	PASS	.	GT:AD:DP:GQ:PL	0/0:19,0:19:39:0,39,530	0/0:41,2:43:40:0,40,1061	0/1:27,32:59:99:796,0,680	0/0:46,0:46:99:0,105,1418	0/0:58,0:58:99:0,117,1639	0/0:20,0:20:39:0,39,545	0/0:54,0:54:99:0,111,1532	0/0:57,0:57:99:0,117,1615	0/0:61,0:61:99:0,120,1644	0/0:30,0:30:72:0,72,969	0/0:40,0:40:87:0,87,1170	0/0:41,1:42:46:0,46,1126	0/0:34,0:34:81:0,81,1076	0/0:32,0:32:69:0,69,936	0/0:67,0:67:99:0,153,2028	0/0:42,0:42:78:0,78,1097
uce-5230_wj_3_333991	232	.	A	G	276.06	PASS	.	GT:AD:DP:GQ:PL	0/0:27,0:27:54:0,54,742	0/0:55,0:55:99:0,111,1502	0/0:75,0:75:99:0,144,1986	0/0:56,0:56:99:0,117,1572	0/0:73,0:73:99:0,141,1964	0/1:8,16:24:99:312,0,205	0/0:76,1:77:99:0,141,1934	0/0:71,0:71:99:0,138,1895	0/0:74,0:76:99:0,153,2067	0/0:43,0:44:90:0,90,1194	0/0:45,0:45:87:0,87,1184	0/0:61,0:61:99:0,111,1550	0/0:37,0:37:87:0,87,1157	0/0:50,0:50:99:0,102,1405	0/0:76,0:76:99:0,166,2226	0/0:51,0:51:99:0,102,1411
uce-5230_wj_3_333991	273	.	C	G	786.06	PASS	.	GT:AD:DP:GQ:PL	0/0:38,0:38:72:0,72,1000	0/0:85,0:85:99:0,157,2174	0/0:115,0:115:99:0,202,2873	0/1:42,33:75:99:822,0,975	0/0:118,0:118:99:0,211,2950	0/0:40,0:40:75:0,75,1053	0/0:126,0:126:99:0,217,3090	0/0:107,1:108:99:0,156,2702	0/0:108,0:108:99:0,211,2927	0/0:60,0:60:99:0,108,1513	0/0:77,0:77:99:0,153,2094	0/0:98,0:98:99:0,172,2467	0/0:62,0:62:99:0,123,1680	0/0:105,0:105:99:0,193,2708	0/0:116,0:116:99:0,232,3160	0/0:75,0:75:99:0,138,1964
uce-5230_wj_3_333991	310	.	G	A	3373.18	PASS	.	GT:AD:DP:GQ:PL	0/0:64,0:64:99:0,111,1582	0/0:116,0:116:99:0,208,2953	0/0:150,0:150:99:0,265,3762	0/0:107,0:107:99:0,202,2810	0/0:164,2:166:99:0,253,4144	0/0:53,0:53:90:0,90,1304	0/0:173,1:174:99:0,266,4268	0/1:71,64:135:99:1321,0,1570	0/0:143,0:143:99:0,259,3651	0/0:90,0:90:99:0,157,2249	0/1:64,47:112:99:1075,0,1296	0/0:139,2:141:99:0,193,3337	0/1:45,49:94:99:1029,0,997	0/0:160,0:161:99:0,280,3991	0/0:166,0:166:99:0,325,4479	0/0:101,0:101:99:0,184,2610
uce-5230_wj_3_333991	455	.	G	A	2697.17	PASS	.	GT:AD:DP:GQ:PL	0/0:103,0:103:99:0,172,2490	0/0:152,0:152:99:0,256,3665	0/0:142,0:142:99:0,265,3720	0/0:103,0:103:99:0,208,2889	0/0:183,6:189:99:0,200,4492	0/0:75,0:75:99:0,126,1827	0/0:184,2:187:99:0,268,4430	0/0:124,0:124:99:0,226,3211	0/0:143,0:143:99:0,271,3819	0/0:94,0:94:99:0,169,2397	0/0:144,0:144:99:0,259,3705	0/0:180,0:180:99:0,307,4441	0/0:98,1:99:99:0,153,2606	0/0:165,0:165:99:0,286,4105	0/1:111,68:179:99:1511,0,2653	0/1:60,56:116:99:1231,0,1217
uce-5230_wj_3_333991	529	.	C	T	1983.17	PASS	.	GT:AD:DP:GQ:PL	0/0:55,0:55:96:0,96,1367	0/0:89,0:89:99:0,169,2361	0/0:58,1:60:99:0,114,1594	0/0:46,0:46:99:0,102,1393	0/0:77,1:78:99:0,122,2161	0/0:49,0:49:84:0,84,1217	0/0:92,5:99:88:0,88,2355	0/0:66,1:67:99:0,138,1929	0/0:76,0:76:99:0,169,2324	0/0:40,0:40:78:0,78,1112	0/0:78,0:78:99:0,157,2187	0/0:78,0:78:99:0,147,2095	0/0:58,0:58:99:0,114,1597	0/0:74,0:74:99:0,150,2110	0/1:55,45:100:99:1130,0,1350	0/1:32,38:70:99:898,0,728
uce-6296_wj_3_333991	456	.	G	A	2906.58	PASS	.	GT:AD:DP:GQ:PL	0/0:47,0:47:78:0,78,1132	0/0:100,0:100:99:0,175,2514	0/0:90,2:92:99:0,112,2174	0/0:75,0:75:99:0,132,1880	0/0:104,2:105:99:0,148,2611	0/1:28,33:60:99:639,0,658	0/0:133,0:134:99:0,214,3116	0/0:104,0:104:99:0,184,2615	0/1:47,39:86:99:834,0,1102	0/0:50,0:50:81:0,81,1177	0/0:85,3:88:75:0,75,1948	0/0:86,0:86:99:0,141,2048	0/0:83,0:83:99:0,154,2162	0/1:38,27:65:99:576,0,836	0/0:62,0:62:99:0,117,1623	0/1:34,41:75:99:915,0,734
uce-6296_wj_3_333991	499	.	C	T	520.06	PASS	.	GT:AD:DP:GQ:PL	0/0:32,0:32:51:0,51,728	0/0:75,0:75:99:0,129,1868	0/0:59,0:59:99:0,102,1481	0/0:46,0:46:90:0,90,1258	0/0:79,0:79:99:0,144,2036	0/0:45,0:44:78:0,78,1115	0/0:104,0:104:99:0,175,2511	0/0:77,0:77:99:0,141,2012	0/1:37,25:62:99:556,0,856	0/0:34,0:34:63:0,63,893	0/0:67,0:67:99:0,117,1690	0/0:61,0:61:99:0,102,1466	0/0:56,0:57:99:0,105,1490	0/0:42,0:42:78:0,78,1108	0/0:42,0:42:84:0,84,1162	0/0:49,0:49:84:0,84,1217
uce-6296_wj_3_333991	506	.	G	A	337.06	PASS	.	GT:AD:DP:GQ:PL	0/0:32,0:32:51:0,51,743	0/0:72,0:72:99:0,123,1779	0/0:53,0:53:90:0,90,1302	0/0:44,0:44:81:0,81,1150	0/0:79,2:80:66:0,66,1780	0/0:42,1:42:35:0,35,1001	0/0:102,0:102:99:0,172,2473	0/0:74,0:74:99:0,135,1930	0/0:52,0:52:96:0,96,1343	0/0:32,0:32:60:0,60,828	0/0:64,2:66:73:0,73,1584	0/0:55,0:55:90:0,90,1296	0/1:33,19:52:99:373,0,781	0/0:39,0:39:72:0,72,1026	0/0:40,0:40:81:0,81,1122	0/0:49,0:49:78:0,78,1142
uce-5135_wj_3_333991	382	.	A	C	759.15	PASS	.	GT:AD:DP:GQ:PL	0/0:32,0:32:51:0,51,746	0/0:60,0:59:99:0,105,1505	0/0:67,0:67:99:0,114,1643	0/0:38,0:38:60:0,60,869	0/0:68,1:69:99:0,99,1741	0/0:57,0:57:93:0,93,1358	0/0:65,0:65:99:0,111,1614	0/0:49,0:49:84:0,84,1214	0/0:55,0:55:93:0,93,1347	1/1:0,28:28:57:810,57,0	0/0:42,0:42:69:0,69,1009	0/0:64,0:64:99:0,102,1490	0/0:40,0:40:66:0,66,952	0/0:53,1:54:50:0,50,1229	0/0:54,0:55:99:0,99,1373	0/0:45,0:45:81:0,81,1146
uce-5937_wj_3_333991	367	.	A	G	824.17	PASS	.	GT:AD:DP:GQ:PL	0/0:29,0:29:48:0,48,698	0/0:51,0:51:93:0,93,1330	0/0:39,0:39:69:0,69,1000	0/0:49,0:49:81:0,81,1175	0/0:63,0:63:99:0,111,1590	0/1:17,22:39:99:484,0,425	0/0:58,0:58:96:0,96,1411	0/0:39,0:39:66:0,66,950	0/0:59,0:59:99:0,108,1537	0/0:38,0:38:69:0,69,985	0/1:31,20:51:99:385,0,663	0/0:59,0:59:99:0,111,1596	0/0:50,0:49:90:0,90,1300	0/0:37,0:37:72:0,72,1023	0/0:43,0:43:75:0,75,1070	0/0:37,0:37:63:0,63,921
uce-2645_wj_3_333991	397	.	G	T	506.06	PASS	.	GT:AD:DP:GQ:PL	0/0:21,0:20:36:0,36,513	0/0:44,0:44:87:0,87,1219	0/0:52,0:52:87:0,87,1265	0/0:39,0:38:66:0,66,954	0/1:40,23:63:99:542,0,944	0/0:28,0:26:48:0,48,693	0/0:33,0:33:60:0,60,853	0/0:57,0:56:96:0,96,1398	0/0:45,0:42:75:0,75,1084	0/0:23,0:22:42:0,42,589	0/0:28,0:28:48:0,48,687	0/0:45,0:46:78:0,78,1129	0/0:53,0:50:93:0,93,1311	0/0:33,0:32:54:0,54,779	0/0:61,0:57:99:0,105,1494	0/0:35,0:35:63:0,63,908
uce-4173_wj_3_333991	343	.	T	C	583.18	PASS	.	GT:AD:DP:GQ:PL	0/0:33,0:33:60:0,60,863	0/0:26,0:26:57:0,57,794	0/0:32,0:32:57:0,57,829	0/0:38,0:38:69:0,69,989	0/0:60,4:64:45:0,45,1653	0/0:18,0:18:36:0,36,493	0/1:21,8:29:99:164,0,467	0/0:28,0:28:51:0,51,733	0/0:42,0:42:81:0,81,1152	0/0:27,0:27:51:0,51,731	0/0:30,0:30:57:0,57,809	0/0:29,0:29:57:0,57,776	0/1:4,12:16:94:261,0,94	0/1:17,10:27:99:210,0,424	0/0:44,0:44:93:0,93,1301	0/0:37,0:37:75:0,75,1068
uce-4173_wj_3_333991	400	.	T	G	877.06	PASS	.	GT:AD:DP:GQ:PL	0/0:46,0:46:84:0,84,1174	0/0:54,0:54:99:0,108,1524	0/0:64,0:64:99:0,111,1589	0/0:66,0:66:99:0,114,1651	0/0:104,0:104:99:0,187,2658	0/0:35,0:35:60:0,60,875	0/1:33,44:77:99:913,0,699	0/0:56,0:56:96:0,96,1401	0/0:69,0:69:99:0,120,1732	0/0:40,0:40:75:0,75,1073	0/0:62,0:62:99:0,102,1489	0/0:51,1:53:69:0,69,1306	0/0:42,0:42:75:0,75,1057	0/0:66,0:66:99:0,114,1657	0/0:71,0:71:99:0,126,1820	0/0:68,0:68:99:0,123,1773
uce-4173_wj_3_333991	571	.	T	C	949.06	PASS	.	GT:AD:DP:GQ:PL	0/0:48,0:48:87:0,87,1232	0/0:92,0:92:99:0,169,2386	0/0:63,0:64:99:0,114,1614	0/0:68,0:68:99:0,111,1626	0/0:104,0:104:99:0,196,2753	0/0:39,0:39:72:0,72,1040	0/0:119,0:119:99:0,190,2792	0/0:60,0:61:99:0,105,1512	0/0:74,0:75:99:0,129,1857	0/0:54,0:54:93:0,93,1346	0/0:74,0:75:99:0,123,1782	0/0:70,0:70:99:0,120,1740	0/0:60,0:61:99:0,105,1485	0/0:88,2:90:99:0,112,2138	0/1:47,46:93:99:985,0,1119	0/0:75,0:76:99:0,132,1913
[truncated: 978,511 more chars]
